# Supplementary material for: ERAP1 Activity Modulates the Immunopeptidome but Also Affects the Proteome, Metabolism, and Stress Responses in Cancer Cells
Source: Mol Cell Proteomics. 2025 Apr 4;24(5):100964. doi: 10.1016/j.mcpro.2025.100964 (PMC12136889; doi:10.1016/j.mcpro.2025.100964)
Supplement: Supplemental Table A [file mmc2.xlsx]

## Sheet: Table of Contents
Sheet	Title	Content
1	Table of Contents
2	Explanation of column headers	Explanation of the headers from Report 1/2 blanks removed and candidates merged inh_wt &ko_wt
3	Report 1 blanks removed	Quantified peptides in LC-MS/MS run 1, after removal of peptides detected in blank runs, accompanied by relevant LC-MS/MS parameters provided by Spectronaut
4	Report 2 blanks removed	Quantified peptides in LC-MS/MS run 2, after removal of peptides detected in blank runs, accompanied by relevant LC-MS/MS parameters provided by Spectronaut
5	Candidates merged inh_wt	Differentially expressed peptides between the inhibitor treated and the ERAP1 wild-type cells after merging the two datasets (LC-MS/MS run 1 & 2).
6	Candidates merged ko_wt	Differentially expressed peptides between the ERAP1 KO and the ERAP1 wild-type cells after merging the two datasets (LC-MS/MS run 1 & 2)
7	inhibitor diff expressed+unique	List of differentially expressed peptides and unique peptides between the inhibitor treated and the ERAP1 wild-type cells.
8	ko diff expressed+unique	List of differentially expressed peptides and unique peptides between the ERAP1 KO and the ERAP1 wild-type cells.

## Sheet: Explanation of column headers
Reports headers (based on Spectronaut manual, https://biognosys.com/content/uploads/2022/12/Spectronaut-19-manual-V4-.pdf)
E.LFQMethod	LFQ method used for normalization
R.Condition	Experimental condition (WT, INH, KO)
R.FileName	Raw file name
R.Replicate	Numbers 1 to 6 per experimental conditions, corresponding to the number of replicates
PG.ProteinAccessions	The protein accessions in the same order as the protein ids in "PG.ProteinGroups". The value corresponds to what was defined by the parsing rule. If all the values are identical a unique value is reported
PG.ProteinGroups	One or several protein groups separated with a "|". Protein ids within protein groups are separated with a ";". The protein groups can either originate from the Spectronaut IDPicker protein grouping or from the search engine used to generate the spectral library.
PG.Cscore	Cscore of proteins
PG.Cscore (Run-Wise)	Cscore of proteins per LC-MS/MS run
PG.Pvalue	P-value of protein identification
PG.PValue (Run-Wise)	P-value of protein identification per LC-MS/MS run
PG.Qvalue	multiplicity adjusted Q-value for protein identification
PG.QValue (Run-Wise)	multiplicity adjusted Q-value for protein identification per LC-MS/MS run
PG.RunEvidenceCount	Number of hits (precursors) found for that PG in that run
PG.MS1Quantity	Protein Group Quantification at the MS1 level
PG.Quantity	The quantitative value as defined in the settings
PEP.GroupingKey	Tells which element is considered as peptide (defined in the settings). Default is stripped sequence.
PEP.GroupingKeyType	defines the type of the grouping key above
PEP.IsProteotypic	oolean field that indicates whether a peptide is proteotypic, meaning it is unique to a specific protein or protein group in the dataset.
PEP.StrippedSequence	amino acid sequence of the peptide without any modifications, charges, or isotopic labels
PEP.Rank	ranking of a peptide-spectrum match (PSM) based on the scoring within a specific run or search
PEP.RunEvidenceCount	Number of hits (precursors) found for that peptide in that run
PEP.MS1Quantity	Peptide Quantification at the MS1 level
PEP.Quantity	The quantitative value for that peptide as defined in the settings
PEP.UsedForProteinGroupQuantity	True or False. Tells you whether this peptide was used to calculate PG quantities, as defined in the settings
EG.IntModifiedPeptide	sequence of a peptide that includes information about modifications
EG.iRTPredicted	predicted indexed retention time (iRT) for a peptide based on its amino acid sequence and modifications
EG.IsDecoy	Elution Group is decoy: Boolean field indicating whether a given entry (peptide, precursor, or protein group) in the dataset is part of the decoy database used for false discovery rate (FDR) estimation
EG.Workflow	Elution Group Workflow: type of workflow used for generating or analyzing the data
EG.Qvalue	The q-value (FDR) of the Elution Group
EG.ApexRT	apex retention time of a peptide or precursor ion in the chromatographic separation process
EG.iRTEmpirical	The iRT as determined in this specific analytical run
EG.RTPredicted	predicted retention time
EG.IsImputed	Boolean, shows whether the data for a particular peptide or precursor ion has been imputed due to missing or incomplete data points during the analysis
FG.Charge	The charge state of the peptide precursor
FG.LabeledSequence	peptide sequence with modifications
FG.PrecMz	The peptide precursor m/z
FG.PrecMzCalibrated	calibrated precursor m/z (mass-to-charge ratio)
FG.PrecursorSignalToNoise	signal-to-noise ratio (S/N) of the precursor ion
FG.MS1Quantity	quantity or intensity of a precursor ion measured at the MS1 level
FG.MS2Quantity	quantity or intensity of a precursor ion measured at the MS2 level
FG.Quantity	The quantitative value for that FG as defined in the settings
FG.RawMassAccuracy (PPM)	raw mass accuracy of the measured precursor ion (or fragment ion) in parts per million (PPM)
FG.TheoreticalMz	heoretical mass-to-charge (m/z) ratio of an ion, calculated based on the known sequence of a peptide or protein and its charge state
Candidates merged headers (based on Spectronaut manual, https://biognosys.com/content/uploads/2022/12/Spectronaut-19-manual-V4-.pdf)
Run	column indicating the LC-MS/MS run from which the data are obtained
Comparison (group1/group2)	Comparison of conditions to which the numerical values correspond
Peptide Sequence	Peptide sequence
length	length of the peptide (number of amino acids)
ProteinGroups	Protein group mapped to the identified peptide
AVG Log2 Ratio	log2 difference in the abundance of peptide between the two conditions examined (inhibitor vs wt or KO vs wt)
Absolute AVG Log2 Ratio	absolute value of the previous column
Pvalue	P-value for the comparison
Qvalue	multiple testing corrected p-value
UniProtIds	UniProt identifiers
Condition Numerator	the specific condition in a comparative experiment that is being compared against a baseline or reference condition (inhibitor or KO)
Condition Denominator	the specific condition in a comparative experiment that is treated as the baseline or reference condition (WT)

## Sheet: Report 1 blanks removed
E.LFQMethod	R.Condition	R.FileName	R.Replicate	PG.ProteinAccessions	PG.ProteinGroups	PG.Cscore	PG.Cscore (Run-Wise)	PG.Pvalue	PG.PValue (Run-Wise)	PG.Qvalue	PG.QValue (Run-Wise)	PG.RunEvidenceCount	PG.MS1Quantity	PG.Quantity	PEP.GroupingKey	PEP.GroupingKeyType	PEP.IsProteotypic	PEP.StrippedSequence	PEP.Rank	PEP.RunEvidenceCount	PEP.MS1Quantity	PEP.Quantity	PEP.UsedForProteinGroupQuantity	EG.IntModifiedPeptide	EG.iRTPredicted	EG.IsDecoy	EG.Workflow	EG.Qvalue	EG.ApexRT	EG.iRTEmpirical	EG.RTPredicted	EG.IsImputed	FG.Charge	FG.LabeledSequence	FG.PrecMz	FG.PrecMzCalibrated	FG.PrecursorSignalToNoise	FG.MS1Quantity	FG.MS2Quantity	FG.Quantity	FG.RawMassAccuracy (PPM)	FG.TheoreticalMz
MaxLFQ	WT	15467_1	1	GN=ABCB4 Canonical,GN=ABCB4 Canonical,GN=ABCB4 Canonical;GN=ABCB4 Extended,GN=ABCB4 Extended	GN=ABCB4 Canonical;GN=ABCB4 Extended	52.399	42.7815	8.7649e-05	1.48001e-26	0	9.16412e-29	1	145.234	0.966475	FSDKELAAY	Stripped Sequence	FALSE	FSDKELAAY	1	1	145.234	2.1444	TRUE	_FSDKELAAY_	24.292	FALSE	LABEL_FREE	1.65513e-16	18.2521	24.8741	18.1975	FALSE	2	_FSDKELAAY_	522.256	522.257	84.5076	145.234	2.1444	2.1444	-2.2205	522.256
MaxLFQ	WT	15467_1	1	GN=ABHD17B Canonical,GN=ABHD17B Canonical,GN=ABHD17B Canonical,GN=ABHD17B Canonical;GN=ABHD17B Extended;GN=ABHD17C Canonical,GN=ABHD17C Canonical,GN=ABHD17C Canonical;GN=ABHD17C Extended,GN=ABHD17C Extended,GN=ABHD17C Extended	GN=ABHD17B Canonical;GN=ABHD17B Extended;GN=ABHD17C Canonical;GN=ABHD17C Extended	56.7323	46.3431	3.35949e-06	4.14162e-32	0	3.83484e-34	1	890.559	44.7046	LSERADWQY	Stripped Sequence	FALSE	LSERADWQY	1	1	890.559	44.7046	TRUE	_LSERADWQY_	22.5301	FALSE	LABEL_FREE	3.69488e-20	18.018	22.551	18.0158	FALSE	2	_LSERADWQY_	584.275	584.277	31.1685	890.559	44.7046	44.7046	-1.25356	584.275
MaxLFQ	WT	15467_1	1	GN=ABHD2 Canonical	GN=ABHD2 Canonical	54.218	39.657	2.48773e-05	5.02028e-22	0	2.66328e-24	1	664.699	11.4692	KEYIPPLIW	Stripped Sequence	TRUE	KEYIPPLIW	1	1	664.699	12.5786	TRUE	_KEYIPPLIW_	97.4591	FALSE	LABEL_FREE	1.09445e-13	24.9642	100.78	24.8664	FALSE	2	_KEYIPPLIW_	579.832	579.833	2237.85	664.699	12.5786	12.5786	0.105264	579.832
MaxLFQ	WT	15467_1	1	GN=AC007192.4 Canonical,GN=AC007192.4 Canonical;GN=IFI30 Extended	GN=AC007192.4 Canonical;GN=IFI30 Extended	53.6065	43.3377	3.87012e-05	2.1717e-27	0	1.39659e-29	1	344.32	60.1843	LLDVPTAAV	Stripped Sequence	FALSE	LLDVPTAAV	1	1	344.32	60.1843	TRUE	_LLDVPTAAV_	61.4389	FALSE	LABEL_FREE	4.77596e-17	22.5627	62.6183	22.4715	FALSE	1	_LLDVPTAAV_	898.524	898.529	282.397	344.32	60.1843	60.1843	-4.89083	898.524
MaxLFQ	WT	15467_1	1	GN=AC055876.1 Pseudogene;GN=DEXI Canonical	GN=AC055876.1 Pseudogene;GN=DEXI Canonical	55.7738	46.505	7.45288e-06	2.24718e-32	0	2.15042e-34	1	140.181	23.3976	LSDPGSGLY	Stripped Sequence	FALSE	LSDPGSGLY	1	1	140.181	23.3976	TRUE	_LSDPGSGLY_	35.2082	FALSE	LABEL_FREE	2.48872e-20	19.2809	34.4516	19.378	FALSE	1	_LSDPGSGLY_	908.436	908.44	108.345	140.181	23.3976	23.3976	-6.11402	908.436
MaxLFQ	WT	15467_1	1	GN=ACLY Canonical,GN=ACLY Canonical,GN=ACLY Canonical,GN=ACLY Canonical,GN=ACLY Canonical,GN=ACLY Canonical,GN=ACLY Canonical;GN=ACLY Extended,GN=ACLY Extended	GN=ACLY Canonical;GN=ACLY Extended	54.6614	46.6041	1.78506e-05	1.54297e-32	0	1.50533e-34	2	50.9564	1.56691	GEIGGTEEY	Stripped Sequence	FALSE	GEIGGTEEY	1	1	25.1778	3.96823	TRUE	_GEIGGTEEY_	8.2205	FALSE	LABEL_FREE	1.93576e-20	16.2806	8.48345	16.2462	FALSE	1	_GEIGGTEEY_	954.405	954.41	65.1614	25.1778	3.96823	3.96823	-3.77311	954.405
MaxLFQ	WT	15467_1	1	GN=ACLY Canonical,GN=ACLY Canonical,GN=ACLY Canonical,GN=ACLY Canonical,GN=ACLY Canonical,GN=ACLY Canonical,GN=ACLY Canonical;GN=ACLY Extended,GN=ACLY Extended	GN=ACLY Canonical;GN=ACLY Extended	54.6614	46.6041	1.78506e-05	1.54297e-32	0	1.50533e-34	2	50.9564	1.56691	ISEQTGKELLY	Stripped Sequence	FALSE	ISEQTGKELLY	2	1	73.5784	1	TRUE	_ISEQTGKELLY_	29.2279	FALSE	LABEL_FREE	2.94645e-10	18.4426	26.9328	18.674	FALSE	2	_ISEQTGKELLY_	640.84	640.843	5.26275	73.5784	1	1	-4.09542	640.84
MaxLFQ	WT	15467_1	1	GN=ADAMDEC1 Canonical,GN=ADAMDEC1 Canonical;GN=ADAMDEC1 Extended;GN=ADAMDEC1 Truncated	GN=ADAMDEC1 Canonical;GN=ADAMDEC1 Extended;GN=ADAMDEC1 Truncated	55.5098	42.319	9.21689e-06	7.1713e-26	0	4.32006e-28	1	1502.61	102.809	PSSVAVIEA	Stripped Sequence	FALSE	PSSVAVIEA	1	1	1502.61	102.809	TRUE	_PSSVAVIEA_	56.8579	FALSE	LABEL_FREE	4.56458e-16	22.1976	58.2145	22.069	FALSE	1	_PSSVAVIEA_	872.472	872.476	511.425	1502.61	102.809	102.809	-1.81887	872.472
MaxLFQ	WT	15467_1	1	GN=ADPGK 3' Overlap dORF,GN=ADPGK 3' Overlap dORF,GN=ADPGK 3' Overlap dORF,GN=ADPGK 3' Overlap dORF,GN=ADPGK 3' Overlap dORF,GN=ADPGK 3' Overlap dORF,GN=ADPGK 3' Overlap dORF,GN=ADPGK 3' Overlap dORF;GN=ADPGK Canonical,GN=ADPGK Canonical,GN=ADPGK Canonical,GN=ADPGK Canonical;GN=ADPGK Extended;GN=ADPGK Truncated	GN=ADPGK 3' Overlap dORF;GN=ADPGK Canonical;GN=ADPGK Extended;GN=ADPGK Truncated	57.9606	45.9554	1.14662e-06	1.77197e-31	0	1.50123e-33	1	197.072	13.6896	ASEFPGAQHY	Stripped Sequence	FALSE	ASEFPGAQHY	1	1	197.072	13.6896	TRUE	_ASEFPGAQHY_	7.42571	FALSE	LABEL_FREE	9.41451e-20	16.1884	7.78862	16.1343	FALSE	2	_ASEFPGAQHY_	553.749	553.751	0.69861	197.072	13.6896	13.6896	-4.18843	553.749
MaxLFQ	WT	15467_1	1	GN=ADSL 3' Overlap dORF,GN=ADSL 3' Overlap dORF;GN=ADSL Canonical,GN=ADSL Canonical,GN=ADSL Canonical,GN=ADSL Canonical,GN=ADSL Canonical,GN=ADSL Canonical,GN=ADSL Canonical,GN=ADSL Canonical,GN=ADSL Canonical,GN=ADSL Canonical,GN=ADSL Canonical,GN=ADSL Canonical,GN=ADSL Canonical,GN=ADSL Canonical;GN=RP5-1042K10.14 3' Overlap dORF,GN=RP5-1042K10.14 3' Overlap dORF,GN=RP5-1042K10.14 3' Overlap dO…	GN=ADSL 3' Overlap dORF;GN=ADSL Canonical;GN=RP5-1042K10.14 3' Overlap dORF	43.5466	41.543	0.00383681	9.80856e-25	0.00440529	5.60489e-27	1	153.304	6.22193	GGDNDLIERI	Stripped Sequence	FALSE	GGDNDLIERI	1	1	167.152	6.90023	TRUE	_GGDNDLIERI_	49.2309	FALSE	LABEL_FREE	2.40298e-15	21.139	48.8998	21.1797	FALSE	2	_GGDNDLIERI_	551.28	551.282	19.5112	167.152	6.90023	6.90023	NaN	551.28
MaxLFQ	WT	15467_1	1	GN=AFAP1 Canonical,GN=AFAP1 Canonical;GN=AFAP1 Extended;GN=AFAP1 ncRNA Processed Transcript,GN=AFAP1 ncRNA Processed Transcript,GN=AFAP1 ncRNA Processed Transcript	GN=AFAP1 Canonical;GN=AFAP1 Extended;GN=AFAP1 ncRNA Processed Transcript	53.6718	44.3078	3.69485e-05	7.16744e-29	0	4.92607e-31	1	403.124	33.8691	STDPEALHY	Stripped Sequence	FALSE	STDPEALHY	1	1	403.124	33.8691	TRUE	_STDPEALHY_	7.42571	FALSE	LABEL_FREE	4.99048e-18	16.1491	7.52507	16.1343	FALSE	2	_STDPEALHY_	516.735	516.737	577.242	403.124	33.8691	33.8691	-2.83481	516.735
MaxLFQ	WT	15467_1	1	GN=AGRN Canonical,GN=AGRN Canonical;GN=AGRN Extended	GN=AGRN Canonical;GN=AGRN Extended	54.7153	54.7153	1.71342e-05	1.81599e-47	0	9.55786e-49	1	290.119	14.0375	NVDPVQHTY	Stripped Sequence	FALSE	NVDPVQHTY	1	1	290.119	14.0375	TRUE	_NVDPVQHTY_	-6.59868	FALSE	LABEL_FREE	9.90653e-31	14.1838	-6.76706	14.2063	FALSE	2	_NVDPVQHTY_	536.757	536.759	19.924	290.119	14.0375	14.0375	-1.81938	536.757
MaxLFQ	WT	15467_1	1	GN=AIM1 Canonical	GN=AIM1 Canonical	53.6056	47.1917	3.87262e-05	1.62694e-33	0	1.78784e-35	1	429.064	7.62526	PTDPKVVVY	Stripped Sequence	TRUE	PTDPKVVVY	1	1	429.064	9.46347	TRUE	_PTDPKVVVY_	10.3012	FALSE	LABEL_FREE	4.3233e-21	16.4993	10.157	16.5174	FALSE	2	_PTDPKVVVY_	509.284	509.286	23.1275	429.064	9.46347	9.46347	-1.91752	509.284
MaxLFQ	WT	15467_1	1	GN=ALB Truncated	GN=ALB Truncated	59.2527	58.3915	3.50052e-07	2.9076e-55	0	1.16304e-55	12	124.417	4.35655	FSALEVDETYVPK	Stripped Sequence	TRUE	FSALEVDETYVPK	10	1	15.748	1	TRUE	_FSALEVDETYVPK_	60.4053	FALSE	LABEL_FREE	0.00084237	21.4627	51.5682	22.3917	FALSE	2	_FSALEVDETYVPK_	749.377	749.381	12.8162	15.748	1	1	-8.71492	749.377
MaxLFQ	WT	15467_1	1	GN=ALDH1A3 Canonical,GN=ALDH1A3 Canonical,GN=ALDH1A3 Canonical;GN=ALDH1A3 Extended,GN=ALDH1A3 Extended	GN=ALDH1A3 Canonical;GN=ALDH1A3 Extended	57.3632	48.6782	1.94784e-06	4.65047e-36	0	6.24224e-38	1	1410.62	101.997	RVFVEEQVY	Stripped Sequence	FALSE	RVFVEEQVY	1	1	1410.62	102.634	TRUE	_RVFVEEQVY_	26.8787	FALSE	LABEL_FREE	7.83861e-23	18.4383	26.8859	18.4376	FALSE	2	_RVFVEEQVY_	584.803	584.806	61.4583	1410.62	102.634	102.634	-4.07038	584.803
MaxLFQ	WT	15467_1	1	GN=ALG10 Canonical,GN=ALG10 Canonical,GN=ALG10 Canonical;GN=ALG10 Extended,GN=ALG10 Extended,GN=ALG10 Extended;GN=ALG10B Canonical,GN=ALG10B Canonical,GN=ALG10B Canonical;GN=ALG10B Extended,GN=ALG10B Extended,GN=ALG10B Extended	GN=ALG10 Canonical;GN=ALG10 Extended;GN=ALG10B Canonical;GN=ALG10B Extended	52.9911	42.9301	5.92476e-05	8.88498e-27	0	5.58804e-29	1	147.566	9.38001	AASSIQRVL	Stripped Sequence	FALSE	AASSIQRVL	1	1	147.566	9.38001	TRUE	_AASSIQRVL_	11.5747	FALSE	LABEL_FREE	1.1989e-16	16.6269	11.1704	16.6779	FALSE	2	_AASSIQRVL_	472.78	472.781	113.868	147.566	9.38001	9.38001	-2.13013	472.78
MaxLFQ	WT	15467_1	1	GN=ALG8 Canonical,GN=ALG8 Canonical,GN=ALG8 Canonical,GN=ALG8 Canonical,GN=ALG8 Canonical,GN=ALG8 Canonical;GN=ALG8 Out-of-Frame,GN=ALG8 Out-of-Frame,GN=ALG8 Out-of-Frame,GN=ALG8 Out-of-Frame,GN=ALG8 Out-of-Frame,GN=ALG8 Out-of-Frame,GN=ALG8 Out-of-Frame,GN=ALG8 Out-of-Frame,GN=ALG8 Out-of-Frame;GN=ALG8 Truncated,GN=ALG8 Truncated,GN=ALG8 Truncated,GN=ALG8 Truncated	GN=ALG8 Canonical;GN=ALG8 Out-of-Frame;GN=ALG8 Truncated	52.5692	52.5692	7.84614e-05	3.25733e-43	0	9.17559e-45	1	122.097	2.8029	FLDPNNIPKA	Stripped Sequence	FALSE	FLDPNNIPKA	1	1	122.097	5.63183	TRUE	_FLDPNNIPKA_	31.7607	FALSE	LABEL_FREE	8.45554e-28	18.9371	31.5259	18.9652	FALSE	2	_FLDPNNIPKA_	564.806	564.808	97.1824	122.097	5.63183	5.63183	-3.99837	564.806
MaxLFQ	WT	15467_1	1	GN=ANKH Canonical;GN=ANKH Extended	GN=ANKH Canonical;GN=ANKH Extended	55.113	46.6653	1.26088e-05	1.22286e-32	0	1.20479e-34	2	6242.21	1954.9	SISDVIAQV	Stripped Sequence	FALSE	SISDVIAQV	1	2	6243.43	692.335	TRUE	_SISDVIAQV_	75.6407	FALSE	LABEL_FREE	3.18977e-16	23.432	73.7296	23.5661	FALSE	2	_SISDVIAQV_	466.258	466.26	96.4069	6799.27	195.536	195.536	-3.46896	466.258
MaxLFQ	WT	15467_1	1	GN=ANKH Canonical;GN=ANKH Extended	GN=ANKH Canonical;GN=ANKH Extended	55.113	46.6653	1.26088e-05	1.22286e-32	0	1.20479e-34	2	6242.21	1954.9	SISDVIAQV	Stripped Sequence	FALSE	SISDVIAQV	1	2	6243.43	692.335	TRUE	_SISDVIAQV_	75.6407	FALSE	LABEL_FREE	1.66066e-20	23.4648	74.1972	23.5661	FALSE	1	_SISDVIAQV_	931.509	931.514	141.108	5687.59	1189.13	1189.13	-3.27614	931.509
MaxLFQ	WT	15467_1	1	GN=ANXA11 Canonical;GN=ANXA11 Extended,GN=ANXA11 Extended;GN=ANXA11 Truncated,GN=ANXA11 Truncated	GN=ANXA11 Canonical;GN=ANXA11 Extended;GN=ANXA11 Truncated	55.7805	51.5693	7.41253e-06	2.63077e-41	0	5.97902e-43	1	1582.71	64.9085	ETDLLDIRSEY	Stripped Sequence	FALSE	ETDLLDIRSEY	1	1	1582.71	64.9085	TRUE	_ETDLLDIRSEY_	58.4295	FALSE	LABEL_FREE	1.79691e-26	22.237	58.6505	22.217	FALSE	2	_ETDLLDIRSEY_	677.33	677.333	30.2368	1582.71	64.9085	64.9085	-2.3429	677.33
MaxLFQ	WT	15467_1	1	GN=APOA1 Canonical,GN=APOA1 Canonical;GN=APOA1 Extended,GN=APOA1 Extended,GN=APOA1 Extended,GN=APOA1 Extended	GN=APOA1 Canonical;GN=APOA1 Extended	56.2792	20.6221	4.9199e-06	0.000592122	0	2.62001e-06	3	12.2377	NaN	THLAPYSDELR	Stripped Sequence	FALSE	THLAPYSDELR	1	2	10.4881	1	FALSE	_THLAPYSDELR_	3.4264	FALSE	LABEL_FREE	0.00250491	15.4083	2.26954	15.5772	FALSE	3	_THLAPYSDELR_	434.554	434.556	1.95491	14.3944	1	1	-4.35409	434.554
MaxLFQ	WT	15467_1	1	GN=APOA1 Canonical,GN=APOA1 Canonical;GN=APOA1 Extended,GN=APOA1 Extended,GN=APOA1 Extended,GN=APOA1 Extended	GN=APOA1 Canonical;GN=APOA1 Extended	56.2792	20.6221	4.9199e-06	0.000592122	0	2.62001e-06	3	12.2377	NaN	THLAPYSDELR	Stripped Sequence	FALSE	THLAPYSDELR	1	2	10.4881	1	FALSE	_THLAPYSDELR_	3.4264	FALSE	LABEL_FREE	0.00236488	15.4778	2.74101	15.5772	FALSE	2	_THLAPYSDELR_	651.328	651.331	0.218374	6.58177	1	1	-4.59173	651.328
MaxLFQ	WT	15467_1	1	GN=APPBP2 3' Overlap dORF,GN=APPBP2 3' Overlap dORF,GN=APPBP2 3' Overlap dORF;GN=APPBP2 Canonical,GN=APPBP2 Canonical,GN=APPBP2 Canonical,GN=APPBP2 Canonical;GN=APPBP2 Extended,GN=APPBP2 Extended	GN=APPBP2 3' Overlap dORF;GN=APPBP2 Canonical;GN=APPBP2 Extended	52.9994	49.9301	5.89142e-05	2.77902e-38	0	4.59343e-40	1	95.9503	7.90765	RSLPENIQF	Stripped Sequence	FALSE	RSLPENIQF	1	1	95.9503	8.22396	TRUE	_RSLPENIQF_	41.3157	FALSE	LABEL_FREE	2.2635e-24	20.2982	42.0478	20.2055	FALSE	2	_RSLPENIQF_	552.296	552.297	3.25058	95.9503	8.22396	8.22396	-1.54716	552.296
MaxLFQ	WT	15467_1	1	GN=AQR 3' Overlap dORF,GN=AQR 3' Overlap dORF;GN=AQR Canonical,GN=AQR Canonical,GN=AQR Canonical;GN=AQR Extended,GN=AQR Extended	GN=AQR 3' Overlap dORF;GN=AQR Canonical;GN=AQR Extended	58.4812	39.4246	7.15337e-07	1.07256e-21	0	5.64505e-24	1	38.888	0.0460126	ETEKDFSRY	Stripped Sequence	FALSE	ETEKDFSRY	1	1	38.888	1.17629	TRUE	_ETEKDFSRY_	-13.0627	FALSE	LABEL_FREE	1.70971e-13	13.4707	-11.9027	13.3068	FALSE	3	_ETEKDFSRY_	392.184	392.185	1413.76	38.888	1.17629	1.17629	-1.0894	392.184
MaxLFQ	WT	15467_1	1	GN=ARG1 Canonical,GN=ARG1 Canonical;GN=ARG1 Extended,GN=ARG1 Extended	GN=ARG1 Canonical;GN=ARG1 Extended	57.3094	57.0008	2.04182e-06	3.07694e-52	0	4.10258e-53	3	267.351	4.12013	RDVDPGEHY	Stripped Sequence	FALSE	RDVDPGEHY	1	1	31.6454	4.35195	TRUE	_RDVDPGEHY_	-26.0693	FALSE	LABEL_FREE	2.72225e-24	11.4551	-26.1088	11.4606	FALSE	2	_RDVDPGEHY_	544.244	544.245	4.56814	31.6454	4.35195	4.35195	-1.6822	544.244
MaxLFQ	WT	15467_1	1	GN=ARG1 Canonical,GN=ARG1 Canonical;GN=ARG1 Extended,GN=ARG1 Extended	GN=ARG1 Canonical;GN=ARG1 Extended	57.3094	57.0008	2.04182e-06	3.07694e-52	0	4.10258e-53	3	267.351	4.12013	RDVDPGEHYI	Stripped Sequence	FALSE	RDVDPGEHYI	2	1	23.5108	4.65178	TRUE	_RDVDPGEHYI_	-0.970165	FALSE	LABEL_FREE	6.43304e-34	14.9519	-0.910054	14.9434	FALSE	2	_RDVDPGEHYI_	600.786	600.788	60.9318	23.5108	4.65178	4.65178	-5.1812	600.786
MaxLFQ	WT	15467_1	1	GN=ARG1 Canonical,GN=ARG1 Canonical;GN=ARG1 Extended,GN=ARG1 Extended	GN=ARG1 Canonical;GN=ARG1 Extended	57.3094	57.0008	2.04182e-06	3.07694e-52	0	4.10258e-53	3	267.351	4.12013	INTPLTTTSGNLHGQP	Stripped Sequence	FALSE	INTPLTTTSGNLHGQP	3	1	401.93	11.222	TRUE	_INTPLTTTSGNLHGQP_	16.7166	FALSE	LABEL_FREE	9.58208e-27	17.2309	15.6054	17.3771	FALSE	2	_INTPLTTTSGNLHGQP_	825.926	825.928	61.7381	401.93	11.222	11.222	1.55188	825.926
MaxLFQ	WT	15467_1	1	GN=ARHGAP12 Canonical	GN=ARHGAP12 Canonical	54.1818	45.033	2.55487e-05	5.28088e-30	0	4.03121e-32	1	265.524	31.3792	GLDIDGIYRV	Stripped Sequence	TRUE	GLDIDGIYRV	1	1	265.524	40.1483	TRUE	_GLDIDGIYRV_	63.4282	FALSE	LABEL_FREE	9.08031e-19	22.6512	63.7598	22.6252	FALSE	2	_GLDIDGIYRV_	560.803	560.806	11.1403	265.524	40.1483	40.1483	-6.96545	560.803
MaxLFQ	WT	15467_1	1	GN=ARHGAP35 Canonical;GN=ARHGAP35 ncRNA Retained Intron,GN=ARHGAP35 ncRNA Retained Intron,GN=ARHGAP35 ncRNA Retained Intron	GN=ARHGAP35 Canonical;GN=ARHGAP35 ncRNA Retained Intron	52.5453	52.5453	7.97003e-05	3.62311e-43	0	1.00642e-44	1	43.1646	2.23994	GLSTEGIYRV	Stripped Sequence	FALSE	GLSTEGIYRV	1	1	43.1646	3.54165	TRUE	_GLSTEGIYRV_	32.2783	FALSE	LABEL_FREE	9.05474e-28	19.0362	32.3537	19.0271	FALSE	2	_GLSTEGIYRV_	547.796	547.797	2963.35	43.1646	3.54165	3.54165	-2.89691	547.796
MaxLFQ	WT	15467_1	1	GN=ARID2 Canonical,GN=ARID2 Canonical,GN=ARID2 Canonical,GN=ARID2 Canonical;GN=ARID2 Extended,GN=ARID2 Extended	GN=ARID2 Canonical;GN=ARID2 Extended	53.8887	51.5062	3.16336e-05	3.45853e-41	0	7.77199e-43	1	299.68	2.9072	VSDYLRQSY	Stripped Sequence	FALSE	VSDYLRQSY	1	1	299.68	4.9989	TRUE	_VSDYLRQSY_	12.9792	FALSE	LABEL_FREE	2.18254e-26	16.8739	13.025	16.8677	FALSE	2	_VSDYLRQSY_	565.777	565.779	6.37987	299.68	4.9989	4.9989	-0.970905	565.777
MaxLFQ	WT	15467_1	1	GN=ARMC9 Canonical,GN=ARMC9 Canonical,GN=ARMC9 Canonical;GN=ARMC9 Out-of-Frame,GN=ARMC9 Out-of-Frame,GN=ARMC9 Out-of-Frame,GN=ARMC9 Out-of-Frame;GN=ARMC9 Truncated,GN=ARMC9 Truncated,GN=ARMC9 Truncated	GN=ARMC9 Canonical;GN=ARMC9 Out-of-Frame;GN=ARMC9 Truncated	59.2527	42.6598	3.50052e-07	2.24527e-26	0	1.38597e-28	1	80.3361	1.70646	STSDVVRQY	Stripped Sequence	FALSE	STSDVVRQY	1	1	80.3361	2.98659	TRUE	_STSDVVRQY_	-8.36133	FALSE	LABEL_FREE	2.18162e-16	13.9705	-8.36344	13.9707	FALSE	2	_STSDVVRQY_	527.762	527.764	57.8356	80.3361	2.98659	2.98659	-3.12252	527.762
MaxLFQ	WT	15467_1	1	GN=ASPRV1 Canonical	GN=ASPRV1 Canonical	54.6872	54.6872	1.75043e-05	2.07103e-47	0	1.06206e-48	1	0.0280274	0.965912	LVDSGAQVSVVHPNL	Stripped Sequence	TRUE	LVDSGAQVSVVHPNL	1	1	11.9036	1.54177	TRUE	_LVDSGAQVSVVHPNL_	36.8851	FALSE	LABEL_FREE	1.07151e-30	19.6004	36.8951	19.599	FALSE	2	_LVDSGAQVSVVHPNL_	767.915	767.918	21.2457	11.9036	1.54177	1.54177	-4.21253	767.915
MaxLFQ	WT	15467_1	1	GN=ATG2B Canonical;GN=ATG2B Extended;GN=ATG2B ncRNA Processed Transcript	GN=ATG2B Canonical;GN=ATG2B Extended;GN=ATG2B ncRNA Processed Transcript	59.2527	40.3134	3.50052e-07	5.81921e-23	0	3.13704e-25	1	535.108	27.7651	SEVPIRLDY	Stripped Sequence	FALSE	SEVPIRLDY	1	1	535.108	27.7651	TRUE	_SEVPIRLDY_	44.9289	FALSE	LABEL_FREE	3.03046e-14	20.6707	45.0133	20.6602	FALSE	2	_SEVPIRLDY_	546.29	546.292	0.553592	535.108	27.7651	27.7651	0.446906	546.29
MaxLFQ	WT	15467_1	1	GN=ATN1 Canonical	GN=ATN1 Canonical	57.4245	45.7304	1.8458e-06	4.08775e-31	0	3.3644e-33	1	341.388	104.747	AVDPGLLGY	Stripped Sequence	TRUE	AVDPGLLGY	1	1	341.388	110.306	TRUE	_AVDPGLLGY_	72.2795	FALSE	LABEL_FREE	1.64372e-19	23.2916	71.892	23.3218	FALSE	1	_AVDPGLLGY_	904.477	904.482	2276.73	341.388	110.306	110.306	-4.18383	904.477
MaxLFQ	WT	15467_1	1	GN=ATP1A1 Canonical,GN=ATP1A1 Canonical,GN=ATP1A1 Canonical;GN=ATP1A1 Extended,GN=ATP1A1 Extended;GN=ATP1A2 5' Overlap uORF;GN=ATP1A2 Canonical,GN=ATP1A2 Canonical;GN=ATP1A2 Extended,GN=ATP1A2 Extended	GN=ATP1A1 Canonical;GN=ATP1A1 Extended;GN=ATP1A2 5' Overlap uORF;GN=ATP1A2 Canonical;GN=ATP1A2 Extended	52.8001	44.4569	6.73559e-05	4.21043e-29	0	2.96509e-31	1	152.224	79.8506	VVVGDLVEV	Stripped Sequence	FALSE	VVVGDLVEV	1	1	152.224	79.8506	TRUE	_VVVGDLVEV_	78.5719	FALSE	LABEL_FREE	3.55454e-18	23.8985	80.3182	23.7718	FALSE	1	_VVVGDLVEV_	928.535	928.54	47.7861	152.224	79.8506	79.8506	-5.78448	928.535
MaxLFQ	WT	15467_1	1	GN=ATP5A1 3' Overlap dORF,GN=ATP5A1 3' Overlap dORF,GN=ATP5A1 3' Overlap dORF,GN=ATP5A1 3' Overlap dORF,GN=ATP5A1 3' Overlap dORF,GN=ATP5A1 3' Overlap dORF,GN=ATP5A1 3' Overlap dORF,GN=ATP5A1 3' Overlap dORF,GN=ATP5A1 3' Overlap dORF,GN=ATP5A1 3' Overlap dORF,GN=ATP5A1 3' Overlap dORF,GN=ATP5A1 3' Overlap dORF;GN=ATP5A1 Canonical,GN=ATP5A1 Canonical,GN=ATP5A1 Canonical,GN=ATP5A1 Canonical,GN=ATP5…	GN=ATP5A1 3' Overlap dORF;GN=ATP5A1 Canonical;GN=ATP5A1 Extended	58.3325	52.9077	8.1932e-07	7.18549e-44	0	2.11338e-45	1	74.126	1	NVQAEEMVEFSSGLK	Stripped Sequence	FALSE	NVQAEEMVEFSSGLK	1	1	74.126	2.95759	TRUE	_NVQAEEMVEFSSGLK_	55.2879	FALSE	LABEL_FREE	2.84914e-28	21.9029	55.2612	21.9056	FALSE	2	_NVQAEEMVEFSSGLK_	834.401	834.404	26.8734	74.126	2.95759	2.95759	-6.36392	834.401
MaxLFQ	WT	15467_1	1	GN=ATP6V1F Canonical	GN=ATP6V1F Canonical	59.2527	56.4544	3.50052e-07	4.4821e-51	0	4.26867e-52	1	630.426	78.1439	NEIEDTFRQF	Stripped Sequence	TRUE	NEIEDTFRQF	1	1	630.426	78.1439	TRUE	_NEIEDTFRQF_	67.5246	FALSE	LABEL_FREE	3.44358e-33	22.841	66.1535	22.9497	FALSE	2	_NEIEDTFRQF_	649.804	649.808	253.451	630.426	78.1439	78.1439	-6.38714	649.804
MaxLFQ	WT	15467_1	1	GN=ATRN Canonical,GN=ATRN Canonical;GN=ATRN Extended	GN=ATRN Canonical;GN=ATRN Extended	50.5657	42.311	0.000262794	7.36787e-26	0	4.42515e-28	1	473.321	4.6125	VTDGPGNYKY	Stripped Sequence	FALSE	VTDGPGNYKY	1	1	473.321	5.77564	TRUE	_VTDGPGNYKY_	-3.53171	FALSE	LABEL_FREE	4.63605e-16	14.6562	-3.14628	14.6071	FALSE	2	_VTDGPGNYKY_	557.264	557.267	14.1884	473.321	5.77564	5.77564	-5.25727	557.264
MaxLFQ	WT	15467_1	1	GN=BBS2 3' Overlap dORF,GN=BBS2 3' Overlap dORF,GN=BBS2 3' Overlap dORF,GN=BBS2 3' Overlap dORF,GN=BBS2 3' Overlap dORF,GN=BBS2 3' Overlap dORF,GN=BBS2 3' Overlap dORF,GN=BBS2 3' Overlap dORF,GN=BBS2 3' Overlap dORF;GN=BBS2 Canonical,GN=BBS2 Canonical	GN=BBS2 3' Overlap dORF;GN=BBS2 Canonical	52.1266	41.5969	0.000104318	8.18906e-25	0	4.70636e-27	1	183.203	9.10822	AEQDLIREL	Stripped Sequence	FALSE	AEQDLIREL	1	1	183.203	9.16677	TRUE	_AEQDLIREL_	49.4186	FALSE	LABEL_FREE	2.15263e-15	21.139	48.8998	21.2028	FALSE	2	_AEQDLIREL_	543.793	543.795	10.0819	183.203	9.16677	9.16677	-5.3875	543.793
MaxLFQ	WT	15467_1	1	GN=BCAP31 Canonical,GN=BCAP31 Canonical,GN=BCAP31 Canonical;GN=BCAP31 Extended,GN=BCAP31 Extended	GN=BCAP31 Canonical;GN=BCAP31 Extended	50.1277	36.6984	0.000332964	6.26028e-18	0	3.13014e-20	1	307.429	4.31694	KLDVGNAEV	Stripped Sequence	FALSE	KLDVGNAEV	1	1	307.429	5.97972	TRUE	_KLDVGNAEV_	3.16706	FALSE	LABEL_FREE	2.19308e-11	15.7339	4.62035	15.5406	FALSE	2	_KLDVGNAEV_	472.756	472.757	24.9819	307.429	5.97972	5.97972	-1.87202	472.756
MaxLFQ	WT	15467_1	1	GN=BCLAF1 Canonical	GN=BCLAF1 Canonical	49.6169	30.9858	0.000433378	3.11313e-11	0.00226244	1.47193e-13	1	45.8281	1.94114	NTEEEGLKY	Stripped Sequence	TRUE	NTEEEGLKY	1	1	45.8281	2.21733	TRUE	_NTEEEGLKY_	-2.57478	FALSE	LABEL_FREE	4.9502e-08	14.916	-1.16563	14.729	FALSE	2	_NTEEEGLKY_	541.754	541.756	13.2741	45.8281	2.21733	2.21733	-4.1685	541.754
MaxLFQ	WT	15467_1	1	GN=BFAR Canonical,GN=BFAR Canonical,GN=BFAR Canonical,GN=BFAR Canonical,GN=BFAR Canonical;GN=BFAR Truncated,GN=BFAR Truncated,GN=BFAR Truncated,GN=BFAR Truncated	GN=BFAR Canonical;GN=BFAR Truncated	50.6057	43.9728	0.000257055	2.35098e-28	0	1.56732e-30	1	132.801	0.765478	GVKPPQNLW	Stripped Sequence	FALSE	GVKPPQNLW	1	1	132.801	1.94026	TRUE	_GVKPPQNLW_	39.4039	FALSE	LABEL_FREE	1.08189e-17	19.8907	39.0842	19.9318	FALSE	2	_GVKPPQNLW_	519.79	519.792	1748.86	132.801	1.94026	1.94026	-2.5833	519.79
MaxLFQ	WT	15467_1	1	GN=BLMH Canonical,GN=BLMH Canonical,GN=BLMH Canonical,GN=BLMH Canonical;GN=BLMH Extended,GN=BLMH Extended	GN=BLMH Canonical;GN=BLMH Extended	55.524	50.7132	9.11272e-06	1.0356e-39	0	1.97257e-41	2	197.33	3.16824	SSSGLNSEKVA	Stripped Sequence	FALSE	SSSGLNSEKVA	1	1	369.344	6.75202	TRUE	_[+42]SSSGLNSEKVA_	-3.0188	FALSE	LABEL_FREE	1.37306e-19	14.7272	-2.58945	14.6725	FALSE	2	_[Acetyl (Protein N-term)]SSSGLNSEKVA_	560.778	560.78	9.13119	369.344	6.75202	6.75202	-4.35361	560.778
MaxLFQ	WT	15467_1	1	GN=BLMH Canonical,GN=BLMH Canonical,GN=BLMH Canonical,GN=BLMH Canonical;GN=BLMH Extended,GN=BLMH Extended	GN=BLMH Canonical;GN=BLMH Extended	55.524	50.7132	9.11272e-06	1.0356e-39	0	1.97257e-41	2	197.33	3.16824	AQNVGTTHDL	Stripped Sequence	FALSE	AQNVGTTHDL	2	1	48.4402	2.35879	TRUE	_AQNVGTTHDL_	-16.3081	FALSE	LABEL_FREE	2.29794e-25	12.8635	-16.2049	12.8489	FALSE	2	_AQNVGTTHDL_	528.259	528.261	114.82	48.4402	2.35879	2.35879	-3.35066	528.259
MaxLFQ	WT	15467_1	1	GN=BOLA2B 3' Overlap dORF,GN=BOLA2B 3' Overlap dORF;GN=BOLA2B Canonical,GN=BOLA2B Canonical;GN=BOLA2B Truncated,GN=BOLA2B Truncated,GN=BOLA2B Truncated	GN=BOLA2B 3' Overlap dORF;GN=BOLA2B Canonical;GN=BOLA2B Truncated	41.5729	41.1501	0.00567611	3.64195e-24	0.00645161	2.06343e-26	1	178.83	1.51559	EELPHIHAF	Stripped Sequence	FALSE	EELPHIHAF	1	1	178.83	4.49068	TRUE	_EELPHIHAF_	33.2782	FALSE	LABEL_FREE	5.54278e-15	19.1362	33.209	19.1443	FALSE	2	_EELPHIHAF_	546.777	546.779	9.58277	178.83	4.49068	4.49068	-1.11627	546.777
MaxLFQ	WT	15467_1	1	GN=BTBD1 Canonical,GN=BTBD1 Canonical;GN=BTBD2 Canonical,GN=BTBD2 Canonical,GN=BTBD2 Canonical;GN=BTBD2 ncRNA Retained Intron,GN=BTBD2 ncRNA Retained Intron,GN=BTBD2 ncRNA Retained Intron,GN=BTBD2 ncRNA Retained Intron,GN=BTBD2 ncRNA Retained Intron	GN=BTBD1 Canonical;GN=BTBD2 Canonical;GN=BTBD2 ncRNA Retained Intron	57.9653	49.2077	1.14185e-06	5.44602e-37	0	8.00885e-39	1	235.831	18.9069	RLFDEPQLA	Stripped Sequence	FALSE	RLFDEPQLA	1	1	235.831	18.9069	TRUE	_RLFDEPQLA_	41.6606	FALSE	LABEL_FREE	1.78314e-23	20.2075	41.3315	20.2492	FALSE	2	_RLFDEPQLA_	544.79	544.792	2.39958	235.831	18.9069	18.9069	-2.57679	544.79
MaxLFQ	WT	15467_1	1	GN=BTF3 Canonical,GN=BTF3 Canonical,GN=BTF3 Canonical;GN=BTF3 ncRNA Retained Intron,GN=BTF3 ncRNA Retained Intron	GN=BTF3 Canonical;GN=BTF3 ncRNA Retained Intron	55.9661	37.5063	6.37189e-06	5.07623e-19	0	2.57025e-21	1	136.818	11.3446	AEALPKQSV	Stripped Sequence	FALSE	AEALPKQSV	1	1	136.818	11.3446	TRUE	_AEALPKQSV_	-13.6857	FALSE	LABEL_FREE	5.6281e-12	13.2661	-13.3516	13.2189	FALSE	2	_AEALPKQSV_	471.766	471.768	7.12936	136.818	11.3446	11.3446	-0.646879	471.766
MaxLFQ	WT	15467_1	1	GN=BTG1 Canonical,GN=BTG1 Canonical,GN=BTG1 Canonical;GN=BTG2 Canonical	GN=BTG1 Canonical;GN=BTG2 Canonical	46.2971	-5.7953	0.00175365	0.0558177	0.00226244	0.000238537	1	98.1366	0.00520312	TLWVDPYEV	Stripped Sequence	FALSE	TLWVDPYEV	1	1	98.1366	2.44529	TRUE	_TLWVDPYEV_	111.931	FALSE	LABEL_FREE	0.00205106	25.0001	102.422	25.2103	FALSE	2	_TLWVDPYEV_	561.279	561.28	0.0412821	98.1366	2.44529	2.44529	NaN	561.279
MaxLFQ	WT	15467_1	1	GN=BZW1 5' Overlap uORF,GN=BZW1 5' Overlap uORF,GN=BZW1 5' Overlap uORF,GN=BZW1 5' Overlap uORF,GN=BZW1 5' Overlap uORF,GN=BZW1 5' Overlap uORF,GN=BZW1 5' Overlap uORF,GN=BZW1 5' Overlap uORF;GN=BZW1 Canonical,GN=BZW1 Canonical,GN=BZW1 Canonical,GN=BZW1 Canonical,GN=BZW1 Canonical,GN=BZW1 Canonical,GN=BZW1 Canonical;GN=BZW1 Extended,GN=BZW1 Extended	GN=BZW1 5' Overlap uORF;GN=BZW1 Canonical;GN=BZW1 Extended	54.8993	51.951	1.48816e-05	4.98393e-42	0	1.2306e-43	1	279.286	7.91305	FLDASGAKLDY	Stripped Sequence	FALSE	FLDASGAKLDY	1	1	279.286	8.18065	TRUE	_FLDASGAKLDY_	42.1263	FALSE	LABEL_FREE	5.61076e-27	20.2727	41.8463	20.3081	FALSE	2	_FLDASGAKLDY_	600.301	600.303	148.246	279.286	8.18065	8.18065	-4.67702	600.301
MaxLFQ	WT	15467_1	1	GN=BZW2 3' Overlap dORF;GN=BZW2 Canonical,GN=BZW2 Canonical,GN=BZW2 Canonical,GN=BZW2 Canonical,GN=BZW2 Canonical,GN=BZW2 Canonical,GN=BZW2 Canonical;GN=BZW2 Extended,GN=BZW2 Extended,GN=BZW2 Extended,GN=BZW2 Extended,GN=BZW2 Extended;GN=BZW2 Nonsense Mediated Decay	GN=BZW2 3' Overlap dORF;GN=BZW2 Canonical;GN=BZW2 Extended;GN=BZW2 Nonsense Mediated Decay	53.8284	45.1196	3.30365e-05	3.85342e-30	0	2.95281e-32	1	81.8017	0.815276	FLDSTGSRLDY	Stripped Sequence	FALSE	FLDSTGSRLDY	1	1	81.8017	1.17286	TRUE	_FLDSTGSRLDY_	36.1642	FALSE	LABEL_FREE	7.33317e-19	19.5244	36.3243	19.5034	FALSE	2	_FLDSTGSRLDY_	637.307	637.309	5.67472	81.8017	1.17286	1.17286	-7.27856	637.307
MaxLFQ	WT	15467_1	1	GN=C10orf76 Canonical,GN=C10orf76 Canonical;GN=C10orf76 ncRNA Processed Transcript,GN=C10orf76 ncRNA Processed Transcript	GN=C10orf76 Canonical;GN=C10orf76 ncRNA Processed Transcript	41.1029	41.103	0.00612571	4.26111e-24	0.00645161	2.40741e-26	1	34.8283	1.13751	ERYSEQH	Stripped Sequence	FALSE	ERYSEQH	1	1	34.8283	1.39947	TRUE	_ERYSEQH_	-42.8977	FALSE	LABEL_FREE	6.11248e-15	9.16498	-42.5082	9.11059	FALSE	2	_ERYSEQH_	474.712	474.712	11.9836	34.8283	1.39947	1.39947	-1.80002	474.712
MaxLFQ	WT	15467_1	1	GN=C14orf119 Canonical,GN=C14orf119 Canonical;GN=C14orf119 Extended	GN=C14orf119 Canonical;GN=C14orf119 Extended	54.4727	54.0883	2.05824e-05	3.34556e-46	0	1.33822e-47	2	1891.35	114.48	SEPDFVAKF	Stripped Sequence	FALSE	SEPDFVAKF	1	1	1554.74	76.2523	TRUE	_SEPDFVAKF_	50.3875	FALSE	LABEL_FREE	3.26087e-21	21.278	50.0389	21.3203	FALSE	2	_SEPDFVAKF_	520.258	520.26	44.9651	1554.74	76.2523	76.2523	-5.27927	520.258
MaxLFQ	WT	15467_1	1	GN=C14orf119 Canonical,GN=C14orf119 Canonical;GN=C14orf119 Extended	GN=C14orf119 Canonical;GN=C14orf119 Extended	54.4727	54.0883	2.05824e-05	3.34556e-46	0	1.33822e-47	2	1891.35	114.48	SEPDFVAKFY	Stripped Sequence	FALSE	SEPDFVAKFY	2	1	973.029	20.9008	TRUE	_SEPDFVAKFY_	65.2797	FALSE	LABEL_FREE	6.95331e-30	22.8172	65.8532	22.7717	FALSE	2	_SEPDFVAKFY_	601.79	601.793	38.6123	973.029	20.9008	20.9008	-6.18678	601.79
MaxLFQ	WT	15467_1	1	GN=CALR 5' Overlap uORF,GN=CALR 5' Overlap uORF;GN=CALR Canonical,GN=CALR Canonical,GN=CALR Canonical;GN=CALR Extended	GN=CALR 5' Overlap uORF;GN=CALR Canonical;GN=CALR Extended	49.4748	37.6462	0.000465246	3.2664e-19	0.00226244	1.65807e-21	1	17.3155	NaN	GGYVKLFPNSLDQTD	Stripped Sequence	FALSE	GGYVKLFPNSLDQTD	1	1	17.3155	1	FALSE	_GGYVKLFPNSLDQTD_	56.8864	FALSE	LABEL_FREE	4.415e-12	22.1488	57.6745	22.0719	FALSE	2	_GGYVKLFPNSLDQTD_	827.41	827.412	19.8532	17.3155	1	1	-8.63069	827.41
MaxLFQ	WT	15467_1	1	GN=CARD19 3' Overlap dORF,GN=CARD19 3' Overlap dORF,GN=CARD19 3' Overlap dORF,GN=CARD19 3' Overlap dORF;GN=CARD19 Canonical,GN=CARD19 Canonical,GN=CARD19 Canonical	GN=CARD19 3' Overlap dORF;GN=CARD19 Canonical	46.633	46.6331	0.00155906	1.38235e-32	0.00226244	1.35524e-34	1	498.976	15.6688	FLADDLGGL	Stripped Sequence	FALSE	FLADDLGGL	1	1	498.976	35.818	TRUE	_FLADDLGGL_	98.187	FALSE	LABEL_FREE	1.79742e-20	24.9248	99.3037	24.8895	FALSE	1	_FLADDLGGL_	920.472	920.476	1278.01	498.976	35.818	35.818	-4.90683	920.472
MaxLFQ	WT	15467_1	1	GN=CCDC117 Canonical,GN=CCDC117 Canonical,GN=CCDC117 Canonical;GN=CCDC117 Extended,GN=CCDC117 Extended,GN=CCDC117 Extended	GN=CCDC117 Canonical;GN=CCDC117 Extended	57.6984	45.7988	1.44915e-06	3.17215e-31	0	2.63249e-33	1	244.702	10.5861	LFSEPRPTGM	Stripped Sequence	FALSE	LFSEPRPTGM	1	1	244.702	15.8236	TRUE	_LFSEPRPTGM[+16]_	13.2774	FALSE	LABEL_FREE	1.38424e-19	16.9161	13.3331	16.9084	FALSE	2	_LFSEPRPTGM[Oxidation (M)]_	575.782	575.783	15.8229	244.702	15.8236	15.8236	-4.24016	575.782
MaxLFQ	WT	15467_1	1	GN=CCNB1 Canonical,GN=CCNB1 Canonical,GN=CCNB1 Canonical;GN=CCNB1 Extended	GN=CCNB1 Canonical;GN=CCNB1 Extended	56.3203	52.1644	4.75426e-06	1.95341e-42	0	5.2091e-44	1	342.796	12.8229	GEWTPTLQHY	Stripped Sequence	FALSE	GEWTPTLQHY	1	1	342.796	12.8768	TRUE	_GEWTPTLQHY_	39.4631	FALSE	LABEL_FREE	3.05764e-27	20.0639	40.3387	19.9394	FALSE	2	_GEWTPTLQHY_	616.291	616.292	377.415	342.796	12.8768	12.8768	-2.47591	616.291
MaxLFQ	WT	15467_1	1	GN=CCPG1 3' Overlap dORF,GN=CCPG1 3' Overlap dORF;GN=CCPG1 Canonical,GN=CCPG1 Canonical,GN=CCPG1 Canonical,GN=CCPG1 Canonical;GN=CCPG1 Truncated,GN=CCPG1 Truncated,GN=CCPG1 Truncated,GN=CCPG1 Truncated	GN=CCPG1 3' Overlap dORF;GN=CCPG1 Canonical;GN=CCPG1 Truncated	55.4019	48.2383	1.00437e-05	2.69817e-35	0	3.45919e-37	1	230.278	5.47375	FSDYLHPQY	Stripped Sequence	FALSE	FSDYLHPQY	1	1	230.278	5.6313	TRUE	_FSDYLHPQY_	39.0773	FALSE	LABEL_FREE	2.68374e-22	19.6912	37.5677	19.8898	FALSE	2	_FSDYLHPQY_	585.267	585.269	345.936	230.278	5.6313	5.6313	-4.17144	585.267
MaxLFQ	WT	15467_1	1	GN=CCT3 Canonical,GN=CCT3 Canonical,GN=CCT3 Canonical,GN=CCT3 Canonical,GN=CCT3 Canonical,GN=CCT3 Canonical;GN=CCT3 Extended,GN=CCT3 Extended,GN=CCT3 Extended	GN=CCT3 Canonical;GN=CCT3 Extended	54.3169	39.1017	2.31207e-05	3.06816e-21	0	1.60637e-23	2	372.528	16.2054	KAMTGVEQW	Stripped Sequence	FALSE	KAMTGVEQW	1	1	1127.98	18.2168	TRUE	_KAMTGVEQW_	18.5	FALSE	LABEL_FREE	3.17107e-13	17.6523	18.9633	17.6003	FALSE	2	_KAMTGVEQW_	525.258	525.259	37.4754	1127.98	18.2168	18.2168	-1.85921	525.258
MaxLFQ	WT	15467_1	1	GN=CCT3 Canonical,GN=CCT3 Canonical,GN=CCT3 Canonical,GN=CCT3 Canonical,GN=CCT3 Canonical,GN=CCT3 Canonical;GN=CCT3 Extended,GN=CCT3 Extended,GN=CCT3 Extended	GN=CCT3 Canonical;GN=CCT3 Extended	54.3169	39.1017	2.31207e-05	3.06816e-21	0	1.60637e-23	2	372.528	16.2054	ALDDMISTL	Stripped Sequence	FALSE	ALDDMISTL	2	1	40.2267	14.1626	TRUE	_ALDDMISTL_	99.6245	FALSE	LABEL_FREE	1.63544e-09	24.9894	101.932	24.9349	FALSE	1	_ALDDMISTL_	978.481	978.485	0.132868	40.2267	14.1626	14.1626	-0.873284	978.481
MaxLFQ	WT	15467_1	1	GN=CCT7 Canonical	GN=CCT7 Canonical	52.5573	43.5031	7.90761e-05	1.22145e-27	0	7.88033e-30	1	239.545	3.51718	VHTVEDYQAIVDAEWNILYDK	Stripped Sequence	TRUE	VHTVEDYQAIVDAEWNILYDK	1	1	239.545	5.70121	TRUE	_VHTVEDYQAIVDAEWNILYDK_	106.278	FALSE	LABEL_FREE	3.23967e-17	25.0076	102.765	25.0852	FALSE	3	_VHTVEDYQAIVDAEWNILYDK_	841.08	841.082	46.4764	239.545	5.70121	5.70121	-0.145135	841.08
MaxLFQ	WT	15467_1	1	GN=CDC14A Canonical,GN=CDC14A Canonical,GN=CDC14A Canonical,GN=CDC14A Canonical;GN=CDC14A Extended,GN=CDC14A Extended,GN=CDC14A Extended	GN=CDC14A Canonical;GN=CDC14A Extended	40.7805	40.7805	0.0064334	1.24293e-23	0.00645161	6.82929e-26	1	51.0981	1	FTDAGFEHY	Stripped Sequence	FALSE	FTDAGFEHY	1	1	51.0981	1.30302	TRUE	_FTDAGFEHY_	28.6582	FALSE	LABEL_FREE	1.17498e-14	18.6153	28.6613	18.615	FALSE	2	_FTDAGFEHY_	543.73	543.732	3.19611	51.0981	1.30302	1.30302	-4.49011	543.73
MaxLFQ	WT	15467_1	1	GN=CDC42BPA Canonical,GN=CDC42BPA Canonical,GN=CDC42BPA Canonical,GN=CDC42BPA Canonical,GN=CDC42BPA Canonical,GN=CDC42BPA Canonical,GN=CDC42BPA Canonical,GN=CDC42BPA Canonical,GN=CDC42BPA Canonical,GN=CDC42BPA Canonical,GN=CDC42BPA Canonical;GN=CDC42BPA Truncated,GN=CDC42BPA Truncated	GN=CDC42BPA Canonical;GN=CDC42BPA Truncated	59.2527	50.3368	3.50052e-07	5.07571e-39	0	8.98356e-41	1	88.8089	3.72761	ALDGRETDFY	Stripped Sequence	FALSE	ALDGRETDFY	1	1	88.8089	5.15904	TRUE	_ALDGRETDFY_	29.1757	FALSE	LABEL_FREE	6.89715e-25	18.7	29.4785	18.6686	FALSE	2	_ALDGRETDFY_	593.772	593.775	0.142229	88.8089	5.15904	5.15904	-3.39214	593.772
MaxLFQ	WT	15467_1	1	GN=CDC73 Canonical,GN=CDC73 Canonical,GN=CDC73 Canonical;GN=CDC73 Extended	GN=CDC73 Canonical;GN=CDC73 Extended	58.3457	42.4344	8.09495e-07	4.84443e-26	0	2.94494e-28	1	38.8712	1.98741	RLDPNVQKW	Stripped Sequence	FALSE	RLDPNVQKW	1	1	38.8712	3.28599	TRUE	_RLDPNVQKW_	7.42571	FALSE	LABEL_FREE	3.57878e-16	16.1448	7.49631	16.1343	FALSE	2	_RLDPNVQKW_	578.317	578.32	4.54595	38.8712	3.28599	3.28599	-6.43789	578.317
MaxLFQ	WT	15467_1	1	GN=CDH19 Canonical,GN=CDH19 Canonical,GN=CDH19 Canonical;GN=CDH19 Truncated	GN=CDH19 Canonical;GN=CDH19 Truncated	53.0975	43.784	5.51177e-05	4.57039e-28	0	3.00684e-30	1	1630.7	50.1373	IIDERTGDIY	Stripped Sequence	FALSE	IIDERTGDIY	1	1	1630.7	50.1373	TRUE	_IIDERTGDIY_	15.1629	FALSE	LABEL_FREE	1.68775e-17	17.208	15.4317	17.1727	FALSE	2	_IIDERTGDIY_	597.804	597.805	20.8344	1630.7	50.1373	50.1373	-1.12309	597.804
MaxLFQ	WT	15467_1	1	GN=CDKN1C Canonical,GN=CDKN1C Canonical;GN=CDKN1C Extended,GN=CDKN1C Extended,GN=CDKN1C Extended	GN=CDKN1C Canonical;GN=CDKN1C Extended	59.2527	2.03225	3.50052e-07	0.020435	0	8.80821e-05	1	12.2652	NaN	AELNAEDQNRW	Stripped Sequence	FALSE	AELNAEDQNRW	1	1	12.2652	1	FALSE	_AELNAEDQNRW_	12.4789	FALSE	LABEL_FREE	0.000792978	16.9074	13.2696	16.7993	FALSE	2	_AELNAEDQNRW_	673.31	673.312	0.145128	12.2652	1	1	-2.35688	673.31
MaxLFQ	WT	15467_1	1	GN=CDSN Canonical;GN=CDSN Extended	GN=CDSN Canonical;GN=CDSN Extended	56.0349	52.0647	6.02194e-06	3.02731e-42	0	7.86314e-44	4	575.59	8.77143	GILNPSQPGQSSSSSQT	Stripped Sequence	FALSE	GILNPSQPGQSSSSSQT	1	1	1286.59	17.0515	TRUE	_GILNPSQPGQSSSSSQT_	11.7837	FALSE	LABEL_FREE	4.06662e-27	16.6605	11.4369	16.7043	FALSE	2	_GILNPSQPGQSSSSSQT_	837.9	837.903	21.2819	1286.59	17.0515	17.0515	-2.25813	837.9
MaxLFQ	WT	15467_1	1	GN=CDSN Canonical;GN=CDSN Extended	GN=CDSN Canonical;GN=CDSN Extended	56.0349	52.0647	6.02194e-06	3.02731e-42	0	7.86314e-44	4	575.59	8.77143	AAGPPISEGKY	Stripped Sequence	FALSE	AAGPPISEGKY	2	1	156.027	13.9457	TRUE	_AAGPPISEGKY_	2.10535	FALSE	LABEL_FREE	1.42923e-16	15.3083	1.59147	15.3841	FALSE	2	_AAGPPISEGKY_	545.282	545.284	10.5763	156.027	13.9457	13.9457	-2.91026	545.282
MaxLFQ	WT	15467_1	1	GN=CDSN Canonical;GN=CDSN Extended	GN=CDSN Canonical;GN=CDSN Extended	56.0349	52.0647	6.02194e-06	3.02731e-42	0	7.86314e-44	4	575.59	8.77143	SKGKIYPVGY	Stripped Sequence	FALSE	SKGKIYPVGY	3	1	407.079	8.75119	TRUE	_SKGKIYPVGY_	-3.0188	FALSE	LABEL_FREE	4.24585e-16	14.7266	-2.59425	14.6725	FALSE	2	_SKGKIYPVGY_	556.311	556.313	8.343	407.079	8.75119	8.75119	-4.38856	556.311
MaxLFQ	WT	15467_1	1	GN=CDSN Canonical;GN=CDSN Extended	GN=CDSN Canonical;GN=CDSN Extended	56.0349	52.0647	6.02194e-06	3.02731e-42	0	7.86314e-44	4	575.59	8.77143	AAGPPISEGKYF	Stripped Sequence	FALSE	AAGPPISEGKYF	4	1	93.7749	1.29035	TRUE	_AAGPPISEGKYF_	38.5026	FALSE	LABEL_FREE	4.44652e-25	19.8239	38.5651	19.8158	FALSE	2	_AAGPPISEGKYF_	618.817	618.819	71.2495	93.7749	1.29035	1.29035	-3.45212	618.817
MaxLFQ	WT	15467_1	1	GN=CELF1 Canonical,GN=CELF1 Canonical,GN=CELF1 Canonical,GN=CELF1 Canonical,GN=CELF1 Canonical,GN=CELF1 Canonical,GN=CELF1 Canonical,GN=CELF1 Canonical;GN=CELF1 Extended,GN=CELF1 Extended;GN=CELF1 Out-of-Frame,GN=CELF1 Out-of-Frame,GN=CELF1 Out-of-Frame,GN=CELF1 Out-of-Frame,GN=CELF1 Out-of-Frame,GN=CELF1 Out-of-Frame,GN=CELF1 Out-of-Frame,GN=CELF1 Out-of-Frame,GN=CELF1 Out-of-Frame,GN=CELF1 Out-…	GN=CELF1 Canonical;GN=CELF1 Extended;GN=CELF1 Out-of-Frame;GN=CELF1 Truncated	56.3173	47.4547	4.76606e-06	5.87394e-34	0	6.59994e-36	2	756.799	24.1657	TENDIRVMF	Stripped Sequence	FALSE	TENDIRVMF	1	2	475.734	20.3994	TRUE	_TENDIRVMF_	54.9414	FALSE	LABEL_FREE	5.05141e-21	21.9261	55.4844	21.8657	FALSE	2	_TENDIRVMF_	562.774	562.776	44.5675	733.082	37.2782	37.2782	-5.2058	562.774
MaxLFQ	WT	15467_1	1	GN=CELF1 Canonical,GN=CELF1 Canonical,GN=CELF1 Canonical,GN=CELF1 Canonical,GN=CELF1 Canonical,GN=CELF1 Canonical,GN=CELF1 Canonical,GN=CELF1 Canonical;GN=CELF1 Extended,GN=CELF1 Extended;GN=CELF1 Out-of-Frame,GN=CELF1 Out-of-Frame,GN=CELF1 Out-of-Frame,GN=CELF1 Out-of-Frame,GN=CELF1 Out-of-Frame,GN=CELF1 Out-of-Frame,GN=CELF1 Out-of-Frame,GN=CELF1 Out-of-Frame,GN=CELF1 Out-of-Frame,GN=CELF1 Out-…	GN=CELF1 Canonical;GN=CELF1 Extended;GN=CELF1 Out-of-Frame;GN=CELF1 Truncated	56.3173	47.4547	4.76606e-06	5.87394e-34	0	6.59994e-36	2	756.799	24.1657	TENDIRVMF	Stripped Sequence	FALSE	TENDIRVMF	1	2	475.734	20.3994	TRUE	_TENDIRVM[+16]F_	38.9535	FALSE	LABEL_FREE	2.14083e-21	19.8202	38.5366	19.8738	FALSE	2	_TENDIRVM[Oxidation (M)]F_	570.771	570.773	0.189888	218.387	3.52066	3.52066	-4.81205	570.771
MaxLFQ	WT	15467_1	1	GN=CEP170 Canonical,GN=CEP170 Canonical,GN=CEP170 Canonical,GN=CEP170 Canonical,GN=CEP170 Canonical,GN=CEP170 Canonical,GN=CEP170 Canonical,GN=CEP170 Canonical,GN=CEP170 Canonical,GN=CEP170 Canonical,GN=CEP170 Canonical,GN=CEP170 Canonical,GN=CEP170 Canonical,GN=CEP170 Canonical,GN=CEP170 Canonical,GN=CEP170 Canonical,GN=CEP170 Canonical,GN=CEP170 Canonical,GN=CEP170 Canonical,GN=CEP170 Canonical…	GN=CEP170 Canonical;GN=CEP170 Extended;GN=CEP170P1 Pseudogene	52.1778	41.049	0.000100991	5.09938e-24	0	2.8568e-26	1	160.036	1.59256	GSASVNSRW	Stripped Sequence	FALSE	GSASVNSRW	1	1	160.036	11.9028	TRUE	_GSASVNSRW_	-4.86243	FALSE	LABEL_FREE	6.80686e-15	14.4722	-4.59107	14.4376	FALSE	2	_GSASVNSRW_	482.236	482.238	7.66831	160.036	11.9028	11.9028	-3.16418	482.236
MaxLFQ	WT	15467_1	1	GN=CFL1 5' Overlap uORF,GN=CFL1 5' Overlap uORF,GN=CFL1 5' Overlap uORF;GN=CFL1 Canonical,GN=CFL1 Canonical,GN=CFL1 Canonical;GN=CFL1 Extended,GN=CFL1 Extended,GN=CFL1 Extended,GN=CFL1 Extended	GN=CFL1 5' Overlap uORF;GN=CFL1 Canonical;GN=CFL1 Extended	59.2527	59.2527	3.50052e-07	3.50272e-57	0	3.50272e-57	1	166.193	1	ASGVAVSDGVIKVFN	Stripped Sequence	FALSE	ASGVAVSDGVIKVFN	1	1	166.193	14.6938	TRUE	_[+42]ASGVAVSDGVIKVFN_	93.8724	FALSE	LABEL_FREE	7.28716e-37	24.7302	93.7211	24.7368	FALSE	2	_[Acetyl (Protein N-term)]ASGVAVSDGVIKVFN_	752.904	752.907	231.018	166.193	14.6938	14.6938	-2.18879	752.904
MaxLFQ	WT	15467_1	1	GN=CHMP7 3' Overlap dORF,GN=CHMP7 3' Overlap dORF;GN=CHMP7 Canonical,GN=CHMP7 Canonical,GN=CHMP7 Canonical,GN=CHMP7 Canonical,GN=CHMP7 Canonical,GN=CHMP7 Canonical	GN=CHMP7 3' Overlap dORF;GN=CHMP7 Canonical	56.8809	54.3643	2.95872e-06	9.32636e-47	0	4.14505e-48	1	163.395	1.52171	QTDQMVFNAY	Stripped Sequence	FALSE	QTDQMVFNAY	1	1	163.395	2.44073	TRUE	_QTDQMVFNAY_	58.1054	FALSE	LABEL_FREE	2.92602e-30	22.184	58.0647	22.1877	FALSE	2	_QTDQMVFNAY_	608.769	608.771	10.2825	163.395	2.44073	2.44073	-2.70702	608.769
MaxLFQ	WT	15467_1	1	GN=CHUK Canonical;GN=CHUK Extended	GN=CHUK Canonical;GN=CHUK Extended	43.1344	32.2468	0.00420755	1.54034e-12	0.00440529	7.35244e-15	1	173.394	4.5435	LSDIGSGIRY	Stripped Sequence	FALSE	LSDIGSGIRY	1	1	173.394	5.35678	TRUE	_LSDIGSGIRY_	29.8224	FALSE	LABEL_FREE	1.19658e-08	18.4538	27.0542	18.7357	FALSE	2	_LSDIGSGIRY_	540.788	540.79	11.3589	173.394	5.35678	5.35678	-3.16018	540.788
MaxLFQ	WT	15467_1	1	GN=CLCN5 Canonical,GN=CLCN5 Canonical;GN=CLCN5 Extended,GN=CLCN5 Extended,GN=CLCN5 Extended	GN=CLCN5 Canonical;GN=CLCN5 Extended	51.6991	44.4363	0.00013605	4.53252e-29	0	3.1696e-31	1	113.463	1.47083	NGGGIGSSNRI	Stripped Sequence	FALSE	NGGGIGSSNRI	1	1	113.463	2.62947	TRUE	_NGGGIGSSNRI_	-18.4066	FALSE	LABEL_FREE	3.71919e-18	12.4169	-19.3862	12.5544	FALSE	2	_NGGGIGSSNRI_	516.265	516.266	18.9451	113.463	2.62947	2.62947	-2.60094	516.265
MaxLFQ	WT	15467_1	1	GN=CLINT1 Canonical,GN=CLINT1 Canonical,GN=CLINT1 Canonical,GN=CLINT1 Canonical;GN=CLINT1 Extended;GN=CLINT1 Truncated,GN=CLINT1 Truncated,GN=CLINT1 Truncated,GN=CLINT1 Truncated	GN=CLINT1 Canonical;GN=CLINT1 Extended;GN=CLINT1 Truncated	59.1943	40.4854	3.69751e-07	3.29882e-23	0	1.78798e-25	1	173.973	13.6798	SSDSVGGFRY	Stripped Sequence	FALSE	SSDSVGGFRY	1	1	173.973	13.6798	TRUE	_SSDSVGGFRY_	23.293	FALSE	LABEL_FREE	2.14071e-14	18.0734	23.0552	18.0995	FALSE	2	_SSDSVGGFRY_	537.746	537.747	0.0440087	173.973	13.6798	13.6798	-0.908014	537.746
MaxLFQ	WT	15467_1	1	GN=CLTC Canonical	GN=CLTC Canonical	57.5986	49.2788	1.58321e-06	4.07373e-37	0	6.03515e-39	3	250.422	3.15398	LLDQGQLNKY	Stripped Sequence	TRUE	LLDQGQLNKY	1	1	181.931	6.35501	TRUE	_LLDQGQLNKY_	17.6238	FALSE	LABEL_FREE	1.45135e-23	17.5987	18.4872	17.4906	FALSE	2	_LLDQGQLNKY_	596.322	596.323	7.76939	181.931	6.35501	6.35501	-1.74	596.322
MaxLFQ	WT	15467_1	1	GN=CLTC Canonical	GN=CLTC Canonical	57.5986	49.2788	1.58321e-06	4.07373e-37	0	6.03515e-39	3	250.422	3.15398	VTDNAVYHW	Stripped Sequence	TRUE	VTDNAVYHW	2	1	99.9043	1.13018	TRUE	_VTDNAVYHW_	35.6836	FALSE	LABEL_FREE	3.16646e-20	19.4573	35.8132	19.4403	FALSE	2	_VTDNAVYHW_	552.759	552.761	8.24895	99.9043	1.13018	1.13018	-2.53964	552.759
MaxLFQ	WT	15467_1	1	GN=CLTC Canonical	GN=CLTC Canonical	57.5986	49.2788	1.58321e-06	4.07373e-37	0	6.03515e-39	3	250.422	3.15398	AEELFARKF	Stripped Sequence	TRUE	AEELFARKF	3	1	68.5522	3.08067	TRUE	_AEELFARKF_	23.9578	FALSE	LABEL_FREE	6.95887e-19	18.1584	23.8741	18.1662	FALSE	2	_AEELFARKF_	555.801	555.802	143.235	68.5522	3.08067	3.08067	-1.42759	555.801
MaxLFQ	WT	15467_1	1	GN=CNOT1 Canonical,GN=CNOT1 Canonical,GN=CNOT1 Canonical,GN=CNOT1 Canonical,GN=CNOT1 Canonical,GN=CNOT1 Canonical,GN=CNOT1 Canonical,GN=CNOT1 Canonical,GN=CNOT1 Canonical,GN=CNOT1 Canonical,GN=CNOT1 Canonical,GN=CNOT1 Canonical,GN=CNOT1 Canonical,GN=CNOT1 Canonical;GN=CNOT1 Extended,GN=CNOT1 Extended,GN=CNOT1 Extended,GN=CNOT1 Extended	GN=CNOT1 Canonical;GN=CNOT1 Extended	54.1294	44.3273	2.65524e-05	6.68692e-29	0	4.62763e-31	1	427.754	1.18143	YAIDNPLHY	Stripped Sequence	FALSE	YAIDNPLHY	1	1	427.754	3.93716	TRUE	_YAIDNPLHY_	44.9932	FALSE	LABEL_FREE	4.78369e-18	20.7789	45.9258	20.6682	FALSE	2	_YAIDNPLHY_	553.269	553.271	6.87771	427.754	3.93716	3.93716	-2.09603	553.269
MaxLFQ	WT	15467_1	1	GN=CNOT8 5' Overlap uORF,GN=CNOT8 5' Overlap uORF,GN=CNOT8 5' Overlap uORF,GN=CNOT8 5' Overlap uORF;GN=CNOT8 Canonical,GN=CNOT8 Canonical,GN=CNOT8 Canonical,GN=CNOT8 Canonical,GN=CNOT8 Canonical,GN=CNOT8 Canonical,GN=CNOT8 Canonical,GN=CNOT8 Canonical,GN=CNOT8 Canonical;GN=CNOT8 Extended,GN=CNOT8 Extended,GN=CNOT8 Extended	GN=CNOT8 5' Overlap uORF;GN=CNOT8 Canonical;GN=CNOT8 Extended	41.2943	41.017	0.00594268	5.67053e-24	0.00645161	3.1679e-26	1	1544.71	31.9275	GEYPSGINTW	Stripped Sequence	FALSE	GEYPSGINTW	1	1	1544.71	50.0105	TRUE	_GEYPSGINTW_	57.4927	FALSE	LABEL_FREE	7.24967e-15	22.3377	59.7653	22.1323	FALSE	2	_GEYPSGINTW_	562.256	562.258	43.3107	1544.71	50.0105	50.0105	-7.05601	562.256
MaxLFQ	WT	15467_1	1	GN=COMP Canonical,GN=COMP Canonical,GN=COMP Canonical;GN=COMP Extended;GN=THBS3 Canonical,GN=THBS3 Canonical,GN=THBS3 Canonical,GN=THBS3 Canonical;GN=THBS3 Extended,GN=THBS3 Extended,GN=THBS3 Extended,GN=THBS3 Extended,GN=THBS3 Extended;GN=THBS4 Canonical;GN=THBS4 Extended;GN=THBS4 ncRNA Processed Transcript,GN=THBS4 ncRNA Processed Transcript,GN=THBS4 ncRNA Processed Transcript	GN=COMP Canonical;GN=COMP Extended;GN=THBS3 Canonical;GN=THBS3 Extended;GN=THBS4 Canonical;GN=THBS4 Extended;GN=THBS4 ncRNA Processed Transcript	56.2084	47.5302	5.21808e-06	4.37707e-34	0	4.94584e-36	2	118.918	46.0747	NSDPGLAVGY	Stripped Sequence	FALSE	NSDPGLAVGY	1	2	93.6131	17.9539	TRUE	_NSDPGLAVGY_	37.4191	FALSE	LABEL_FREE	3.69458e-14	19.6337	37.1417	19.6712	FALSE	2	_NSDPGLAVGY_	496.738	496.74	11.8135	82.572	3.27882	3.27882	-3.7476	496.738
MaxLFQ	WT	15467_1	1	GN=COMP Canonical,GN=COMP Canonical,GN=COMP Canonical;GN=COMP Extended;GN=THBS3 Canonical,GN=THBS3 Canonical,GN=THBS3 Canonical,GN=THBS3 Canonical;GN=THBS3 Extended,GN=THBS3 Extended,GN=THBS3 Extended,GN=THBS3 Extended,GN=THBS3 Extended;GN=THBS4 Canonical;GN=THBS4 Extended;GN=THBS4 ncRNA Processed Transcript,GN=THBS4 ncRNA Processed Transcript,GN=THBS4 ncRNA Processed Transcript	GN=COMP Canonical;GN=COMP Extended;GN=THBS3 Canonical;GN=THBS3 Extended;GN=THBS4 Canonical;GN=THBS4 Extended;GN=THBS4 ncRNA Processed Transcript	56.2084	47.5302	5.21808e-06	4.37707e-34	0	4.94584e-36	2	118.918	46.0747	NSDPGLAVGY	Stripped Sequence	FALSE	NSDPGLAVGY	1	2	93.6131	17.9539	TRUE	_NSDPGLAVGY_	37.4191	FALSE	LABEL_FREE	1.7575e-21	19.6191	37.0338	19.6712	FALSE	1	_NSDPGLAVGY_	992.468	992.473	1016.43	104.654	32.629	32.629	-5.10436	992.468
MaxLFQ	WT	15467_1	1	GN=COPE 3' Overlap dORF,GN=COPE 3' Overlap dORF,GN=COPE 3' Overlap dORF,GN=COPE 3' Overlap dORF,GN=COPE 3' Overlap dORF,GN=COPE 3' Overlap dORF,GN=COPE 3' Overlap dORF,GN=COPE 3' Overlap dORF;GN=COPE Canonical,GN=COPE Canonical,GN=COPE Canonical,GN=COPE Canonical,GN=COPE Canonical	GN=COPE 3' Overlap dORF;GN=COPE Canonical	58.1949	56.5021	9.28296e-07	3.55088e-51	0	3.73777e-52	1	198.385	5.17467	RSVDVTNTTF	Stripped Sequence	FALSE	RSVDVTNTTF	1	1	198.385	5.17467	TRUE	_RSVDVTNTTF_	12.0194	FALSE	LABEL_FREE	3.15294e-33	16.735	12.0086	16.7365	FALSE	2	_RSVDVTNTTF_	570.288	570.29	11.0295	198.385	5.17467	5.17467	-4.60208	570.288
MaxLFQ	WT	15467_1	1	GN=COPG1 Canonical,GN=COPG1 Canonical,GN=COPG1 Canonical,GN=COPG1 Canonical;GN=COPG1 Extended,GN=COPG1 Extended	GN=COPG1 Canonical;GN=COPG1 Extended	57.6157	42.65	1.55942e-06	2.32154e-26	0	1.42864e-28	2	837.789	45.97	AIVDKVPSV	Stripped Sequence	FALSE	AIVDKVPSV	1	1	851.054	41.5739	TRUE	_AIVDKVPSV_	19.0575	FALSE	LABEL_FREE	2.22537e-16	17.748	19.8315	17.6627	FALSE	2	_AIVDKVPSV_	464.279	464.28	12.4562	851.054	41.5739	41.5739	-1.11743	464.279
MaxLFQ	WT	15467_1	1	GN=COPG1 Canonical,GN=COPG1 Canonical,GN=COPG1 Canonical,GN=COPG1 Canonical;GN=COPG1 Extended,GN=COPG1 Extended	GN=COPG1 Canonical;GN=COPG1 Extended	57.6157	42.65	1.55942e-06	2.32154e-26	0	1.42864e-28	2	837.789	45.97	SSDNIMVQY	Stripped Sequence	FALSE	SSDNIMVQY	2	1	178.174	9.6951	TRUE	_SSDNIMVQY_	43.9935	FALSE	LABEL_FREE	3.44403e-14	20.5371	43.9455	20.5431	FALSE	2	_SSDNIMVQY_	528.737	528.738	8.06239	178.174	9.6951	9.6951	-5.19461	528.737
MaxLFQ	WT	15467_1	1	GN=COX6A1 5' Overlap uORF;GN=COX6A1 Canonical;GN=COX6A1 Extended;GN=COX6A1P2 Pseudogene	GN=COX6A1 5' Overlap uORF;GN=COX6A1 Canonical;GN=COX6A1 Extended;GN=COX6A1P2 Pseudogene	53.5237	44.5841	4.10286e-05	2.67003e-29	0	1.9348e-31	1	313.143	1.93745	GEEGSARMW	Stripped Sequence	FALSE	GEEGSARMW	1	1	313.143	16.6998	TRUE	_GEEGSARMW_	13.7559	FALSE	LABEL_FREE	2.65394e-18	16.9303	13.4368	16.9753	FALSE	2	_GEEGSARMW_	511.722	511.723	8.01771	313.143	16.6998	16.6998	-1.84875	511.722
MaxLFQ	WT	15467_1	1	GN=CPSF3 Canonical	GN=CPSF3 Canonical	50.9823	50.8733	0.000207914	5.24373e-40	0	1.05934e-41	1	1103.09	8.94702	YWQNHPEL	Stripped Sequence	TRUE	YWQNHPEL	1	1	1103.09	25.418	TRUE	_YWQNHPEL_	23.5593	FALSE	LABEL_FREE	1.45604e-25	18.1937	24.2513	18.1288	FALSE	2	_YWQNHPEL_	543.754	543.755	35.5983	1103.09	25.418	25.418	-3.47968	543.754
MaxLFQ	WT	15467_1	1	GN=CRIPT Canonical,GN=CRIPT Canonical;GN=CRIPT Extended;GN=CRIPT ncRNA Processed Transcript	GN=CRIPT Canonical;GN=CRIPT Extended;GN=CRIPT ncRNA Processed Transcript	56.1212	45.3921	5.60881e-06	1.42327e-30	0	1.12958e-32	1	1405.95	122.837	GTVITPDTW	Stripped Sequence	FALSE	GTVITPDTW	1	1	1405.95	122.837	TRUE	_GTVITPDTW_	63.2476	FALSE	LABEL_FREE	3.80708e-19	22.6918	64.272	22.6113	FALSE	1	_GTVITPDTW_	989.494	989.499	25.4207	1405.95	122.837	122.837	-6.66179	989.494
MaxLFQ	WT	15467_1	1	GN=CRNKL1 Canonical,GN=CRNKL1 Canonical;GN=CRNKL1 Extended,GN=CRNKL1 Extended;GN=CRNKL1 Truncated	GN=CRNKL1 Canonical;GN=CRNKL1 Extended;GN=CRNKL1 Truncated	57.5279	36.5969	1.6853e-06	8.54258e-18	0	4.23949e-20	1	31.2681	NaN	AEAEAVREVY	Stripped Sequence	FALSE	AEAEAVREVY	1	1	31.2681	1	FALSE	_AEAEAVREVY_	2.85875	FALSE	LABEL_FREE	2.57337e-11	15.3864	2.12056	15.4952	FALSE	2	_AEAEAVREVY_	568.783	568.785	2.43093	31.2681	1	1	-6.65312	568.783
MaxLFQ	WT	15467_1	1	GN=CSNK2A1 Canonical,GN=CSNK2A1 Canonical;GN=CSNK2A1 Extended,GN=CSNK2A1 Extended,GN=CSNK2A1 Extended;GN=CSNK2A3 Canonical;GN=CSNK2A3 Extended	GN=CSNK2A1 Canonical;GN=CSNK2A1 Extended;GN=CSNK2A3 Canonical;GN=CSNK2A3 Extended	57.2695	54.2284	2.11413e-06	1.75163e-46	0	7.45373e-48	1	521.339	13.2268	LTDYDIRFY	Stripped Sequence	FALSE	LTDYDIRFY	1	1	521.339	25.0028	TRUE	_LTDYDIRFY_	63.5887	FALSE	LABEL_FREE	4.55153e-30	22.6794	64.1163	22.6377	FALSE	2	_LTDYDIRFY_	603.295	603.298	12.0699	521.339	25.0028	25.0028	-3.94561	603.295
MaxLFQ	WT	15467_1	1	GN=CSPG4 Canonical	GN=CSPG4 Canonical	52.456	42.1035	8.44742e-05	1.48824e-25	0	8.85859e-28	2	796.719	114.725	TMLARLASA	Stripped Sequence	TRUE	TMLARLASA	1	2	1383.91	111.698	TRUE	_TM[+16]LARLASA_	2.10535	FALSE	LABEL_FREE	7.31993e-16	15.2548	1.22856	15.3841	FALSE	2	_TM[Oxidation (M)]LARLASA_	475.26	475.262	15.6048	338.236	12.491	12.491	-2.56849	475.26
MaxLFQ	WT	15467_1	1	GN=CSPG4 Canonical	GN=CSPG4 Canonical	52.456	42.1035	8.44742e-05	1.48824e-25	0	8.85859e-28	2	796.719	114.725	TMLARLASA	Stripped Sequence	TRUE	TMLARLASA	1	2	1383.91	111.698	TRUE	_TMLARLASA_	30.8276	FALSE	LABEL_FREE	8.51604e-16	18.6694	29.183	18.8535	FALSE	2	_TMLARLASA_	467.263	467.264	129.878	2429.59	210.904	210.904	-0.195934	467.263
MaxLFQ	WT	15467_1	1	GN=CSTF2 Canonical	GN=CSTF2 Canonical	57.2483	47.0622	2.15364e-06	2.67958e-33	0	2.86586e-35	1	77.4019	17.5846	SEVGPVVSF	Stripped Sequence	TRUE	SEVGPVVSF	1	1	77.4019	17.5846	TRUE	_SEVGPVVSF_	69.0647	FALSE	LABEL_FREE	6.01606e-21	22.9899	68.032	23.0707	FALSE	1	_SEVGPVVSF_	920.472	920.478	93.6871	77.4019	17.5846	17.5846	-5.56992	920.472
MaxLFQ	WT	15467_1	1	GN=CTNNA1 3' Overlap dORF,GN=CTNNA1 3' Overlap dORF,GN=CTNNA1 3' Overlap dORF,GN=CTNNA1 3' Overlap dORF,GN=CTNNA1 3' Overlap dORF,GN=CTNNA1 3' Overlap dORF;GN=CTNNA1 Canonical,GN=CTNNA1 Canonical,GN=CTNNA1 Canonical,GN=CTNNA1 Canonical,GN=CTNNA1 Canonical,GN=CTNNA1 Canonical,GN=CTNNA1 Canonical;GN=CTNNA2 Canonical,GN=CTNNA2 Canonical,GN=CTNNA2 Canonical,GN=CTNNA2 Canonical;GN=CTNNA2 Extended,GN=C…	GN=CTNNA1 3' Overlap dORF;GN=CTNNA1 Canonical;GN=CTNNA2 Canonical;GN=CTNNA2 Extended	46.2752	14.2705	0.00176679	0.00432116	0.00226244	1.88286e-05	1	11.684	NaN	NEFIDASRLVY	Stripped Sequence	FALSE	NEFIDASRLVY	1	1	11.684	1	FALSE	_NEFIDASRLVY_	71.7019	FALSE	LABEL_FREE	0.000131121	23.206	70.797	23.2767	FALSE	2	_NEFIDASRLVY_	663.838	663.842	912.948	11.684	1	1	-7.99903	663.838
MaxLFQ	WT	15467_1	1	GN=CTR9 Canonical	GN=CTR9 Canonical	50.2952	41.9689	0.000304506	2.34487e-25	0	1.38341e-27	1	441.815	1.12573	QTDIQGALSAY	Stripped Sequence	TRUE	QTDIQGALSAY	1	1	441.815	2.54925	TRUE	_QTDIQGALSAY_	53.3961	FALSE	LABEL_FREE	9.7516e-16	21.7176	53.7695	21.6704	FALSE	2	_QTDIQGALSAY_	583.788	583.791	24.9617	441.815	2.54925	2.54925	-3.55471	583.788
MaxLFQ	WT	15467_1	1	GN=CWC22 Canonical,GN=CWC22 Canonical;GN=CWC22 Extended	GN=CWC22 Canonical;GN=CWC22 Extended	52.3028	46.3913	9.32465e-05	3.45407e-32	0	3.2281e-34	1	454.62	5.53032	ITDKNSLAY	Stripped Sequence	FALSE	ITDKNSLAY	1	1	454.62	8.79672	TRUE	_ITDKNSLAY_	-1.48258	FALSE	LABEL_FREE	3.29861e-20	14.8841	-1.3933	14.8715	FALSE	2	_ITDKNSLAY_	512.769	512.771	23.0164	454.62	8.79672	8.79672	-4.2851	512.769
MaxLFQ	WT	15467_1	1	GN=CYP11A1 Extended	GN=CYP11A1 Extended	58.5478	45.983	6.73049e-07	1.59867e-31	0	1.37225e-33	1	256.766	7.04336	MLENFRVEI	Stripped Sequence	TRUE	MLENFRVEI	1	1	256.766	7.23879	TRUE	_M[+16]LENFRVEI_	14.2685	FALSE	LABEL_FREE	8.898e-20	17.0453	14.2519	17.0476	FALSE	2	_M[Oxidation (M)]LENFRVEI_	583.797	583.799	15.7552	256.766	7.23879	7.23879	-2.61371	583.797
MaxLFQ	WT	15467_1	1	GN=DCAF13 Canonical	GN=DCAF13 Canonical	57.1624	50.7555	2.32062e-06	8.65402e-40	0	1.66423e-41	1	1354.17	50.5638	ASDRNIVLY	Stripped Sequence	TRUE	ASDRNIVLY	1	1	1354.17	50.5638	TRUE	_ASDRNIVLY_	25.5077	FALSE	LABEL_FREE	2.02788e-25	18.3725	26.172	18.3113	FALSE	2	_ASDRNIVLY_	525.783	525.784	59.636	1354.17	50.5638	50.5638	-3.59862	525.783
MaxLFQ	WT	15467_1	1	GN=DCSTAMP Canonical	GN=DCSTAMP Canonical	52.749	40.0331	6.96889e-05	1.46331e-22	0	7.82521e-25	1	4869.12	714.362	ISVGLLSVAA	Stripped Sequence	TRUE	ISVGLLSVAA	1	1	4869.12	714.362	TRUE	_ISVGLLSVAA_	92.1209	FALSE	LABEL_FREE	5.24992e-14	24.4605	88.4512	24.6604	FALSE	2	_ISVGLLSVAA_	465.287	465.288	2751.19	4869.12	714.362	714.362	-0.787065	465.287
MaxLFQ	WT	15467_1	1	GN=DDB1 Canonical	GN=DDB1 Canonical	51.5411	27.337	0.000149724	6.29148e-08	0	2.886e-10	1	97.0618	12.6911	RSLSTTNVF	Stripped Sequence	TRUE	RSLSTTNVF	1	1	97.0618	12.6911	TRUE	_RSLSTTNVF_	21.518	FALSE	LABEL_FREE	1.28655e-06	17.7716	20.0458	17.9123	FALSE	2	_RSLSTTNVF_	512.775	512.776	6.00951	97.0618	12.6911	12.6911	-2.0235	512.775
MaxLFQ	WT	15467_1	1	GN=DDOST Canonical,GN=DDOST Canonical;GN=DDOST ncRNA Processed Transcript	GN=DDOST Canonical;GN=DDOST ncRNA Processed Transcript	55.4301	46.7693	9.82131e-06	8.23011e-33	0	8.35544e-35	1	269.913	21.187	MEPSTAARAW	Stripped Sequence	FALSE	MEPSTAARAW	1	1	269.913	21.187	TRUE	_MEPSTAARAW_	13.8211	FALSE	LABEL_FREE	1.28395e-20	17.0188	14.0638	16.9845	FALSE	2	_MEPSTAARAW_	560.266	560.267	7.47647	269.913	21.187	21.187	1.0894	560.266
MaxLFQ	WT	15467_1	1	GN=DDX21 Canonical;GN=DDX21 Extended	GN=DDX21 Canonical;GN=DDX21 Extended	52.9297	36.6502	6.1754e-05	7.25787e-18	0	3.61988e-20	1	643.615	21.6523	SVTEIQEKW	Stripped Sequence	FALSE	SVTEIQEKW	1	1	643.615	21.6523	TRUE	_SVTEIQEKW_	29.8224	FALSE	LABEL_FREE	2.37069e-11	18.526	27.7998	18.7357	FALSE	2	_SVTEIQEKW_	560.288	560.29	17.6015	643.615	21.6523	21.6523	-3.92167	560.288
MaxLFQ	WT	15467_1	1	GN=DDX3X 3' dORF,GN=DDX3X 3' dORF,GN=DDX3X 3' dORF,GN=DDX3X 3' dORF,GN=DDX3X 3' dORF,GN=DDX3X 3' dORF,GN=DDX3X 3' dORF,GN=DDX3X 3' dORF,GN=DDX3X 3' dORF,GN=DDX3X 3' dORF,GN=DDX3X 3' dORF;GN=DDX3X Out-of-Frame,GN=DDX3X Out-of-Frame,GN=DDX3X Out-of-Frame,GN=DDX3X Out-of-Frame,GN=DDX3X Out-of-Frame,GN=DDX3X Out-of-Frame,GN=DDX3X Out-of-Frame,GN=DDX3X Out-of-Frame	GN=DDX3X 3' dORF;GN=DDX3X Out-of-Frame	54.3003	29.94	2.34066e-05	3.17857e-10	0	1.49229e-12	1	121.764	20.0876	ALAAVVTEV	Stripped Sequence	FALSE	ALAAVVTEV	1	1	121.764	20.0876	TRUE	_ALAAVVTEV_	52.7624	FALSE	LABEL_FREE	1.43523e-07	21.6545	53.2613	21.598	FALSE	1	_ALAAVVTEV_	872.509	872.513	100.354	121.764	20.0876	20.0876	-3.63759	872.509
MaxLFQ	WT	15467_1	1	GN=DDX49 3' Overlap dORF,GN=DDX49 3' Overlap dORF,GN=DDX49 3' Overlap dORF,GN=DDX49 3' Overlap dORF,GN=DDX49 3' Overlap dORF,GN=DDX49 3' Overlap dORF,GN=DDX49 3' Overlap dORF;GN=DDX49 Canonical,GN=DDX49 Canonical,GN=DDX49 Canonical,GN=DDX49 Canonical,GN=DDX49 Canonical	GN=DDX49 3' Overlap dORF;GN=DDX49 Canonical	45.4265	43.5374	0.00232374	1.08352e-27	0.00226244	7.01311e-30	1	1802.09	234.638	GLDIPTVQV	Stripped Sequence	FALSE	GLDIPTVQV	1	1	1802.09	234.638	TRUE	_GLDIPTVQV_	80.1878	FALSE	LABEL_FREE	2.99381e-17	24.0207	81.9798	23.8889	FALSE	1	_GLDIPTVQV_	941.53	941.535	248.891	1802.09	234.638	234.638	-5.25086	941.53
MaxLFQ	WT	15467_1	1	GN=DDX56 3' Overlap dORF,GN=DDX56 3' Overlap dORF,GN=DDX56 3' Overlap dORF,GN=DDX56 3' Overlap dORF;GN=DDX56 Canonical,GN=DDX56 Canonical,GN=DDX56 Canonical,GN=DDX56 Canonical,GN=DDX56 Canonical;GN=DDX56 Extended,GN=DDX56 Extended,GN=DDX56 Extended,GN=DDX56 Extended;GN=DDX56 Truncated,GN=DDX56 Truncated,GN=DDX56 Truncated	GN=DDX56 3' Overlap dORF;GN=DDX56 Canonical;GN=DDX56 Extended;GN=DDX56 Truncated	51.2134	33.7832	0.000181872	2.88717e-14	0	1.38806e-16	1	253.387	23.2977	EEIEGFRY	Stripped Sequence	FALSE	EEIEGFRY	1	1	253.387	23.2977	TRUE	_EEIEGFRY_	41.3359	FALSE	LABEL_FREE	1.68989e-09	20.0557	40.2827	20.2081	FALSE	2	_EEIEGFRY_	521.746	521.747	9.78919	253.387	23.2977	23.2977	-0.935861	521.746
MaxLFQ	WT	15467_1	1	GN=DENND6A Canonical;GN=DENND6A ncRNA Retained Intron,GN=DENND6A ncRNA Retained Intron,GN=DENND6A ncRNA Retained Intron	GN=DENND6A Canonical;GN=DENND6A ncRNA Retained Intron	46.7189	43.2646	0.00151162	2.79917e-27	0.00226244	1.78291e-29	1	141.669	1.17011	VILPTVHEV	Stripped Sequence	FALSE	VILPTVHEV	1	1	141.669	4.94548	TRUE	_VILPTVHEV_	38.9535	FALSE	LABEL_FREE	5.614e-17	19.8745	38.9583	19.8738	FALSE	2	_VILPTVHEV_	503.8	503.802	7.73051	141.669	4.94548	4.94548	-2.72586	503.8
MaxLFQ	WT	15467_1	1	GN=DHCR24 Canonical;GN=DHCR24 Extended	GN=DHCR24 Canonical;GN=DHCR24 Extended	57.5688	57.5688	1.62552e-06	1.83664e-53	0	3.06106e-54	1	195.953	7.13361	AEIRIIPAKKY	Stripped Sequence	FALSE	AEIRIIPAKKY	1	1	195.953	7.13361	TRUE	_AEIRIIPAKKY_	-3.55162	FALSE	LABEL_FREE	9.49073e-35	14.5167	-4.24163	14.6046	FALSE	3	_AEIRIIPAKKY_	434.603	434.604	687.808	195.953	7.13361	7.13361	-3.93229	434.603
MaxLFQ	WT	15467_1	1	GN=DHFR2 Canonical;GN=DHFR2 Extended	GN=DHFR2 Canonical;GN=DHFR2 Extended	48.3068	44.4499	0.000802153	4.31789e-29	0.00226244	3.0301e-31	1	267.419	1.4229	FSEIDLEKY	Stripped Sequence	FALSE	FSEIDLEKY	1	1	267.419	2.53136	TRUE	_FSEIDLEKY_	49.5801	FALSE	LABEL_FREE	3.60675e-18	21.202	49.4125	21.2224	FALSE	2	_FSEIDLEKY_	572.282	572.285	5.35676	267.419	2.53136	2.53136	-4.37274	572.282
MaxLFQ	WT	15467_1	1	GN=DHX9 Canonical;GN=DHX9 ncRNA Processed Transcript,GN=DHX9 ncRNA Processed Transcript,GN=DHX9 ncRNA Processed Transcript,GN=DHX9 ncRNA Processed Transcript,GN=DHX9 ncRNA Processed Transcript,GN=DHX9 ncRNA Processed Transcript,GN=DHX9 ncRNA Processed Transcript,GN=DHX9 ncRNA Processed Transcript,GN=DHX9 ncRNA Processed Transcript,GN=DHX9 ncRNA Processed Transcript,GN=DHX9 ncRNA Processed Transcr…	GN=DHX9 Canonical;GN=DHX9 ncRNA Processed Transcript	53.0648	50.3862	5.63572e-05	4.12336e-39	0	7.49701e-41	3	1641.75	46.5047	KVFDPVPVGV	Stripped Sequence	FALSE	KVFDPVPVGV	1	1	76.7499	7.36831	TRUE	_KVFDPVPVGV_	47.0473	FALSE	LABEL_FREE	1.47725e-09	21.1529	49.0125	20.9118	FALSE	2	_KVFDPVPVGV_	528.808	528.81	5.37498	76.7499	7.36831	7.36831	-4.73223	528.808
MaxLFQ	WT	15467_1	1	GN=DHX9 Canonical;GN=DHX9 ncRNA Processed Transcript,GN=DHX9 ncRNA Processed Transcript,GN=DHX9 ncRNA Processed Transcript,GN=DHX9 ncRNA Processed Transcript,GN=DHX9 ncRNA Processed Transcript,GN=DHX9 ncRNA Processed Transcript,GN=DHX9 ncRNA Processed Transcript,GN=DHX9 ncRNA Processed Transcript,GN=DHX9 ncRNA Processed Transcript,GN=DHX9 ncRNA Processed Transcript,GN=DHX9 ncRNA Processed Transcr…	GN=DHX9 Canonical;GN=DHX9 ncRNA Processed Transcript	53.0648	50.3862	5.63572e-05	4.12336e-39	0	7.49701e-41	3	1641.75	46.5047	RELLPVKKF	Stripped Sequence	FALSE	RELLPVKKF	2	1	134.822	5.26251	TRUE	_RELLPVKKF_	2.61719	FALSE	LABEL_FREE	6.04672e-25	15.3558	1.91357	15.4596	FALSE	3	_RELLPVKKF_	377.241	377.243	185.357	134.822	5.26251	5.26251	-4.28753	377.241
MaxLFQ	WT	15467_1	1	GN=DMKN Canonical,GN=DMKN Canonical,GN=DMKN Canonical,GN=DMKN Canonical,GN=DMKN Canonical,GN=DMKN Canonical,GN=DMKN Canonical,GN=DMKN Canonical,GN=DMKN Canonical,GN=DMKN Canonical,GN=DMKN Canonical,GN=DMKN Canonical,GN=DMKN Canonical,GN=DMKN Canonical,GN=DMKN Canonical,GN=DMKN Canonical,GN=DMKN Canonical,GN=DMKN Canonical,GN=DMKN Canonical,GN=DMKN Canonical,GN=DMKN Canonical,GN=DMKN Canonical;GN=…	GN=DMKN Canonical;GN=DMKN Extended	45.9041	41.6986	0.00199942	5.82102e-25	0.00226244	3.3745e-27	1	97.1238	0.740853	EAVGTGVR	Stripped Sequence	FALSE	EAVGTGVR	1	1	97.1238	3.74244	TRUE	_EAVGTGVR_	-35.8204	FALSE	LABEL_FREE	1.73685e-15	10.1208	-35.6639	10.0989	FALSE	2	_EAVGTGVR_	394.717	394.717	18.7622	97.1238	3.74244	3.74244	-2.24214	394.717
MaxLFQ	WT	15467_1	1	GN=DNAJC7 Canonical,GN=DNAJC7 Canonical,GN=DNAJC7 Canonical,GN=DNAJC7 Canonical,GN=DNAJC7 Canonical;GN=DNAJC7 Extended,GN=DNAJC7 Extended;GN=DNAJC7 Nonsense Mediated Decay,GN=DNAJC7 Nonsense Mediated Decay;GN=RP11-12A2.1 Pseudogene,GN=RP11-12A2.1 Pseudogene,GN=RP11-12A2.1 Pseudogene,GN=RP11-12A2.1 Pseudogene	GN=DNAJC7 Canonical;GN=DNAJC7 Extended;GN=DNAJC7 Nonsense Mediated Decay;GN=RP11-12A2.1 Pseudogene	58.0779	42.3374	1.03181e-06	6.73546e-26	0	4.06977e-28	1	112.412	5.67209	GRYPEAQSV	Stripped Sequence	FALSE	GRYPEAQSV	1	1	112.412	5.67209	TRUE	_GRYPEAQSV_	-14.2508	FALSE	LABEL_FREE	4.39979e-16	13.2344	-13.5759	13.1392	FALSE	2	_GRYPEAQSV_	503.751	503.753	5.9963	112.412	5.67209	5.67209	-0.666387	503.751
MaxLFQ	WT	15467_1	1	GN=DNM2 Canonical,GN=DNM2 Canonical,GN=DNM2 Canonical,GN=DNM2 Canonical,GN=DNM2 Canonical;GN=DNM3 Canonical,GN=DNM3 Canonical,GN=DNM3 Canonical,GN=DNM3 Canonical,GN=DNM3 Canonical;GN=DNM3 Extended,GN=DNM3 Extended,GN=DNM3 Extended,GN=DNM3 Extended,GN=DNM3 Extended	GN=DNM2 Canonical;GN=DNM3 Canonical;GN=DNM3 Extended	56.4161	48.3989	4.38837e-06	1.42378e-35	0	1.84907e-37	1	317.429	4.77721	TLIDLPGITKV	Stripped Sequence	FALSE	TLIDLPGITKV	1	1	317.429	16.9775	TRUE	_TLIDLPGITKV_	82.1079	FALSE	LABEL_FREE	1.70793e-22	23.997	81.6575	24.0301	FALSE	2	_TLIDLPGITKV_	585.361	585.363	1414.1	317.429	16.9775	16.9775	-1.66831	585.361
MaxLFQ	WT	15467_1	1	GN=DNMT1 Canonical,GN=DNMT1 Canonical,GN=DNMT1 Canonical,GN=DNMT1 Canonical,GN=DNMT1 Canonical;GN=DNMT1 Extended,GN=DNMT1 Extended	GN=DNMT1 Canonical;GN=DNMT1 Extended	55.8241	48.2591	7.15459e-06	2.48421e-35	0	3.20543e-37	3	2931.64	80.7335	YLDDPDLKY	Stripped Sequence	FALSE	YLDDPDLKY	1	1	1153.74	32.9386	TRUE	_YLDDPDLKY_	36.8981	FALSE	LABEL_FREE	2.54149e-22	19.4794	35.9817	19.6008	FALSE	2	_YLDDPDLKY_	571.274	571.276	36.9885	1153.74	32.9386	32.9386	-2.56417	571.274
MaxLFQ	WT	15467_1	1	GN=DNMT1 Canonical,GN=DNMT1 Canonical,GN=DNMT1 Canonical,GN=DNMT1 Canonical,GN=DNMT1 Canonical;GN=DNMT1 Extended,GN=DNMT1 Extended	GN=DNMT1 Canonical;GN=DNMT1 Extended	55.8241	48.2591	7.15459e-06	2.48421e-35	0	3.20543e-37	3	2931.64	80.7335	DLDSRVLYY	Stripped Sequence	FALSE	DLDSRVLYY	2	1	1450.14	53.2981	TRUE	_DLDSRVLYY_	54.0843	FALSE	LABEL_FREE	3.40037e-20	21.7468	54.0002	21.7574	FALSE	2	_DLDSRVLYY_	572.288	572.29	48.989	1450.14	53.2981	53.2981	-3.30619	572.288
MaxLFQ	WT	15467_1	1	GN=DNMT1 Canonical,GN=DNMT1 Canonical,GN=DNMT1 Canonical,GN=DNMT1 Canonical,GN=DNMT1 Canonical;GN=DNMT1 Extended,GN=DNMT1 Extended	GN=DNMT1 Canonical;GN=DNMT1 Extended	55.8241	48.2591	7.15459e-06	2.48421e-35	0	3.20543e-37	3	2931.64	80.7335	GLIEKNIEL	Stripped Sequence	FALSE	GLIEKNIEL	3	1	338.06	5.00755	TRUE	_GLIEKNIEL_	43.1712	FALSE	LABEL_FREE	2.45807e-11	20.5965	44.4198	20.4402	FALSE	2	_GLIEKNIEL_	514.803	514.804	147.523	338.06	5.00755	5.00755	NaN	514.803
MaxLFQ	WT	15467_1	1	GN=DPAGT1 3' Overlap dORF,GN=DPAGT1 3' Overlap dORF,GN=DPAGT1 3' Overlap dORF,GN=DPAGT1 3' Overlap dORF,GN=DPAGT1 3' Overlap dORF,GN=DPAGT1 3' Overlap dORF,GN=DPAGT1 3' Overlap dORF,GN=DPAGT1 3' Overlap dORF;GN=DPAGT1 Canonical,GN=DPAGT1 Canonical,GN=DPAGT1 Canonical,GN=DPAGT1 Canonical,GN=DPAGT1 Canonical,GN=DPAGT1 Canonical;GN=DPAGT1 Extended,GN=DPAGT1 Extended;GN=DPAGT1 Truncated,GN=DPAGT1 Tru…	GN=DPAGT1 3' Overlap dORF;GN=DPAGT1 Canonical;GN=DPAGT1 Extended;GN=DPAGT1 Truncated	52.337	47.0241	9.12243e-05	3.10234e-33	0	3.30036e-35	1	2018.74	27.5021	HLDLGILYY	Stripped Sequence	FALSE	HLDLGILYY	1	1	2018.74	59.7178	TRUE	_HLDLGILYY_	94.8086	FALSE	LABEL_FREE	6.65094e-21	24.8773	97.804	24.7776	FALSE	2	_HLDLGILYY_	553.798	553.799	28.0999	2018.74	59.7178	59.7178	-2.86551	553.798
MaxLFQ	WT	15467_1	1	GN=DPYD Canonical,GN=DPYD Canonical;GN=DPYD Extended,GN=DPYD Extended;GN=DPYD ncRNA Retained Intron	GN=DPYD Canonical;GN=DPYD Extended;GN=DPYD ncRNA Retained Intron	58.0027	29.5995	1.10407e-06	6.57235e-10	0	3.07838e-12	1	31.9873	NaN	YSDITIFEKQEY	Stripped Sequence	FALSE	YSDITIFEKQEY	1	1	31.9873	1	FALSE	_YSDITIFEKQEY_	55.7549	FALSE	LABEL_FREE	1.98467e-07	22.0383	56.5632	21.9542	FALSE	2	_YSDITIFEKQEY_	768.367	768.37	24.8714	31.9873	1	1	-1.5887	768.367
MaxLFQ	WT	15467_1	1	GN=DSC1 Canonical,GN=DSC1 Canonical;GN=DSC1 Extended,GN=DSC1 Extended	GN=DSC1 Canonical;GN=DSC1 Extended	57.1479	57.1479	2.35007e-06	1.48795e-52	0	2.12565e-53	1	27.3378	1.16626	ALDPEISSGEGLR	Stripped Sequence	FALSE	ALDPEISSGEGLR	1	1	27.3378	5.53441	TRUE	_ALDPEISSGEGLR_	20.9478	FALSE	LABEL_FREE	4.10055e-34	17.7248	19.621	17.8599	FALSE	2	_ALDPEISSGEGLR_	672.344	672.346	1.98723	27.3378	5.53441	5.53441	-0.817017	672.344
MaxLFQ	WT	15467_1	1	GN=DSG1 Canonical	GN=DSG1 Canonical	54.1158	50.281	2.68172e-05	6.41653e-39	0	1.12571e-40	3	205.309	2.09949	VVTGNMGSNDKVGDF	Stripped Sequence	TRUE	VVTGNMGSNDKVGDF	1	2	135.454	3.1024	TRUE	_VVTGNMGSNDKVGDF_	22.1234	FALSE	LABEL_FREE	1.16353e-19	17.857	20.9158	17.9711	FALSE	2	_VVTGNMGSNDKVGDF_	770.359	770.361	37.0798	133.876	4.47816	4.47816	-2.45611	770.359
MaxLFQ	WT	15467_1	1	GN=DSG1 Canonical	GN=DSG1 Canonical	54.1158	50.281	2.68172e-05	6.41653e-39	0	1.12571e-40	3	205.309	2.09949	VVTGNMGSNDKVGDF	Stripped Sequence	TRUE	VVTGNMGSNDKVGDF	1	2	135.454	3.1024	TRUE	_VVTGNM[+16]GSNDKVGDF_	6.68232	FALSE	LABEL_FREE	3.01533e-22	15.9343	6.08452	16.0234	FALSE	2	_VVTGNM[Oxidation (M)]GSNDKVGDF_	778.357	778.359	2.48105	137.032	1.72664	1.72664	-3.99919	778.357
MaxLFQ	WT	15467_1	1	GN=DSG1 Canonical	GN=DSG1 Canonical	54.1158	50.281	2.68172e-05	6.41653e-39	0	1.12571e-40	3	205.309	2.09949	DTGRPSTTVRY	Stripped Sequence	TRUE	DTGRPSTTVRY	2	1	152.5	2.90211	TRUE	_DTGRPSTTVRY_	-15.8992	FALSE	LABEL_FREE	8.13903e-25	12.9011	-15.9383	12.9066	FALSE	3	_DTGRPSTTVRY_	418.214	418.215	131.215	152.5	2.90211	2.90211	-2.40805	418.214
MaxLFQ	WT	15467_1	1	GN=DSP Canonical,GN=DSP Canonical,GN=DSP Canonical;GN=DSP Extended	GN=DSP Canonical;GN=DSP Extended	45.8013	45.8014	0.00206689	3.14251e-31	0.00226244	2.61876e-33	2	130.669	1.11117	VTGYNDPETGNII	Stripped Sequence	FALSE	VTGYNDPETGNII	1	1	282.916	2.40368	TRUE	_VTGYNDPETGNII_	48.773	FALSE	LABEL_FREE	1.38019e-19	21.1084	48.6508	21.1234	FALSE	2	_VTGYNDPETGNII_	696.836	696.839	41.2077	282.916	2.40368	2.40368	-6.74435	696.836
MaxLFQ	WT	15467_1	1	GN=DSP Canonical,GN=DSP Canonical,GN=DSP Canonical;GN=DSP Extended	GN=DSP Canonical;GN=DSP Extended	45.8013	45.8014	0.00206689	3.14251e-31	0.00226244	2.61876e-33	2	130.669	1.11117	YVTGPGGVD	Stripped Sequence	FALSE	YVTGPGGVD	2	1	25.4928	6.4267	TRUE	_YVTGPGGVD_	2.86642	FALSE	LABEL_FREE	4.24334e-12	15.319	1.66392	15.4963	FALSE	1	_YVTGPGGVD_	864.41	864.413	0.184755	25.4928	6.4267	6.4267	-6.28421	864.41
MaxLFQ	WT	15467_1	1	GN=EDC3 Canonical,GN=EDC3 Canonical;GN=EDC3 Truncated,GN=EDC3 Truncated	GN=EDC3 Canonical;GN=EDC3 Truncated	48.5193	32.3231	0.000730144	1.27451e-12	0.00226244	6.09815e-15	1	79.2228	NaN	VEQGIDAKW	Stripped Sequence	FALSE	VEQGIDAKW	1	1	79.2228	1	FALSE	_VEQGIDAKW_	22.5301	FALSE	LABEL_FREE	1.09335e-08	17.9922	22.316	18.0158	FALSE	2	_VEQGIDAKW_	523.269	523.27	0.189342	79.2228	1	1	0.466568	523.269
MaxLFQ	WT	15467_1	1	GN=EDRF1 3' Overlap dORF,GN=EDRF1 3' Overlap dORF,GN=EDRF1 3' Overlap dORF,GN=EDRF1 3' Overlap dORF,GN=EDRF1 3' Overlap dORF;GN=EDRF1 Canonical,GN=EDRF1 Canonical,GN=EDRF1 Canonical,GN=EDRF1 Canonical,GN=EDRF1 Canonical;GN=EDRF1 Extended,GN=EDRF1 Extended,GN=EDRF1 Extended,GN=EDRF1 Extended,GN=EDRF1 Extended	GN=EDRF1 3' Overlap dORF;GN=EDRF1 Canonical;GN=EDRF1 Extended	59.2527	49.5691	3.50052e-07	1.23794e-37	0	1.91929e-39	1	277.392	22.2987	SSAPPRTAF	Stripped Sequence	FALSE	SSAPPRTAF	1	1	277.392	22.2987	TRUE	_SSAPPRTAF_	-7.41096	FALSE	LABEL_FREE	6.30362e-24	14.078	-7.55908	14.0977	FALSE	2	_SSAPPRTAF_	467.243	467.245	5.7152	277.392	22.2987	22.2987	-3.91885	467.243
MaxLFQ	WT	15467_1	1	GN=EEF1A1 Canonical,GN=EEF1A1 Canonical;GN=EEF1A2 Canonical	GN=EEF1A1 Canonical;GN=EEF1A2 Canonical	54.8174	51.6295	1.58473e-05	2.02604e-41	0	4.76714e-43	2	2261.07	104.957	CAVLIVAAGVGEFEAGISK	Stripped Sequence	FALSE	CAVLIVAAGVGEFEAGISK	2	1	6255.91	456.372	TRUE	_C[+57]AVLIVAAGVGEFEAGISK_	107.099	FALSE	LABEL_FREE	1.52099e-26	25.1069	107.257	25.1034	FALSE	2	_C[Carbamidomethyl (C)]AVLIVAAGVGEFEAGISK_	946.003	946.007	14156.8	6255.91	456.372	456.372	-4.19373	946.003
MaxLFQ	WT	15467_1	1	GN=EEF2 Canonical	GN=EEF2 Canonical	57.5239	54.003	1.69121e-06	4.95707e-46	0	1.90656e-47	3	1895.07	104.203	LTDITKGVQY	Stripped Sequence	TRUE	LTDITKGVQY	2	1	887.077	31.9247	TRUE	_LTDITKGVQY_	20.0607	FALSE	LABEL_FREE	8.76015e-30	17.7767	20.0923	17.7732	FALSE	2	_LTDITKGVQY_	569.311	569.313	1377.82	887.077	31.9247	31.9247	-0.643253	569.311
MaxLFQ	WT	15467_1	1	GN=EEF2 Canonical	GN=EEF2 Canonical	57.5239	54.003	1.69121e-06	4.95707e-46	0	1.90656e-47	3	1895.07	104.203	ILTDITKGV	Stripped Sequence	TRUE	ILTDITKGV	3	1	266.011	13.8843	TRUE	_ILTDITKGV_	33.2771	FALSE	LABEL_FREE	1.37498e-18	19.0914	32.8243	19.1442	FALSE	2	_ILTDITKGV_	480.292	480.293	5366.54	266.011	13.8843	13.8843	-1.58849	480.292
MaxLFQ	WT	15467_1	1	GN=EFTUD2 Canonical,GN=EFTUD2 Canonical,GN=EFTUD2 Canonical,GN=EFTUD2 Canonical,GN=EFTUD2 Canonical;GN=EFTUD2 Extended,GN=EFTUD2 Extended	GN=EFTUD2 Canonical;GN=EFTUD2 Extended	52.9459	48.8882	6.10857e-05	1.99374e-36	0	2.80809e-38	2	224.156	1.99332	IVDEVNGLISMY	Stripped Sequence	FALSE	IVDEVNGLISMY	1	1	377.126	1	TRUE	_IVDEVNGLISM[+16]Y_	82.5952	FALSE	LABEL_FREE	1.95031e-05	24.1032	83.1019	24.0659	FALSE	2	_IVDEVNGLISM[Oxidation (M)]Y_	684.839	684.842	0.508564	377.126	1	1	-2.6737	684.839
MaxLFQ	WT	15467_1	1	GN=EFTUD2 Canonical,GN=EFTUD2 Canonical,GN=EFTUD2 Canonical,GN=EFTUD2 Canonical,GN=EFTUD2 Canonical;GN=EFTUD2 Extended,GN=EFTUD2 Extended	GN=EFTUD2 Canonical;GN=EFTUD2 Extended	52.9459	48.8882	6.10857e-05	1.99374e-36	0	2.80809e-38	2	224.156	1.99332	KVADPVVTF	Stripped Sequence	FALSE	KVADPVVTF	2	1	65.4825	3.30586	TRUE	_KVADPVVTF_	37.5997	FALSE	LABEL_FREE	4.43073e-23	19.6931	37.5812	19.6956	FALSE	2	_KVADPVVTF_	488.279	488.281	6.41104	65.4825	3.30586	3.30586	-3.18751	488.279
MaxLFQ	WT	15467_1	1	GN=EHD4 Canonical	GN=EHD4 Canonical	52.7781	47.3738	6.83516e-05	8.04221e-34	0	8.93579e-36	1	948.667	0.314319	DEFSEAIKAF	Stripped Sequence	TRUE	DEFSEAIKAF	1	1	948.667	6.19782	TRUE	_DEFSEAIKAF_	84.7927	FALSE	LABEL_FREE	2.65752e-21	24.3389	86.5366	24.2275	FALSE	2	_DEFSEAIKAF_	578.78	578.782	12.6087	948.667	6.19782	6.19782	-4.95638	578.78
MaxLFQ	WT	15467_1	1	GN=EIF3C Canonical,GN=EIF3C Canonical;GN=EIF3CL Canonical	GN=EIF3C Canonical;GN=EIF3CL Canonical	56.1853	50.6749	5.31924e-06	1.21813e-39	0	2.27687e-41	3	1057.83	8.77891	ATYMKPEMW	Stripped Sequence	FALSE	ATYMKPEMW	1	1	308.092	6.8441	TRUE	_ATYMKPEMW_	47.3617	FALSE	LABEL_FREE	4.06992e-22	20.9858	47.6529	20.95	FALSE	2	_ATYMKPEMW_	578.762	578.764	19.1554	308.092	6.8441	6.8441	-2.42554	578.762
MaxLFQ	WT	15467_1	1	GN=EIF3C Canonical,GN=EIF3C Canonical;GN=EIF3CL Canonical	GN=EIF3C Canonical;GN=EIF3CL Canonical	56.1853	50.6749	5.31924e-06	1.21813e-39	0	2.27687e-41	3	1057.83	8.77891	EEFELLGKAY	Stripped Sequence	FALSE	EEFELLGKAY	2	1	697.265	21.9924	TRUE	_EEFELLGKAY_	67.5578	FALSE	LABEL_FREE	2.55177e-25	22.908	66.9993	22.9523	FALSE	2	_EEFELLGKAY_	599.803	599.806	30.3855	697.265	21.9924	21.9924	-6.51255	599.803
MaxLFQ	WT	15467_1	1	GN=EIF3C Canonical,GN=EIF3C Canonical;GN=EIF3CL Canonical	GN=EIF3C Canonical;GN=EIF3CL Canonical	56.1853	50.6749	5.31924e-06	1.21813e-39	0	2.27687e-41	3	1057.83	8.77891	SLDQPTQTV	Stripped Sequence	FALSE	SLDQPTQTV	3	1	95.4841	4.0827	TRUE	_SLDQPTQTV_	2.89733	FALSE	LABEL_FREE	1.54793e-15	15.6905	4.2897	15.5009	FALSE	1	_SLDQPTQTV_	988.495	988.499	48.8297	95.4841	4.0827	4.0827	-2.59331	988.495
MaxLFQ	WT	15467_1	1	GN=EIF3D 3' Overlap dORF,GN=EIF3D 3' Overlap dORF;GN=EIF3D Canonical,GN=EIF3D Canonical,GN=EIF3D Canonical,GN=EIF3D Canonical,GN=EIF3D Canonical,GN=EIF3D Canonical	GN=EIF3D 3' Overlap dORF;GN=EIF3D Canonical	44.4685	44.4685	0.00305265	4.03884e-29	0.00440529	2.86442e-31	1	138.168	2.00471	ALLAGSEYL	Stripped Sequence	FALSE	ALLAGSEYL	1	1	138.168	11.2967	TRUE	_ALLAGSEYL_	77.7626	FALSE	LABEL_FREE	3.47353e-18	23.8382	79.4986	23.715	FALSE	1	_ALLAGSEYL_	936.504	936.508	4.779	138.168	11.2967	11.2967	-3.71489	936.504
MaxLFQ	WT	15467_1	1	GN=EIF4A1 3' Overlap dORF,GN=EIF4A1 3' Overlap dORF,GN=EIF4A1 3' Overlap dORF,GN=EIF4A1 3' Overlap dORF,GN=EIF4A1 3' Overlap dORF,GN=EIF4A1 3' Overlap dORF,GN=EIF4A1 3' Overlap dORF,GN=EIF4A1 3' Overlap dORF,GN=EIF4A1 3' Overlap dORF,GN=EIF4A1 3' Overlap dORF,GN=EIF4A1 3' Overlap dORF,GN=EIF4A1 3' Overlap dORF;GN=EIF4A1 Canonical,GN=EIF4A1 Canonical,GN=EIF4A1 Canonical,GN=EIF4A1 Canonical,GN=EIF4…	GN=EIF4A1 3' Overlap dORF;GN=EIF4A1 Canonical;GN=RP11-186B7.4 3' Overlap dORF	56.5323	46.0147	3.97991e-06	1.42022e-31	0	1.24581e-33	3	2084.53	4.69387	EELTLEGIRQF	Stripped Sequence	FALSE	EELTLEGIRQF	1	1	23.9272	1.32922	TRUE	_EELTLEGIRQF_	70.9021	FALSE	LABEL_FREE	4.52429e-16	23.1604	70.2137	23.2142	FALSE	2	_EELTLEGIRQF_	667.851	667.855	1.06988	23.9272	1.32922	1.32922	-7.03706	667.851
MaxLFQ	WT	15467_1	1	GN=EIF4A1 3' Overlap dORF,GN=EIF4A1 3' Overlap dORF,GN=EIF4A1 3' Overlap dORF,GN=EIF4A1 3' Overlap dORF,GN=EIF4A1 3' Overlap dORF,GN=EIF4A1 3' Overlap dORF,GN=EIF4A1 3' Overlap dORF,GN=EIF4A1 3' Overlap dORF,GN=EIF4A1 3' Overlap dORF,GN=EIF4A1 3' Overlap dORF,GN=EIF4A1 3' Overlap dORF,GN=EIF4A1 3' Overlap dORF;GN=EIF4A1 Canonical,GN=EIF4A1 Canonical,GN=EIF4A1 Canonical,GN=EIF4A1 Canonical,GN=EIF4…	GN=EIF4A1 3' Overlap dORF;GN=EIF4A1 Canonical;GN=RP11-186B7.4 3' Overlap dORF	56.5323	46.0147	3.97991e-06	1.42022e-31	0	1.24581e-33	3	2084.53	4.69387	LTLEGIRQF	Stripped Sequence	FALSE	LTLEGIRQF	3	1	89.911	9.43859	TRUE	_LTLEGIRQF_	56.7014	FALSE	LABEL_FREE	8.36071e-20	22.0447	56.6243	22.0527	FALSE	2	_LTLEGIRQF_	538.809	538.81	12.1593	89.911	9.43859	9.43859	-3.51162	538.809
MaxLFQ	WT	15467_1	1	GN=EIF4A3 Canonical	GN=EIF4A3 Canonical	53.3323	53.3324	4.68964e-05	1.06004e-44	0	3.47553e-46	2	4006.11	12.4471	TATFSISVLQCLDIQVR	Stripped Sequence	TRUE	TATFSISVLQCLDIQVR	1	1	11398.9	1	TRUE	_TATFSISVLQC[+57]LDIQVR_	107.619	FALSE	LABEL_FREE	3.28172e-05	25.1547	109.417	25.1149	FALSE	2	_TATFSISVLQC[Carbamidomethyl (C)]LDIQVR_	976.019	976.024	23756.7	11398.9	1	1	NaN	976.019
MaxLFQ	WT	15467_1	1	GN=EIF4A3 Canonical	GN=EIF4A3 Canonical	53.3323	53.3324	4.68964e-05	1.06004e-44	0	3.47553e-46	2	4006.11	12.4471	RVLISTDVW	Stripped Sequence	FALSE	RVLISTDVW	2	1	117.9	18.8204	TRUE	_RVLISTDVW_	58.8014	FALSE	LABEL_FREE	7.55882e-29	22.2063	58.311	22.2506	FALSE	2	_RVLISTDVW_	544.809	544.81	110.999	117.9	18.8204	18.8204	-2.80076	544.809
MaxLFQ	WT	15467_1	1	GN=EIF5A Canonical,GN=EIF5A Canonical,GN=EIF5A Canonical,GN=EIF5A Canonical;GN=EIF5A Extended,GN=EIF5A Extended,GN=EIF5A Extended	GN=EIF5A Canonical;GN=EIF5A Extended	55.7052	44.92	7.87819e-06	7.95635e-30	0	5.9155e-32	2	31551.8	5.48893	RNDFQLIGIQDGYLSLLQDSGEVR	Stripped Sequence	FALSE	RNDFQLIGIQDGYLSLLQDSGEVR	2	1	111.611	7.81691	TRUE	_RNDFQLIGIQDGYLSLLQDSGEVR_	110.531	FALSE	LABEL_FREE	1.1827e-18	25.0562	104.966	25.1793	FALSE	3	_RNDFQLIGIQDGYLSLLQDSGEVR_	912.803	912.807	37.9588	111.611	7.81691	7.81691	-5.41612	912.803
MaxLFQ	WT	15467_1	1	GN=ELL Canonical,GN=ELL Canonical;GN=ELL Extended;GN=ELL Truncated	GN=ELL Canonical;GN=ELL Extended;GN=ELL Truncated	52.4998	26.1991	8.20985e-05	5.41611e-07	0	2.45073e-09	1	59.3973	NaN	TSETPDYLLKY	Stripped Sequence	FALSE	TSETPDYLLKY	1	1	59.3973	1	FALSE	_TSETPDYLLKY_	49.596	FALSE	LABEL_FREE	2.76104e-06	21.1943	49.3498	21.2243	FALSE	2	_TSETPDYLLKY_	665.332	665.335	115.521	59.3973	1	1	-5.0455	665.332
MaxLFQ	WT	15467_1	1	GN=ERGIC3 3' Overlap dORF,GN=ERGIC3 3' Overlap dORF,GN=ERGIC3 3' Overlap dORF;GN=ERGIC3 5' Overlap uORF;GN=ERGIC3 Canonical,GN=ERGIC3 Canonical,GN=ERGIC3 Canonical,GN=ERGIC3 Canonical,GN=ERGIC3 Canonical,GN=ERGIC3 Canonical;GN=ERGIC3 Extended,GN=ERGIC3 Extended;GN=ERGIC3 Truncated,GN=ERGIC3 Truncated,GN=ERGIC3 Truncated	GN=ERGIC3 3' Overlap dORF;GN=ERGIC3 5' Overlap uORF;GN=ERGIC3 Canonical;GN=ERGIC3 Extended;GN=ERGIC3 Truncated	58.2781	34.8758	8.6084e-07	1.3909e-15	0	6.76837e-18	1	474.537	12.6657	TTEVHPELY	Stripped Sequence	FALSE	TTEVHPELY	1	1	474.537	12.6657	TRUE	_TTEVHPELY_	13.6979	FALSE	LABEL_FREE	3.67266e-10	16.953	13.5977	16.9672	FALSE	2	_TTEVHPELY_	544.767	544.768	282.091	474.537	12.6657	12.6657	NaN	544.767
MaxLFQ	WT	15467_1	1	GN=ERI3 Canonical,GN=ERI3 Canonical;GN=ERI3 Extended	GN=ERI3 Canonical;GN=ERI3 Extended	50.7077	41.7481	0.000242876	4.93045e-25	0	2.8749e-27	1	108.023	0.472298	RTMEIESTF	Stripped Sequence	FALSE	RTMEIESTF	1	1	108.023	2.53506	TRUE	_RTMEIESTF_	32.7956	FALSE	LABEL_FREE	1.56621e-15	19.0969	32.8712	19.0881	FALSE	2	_RTMEIESTF_	557.266	557.268	6.34516	108.023	2.53506	2.53506	-1.86194	557.266
MaxLFQ	WT	15467_1	1	GN=ESD Canonical,GN=ESD Canonical,GN=ESD Canonical,GN=ESD Canonical,GN=ESD Canonical,GN=ESD Canonical,GN=ESD Canonical,GN=ESD Canonical,GN=ESD Canonical;GN=ESD Extended;GN=ESD Truncated,GN=ESD Truncated,GN=ESD Truncated	GN=ESD Canonical;GN=ESD Extended;GN=ESD Truncated	55.5438	48.8073	8.96951e-06	2.76425e-36	0	3.81276e-38	1	546.729	5.98082	ATEDPWKTNY	Stripped Sequence	FALSE	ATEDPWKTNY	1	1	546.729	5.98082	TRUE	_ATEDPWKTNY_	22.5869	FALSE	LABEL_FREE	5.49269e-23	18.0198	22.5673	18.022	FALSE	2	_ATEDPWKTNY_	612.78	612.782	20.1569	546.729	5.98082	5.98082	-1.29485	612.78
MaxLFQ	WT	15467_1	1	GN=EXOC1 Canonical,GN=EXOC1 Canonical;GN=EXOC1 ncRNA Retained Intron,GN=EXOC1 ncRNA Retained Intron,GN=EXOC1 ncRNA Retained Intron,GN=EXOC1 ncRNA Retained Intron	GN=EXOC1 Canonical;GN=EXOC1 ncRNA Retained Intron	45.8812	0.58616	0.00201434	0.0248912	0.00226244	0.000106829	1	38501.6	NaN	AEQDFISKFF	Stripped Sequence	FALSE	AEQDFISKFF	1	1	38501.6	1	FALSE	_AEQDFISKFF_	105.583	FALSE	LABEL_FREE	0.00094677	25.1554	109.448	25.0699	FALSE	2	_AEQDFISKFF_	616.303	616.305	1972.47	38501.6	1	1	NaN	616.303
MaxLFQ	WT	15467_1	1	GN=EXT2 Canonical,GN=EXT2 Canonical,GN=EXT2 Canonical;GN=EXT2 Extended,GN=EXT2 Extended,GN=EXT2 Extended;GN=EXT2 Out-of-Frame,GN=EXT2 Out-of-Frame,GN=EXT2 Out-of-Frame,GN=EXT2 Out-of-Frame,GN=EXT2 Out-of-Frame,GN=EXT2 Out-of-Frame,GN=EXT2 Out-of-Frame,GN=EXT2 Out-of-Frame,GN=EXT2 Out-of-Frame,GN=EXT2 Out-of-Frame	GN=EXT2 Canonical;GN=EXT2 Extended;GN=EXT2 Out-of-Frame	52.0461	45.9864	0.000109749	1.57852e-31	0	1.36079e-33	1	2207.32	17.3815	TSDELQFGY	Stripped Sequence	FALSE	TSDELQFGY	1	1	2207.32	20.0087	TRUE	_TSDELQFGY_	59.7253	FALSE	LABEL_FREE	8.84975e-20	22.3758	60.1995	22.3341	FALSE	2	_TSDELQFGY_	530.235	530.237	38.0119	2207.32	20.0087	20.0087	-7.36701	530.235
MaxLFQ	WT	15467_1	1	GN=FAM120A Canonical,GN=FAM120A Canonical;GN=FAM120A Truncated,GN=FAM120A Truncated	GN=FAM120A Canonical;GN=FAM120A Truncated	51.4576	44.2095	0.000157416	1.01691e-28	0	6.94135e-31	1	1708.73	88.8346	ISTPVIRTF	Stripped Sequence	FALSE	ISTPVIRTF	1	1	1708.73	88.8346	TRUE	_ISTPVIRTF_	43.0602	FALSE	LABEL_FREE	6.24731e-18	20.4055	42.8955	20.4263	FALSE	2	_ISTPVIRTF_	517.306	517.307	24.8035	1708.73	88.8346	88.8346	-3.65759	517.306
MaxLFQ	WT	15467_1	1	GN=FAM127B 3' Overlap dORF	GN=FAM127B 3' Overlap dORF	49.9616	49.9616	0.000363301	2.43783e-38	0	4.06305e-40	1	44.5783	0.709488	FSNDALKTY	Stripped Sequence	TRUE	FSNDALKTY	1	1	44.5783	1.82457	TRUE	_FSNDALKTY_	12.4243	FALSE	LABEL_FREE	2.06976e-24	16.7511	12.1263	16.7918	FALSE	2	_FSNDALKTY_	529.761	529.763	3.75574	44.5783	1.82457	1.82457	-4.26287	529.761
MaxLFQ	WT	15467_1	1	GN=FAM32A Canonical,GN=FAM32A Canonical,GN=FAM32A Canonical,GN=FAM32A Canonical,GN=FAM32A Canonical;GN=FAM32A Extended,GN=FAM32A Extended	GN=FAM32A Canonical;GN=FAM32A Extended	44.4402	43.1871	0.00307558	3.66115e-27	0.00440529	2.32454e-29	1	179.394	3.28359	HLDTLTEHY	Stripped Sequence	FALSE	HLDTLTEHY	1	1	264.673	6.33762	TRUE	_HLDTLTEHY_	0.477965	FALSE	LABEL_FREE	6.68048e-17	14.9479	-0.937941	15.1466	FALSE	2	_HLDTLTEHY_	564.77	564.772	23.1688	264.673	6.33762	6.33762	-4.86319	564.77
MaxLFQ	WT	15467_1	1	GN=FAM3C Canonical	GN=FAM3C Canonical	56.4016	56.4016	4.44206e-06	5.796e-51	0	5.26909e-52	1	135.602	5.95874	KMDASLGNLFA	Stripped Sequence	TRUE	KMDASLGNLFA	1	1	135.602	8.79678	TRUE	_KMDASLGNLFA_	69.5766	FALSE	LABEL_FREE	4.02144e-33	23.1796	70.4595	23.1106	FALSE	2	_KMDASLGNLFA_	583.797	583.8	5.24448	135.602	8.79678	8.79678	-6.27291	583.797
MaxLFQ	WT	15467_1	1	GN=FARSA 3' Overlap dORF,GN=FARSA 3' Overlap dORF;GN=FARSA Canonical,GN=FARSA Canonical,GN=FARSA Canonical,GN=FARSA Canonical,GN=FARSA Canonical;GN=FARSA Extended,GN=FARSA Extended;GN=FARSA ncRNA Retained Intron,GN=FARSA ncRNA Retained Intron,GN=FARSA ncRNA Retained Intron	GN=FARSA 3' Overlap dORF;GN=FARSA Canonical;GN=FARSA Extended;GN=FARSA ncRNA Retained Intron	52.0278	44.597	0.000111013	2.54888e-29	0	1.85373e-31	1	553.242	38.2379	SAADGPRVF	Stripped Sequence	FALSE	SAADGPRVF	1	1	553.242	38.2379	TRUE	_SAADGPRVF_	9.51396	FALSE	LABEL_FREE	2.57743e-18	16.3856	9.2855	16.4155	FALSE	2	_SAADGPRVF_	460.235	460.236	278.517	553.242	38.2379	38.2379	-2.98389	460.235
MaxLFQ	WT	15467_1	1	GN=FASN Canonical	GN=FASN Canonical	41.9569	4.7237	0.00530938	0.0146502	0.00645161	6.32838e-05	1	33739	NaN	NVTFHGVLLDAFFNESSADWR	Stripped Sequence	TRUE	NVTFHGVLLDAFFNESSADWR	1	1	33739	1	FALSE	_NVTFHGVLLDAFFNESSADWR_	109.664	FALSE	LABEL_FREE	0.000570056	25.1403	108.766	25.1602	FALSE	3	_NVTFHGVLLDAFFNESSADWR_	809.057	809.06	0.367489	33739	1	1	-2.79127	809.057
MaxLFQ	WT	15467_1	1	GN=FBL 3' Overlap dORF,GN=FBL 3' Overlap dORF,GN=FBL 3' Overlap dORF;GN=FBL Canonical,GN=FBL Canonical,GN=FBL Canonical,GN=FBL Canonical,GN=FBL Canonical,GN=FBL Canonical,GN=FBL Canonical,GN=FBL Canonical,GN=FBL Canonical,GN=FBL Canonical,GN=FBL Canonical;GN=FBL Truncated	GN=FBL 3' Overlap dORF;GN=FBL Canonical;GN=FBL Truncated	57.8598	57.8598	1.25497e-06	4.27349e-54	0	9.49664e-55	1	46.7883	1.63447	ANCIDSTASAEAVFASEVK	Stripped Sequence	FALSE	ANCIDSTASAEAVFASEVK	1	1	46.7883	2.70807	TRUE	_ANC[+57]IDSTASAEAVFASEVK_	57.7517	FALSE	LABEL_FREE	4.08918e-35	22.1373	57.5472	22.1558	FALSE	2	_ANC[Carbamidomethyl (C)]IDSTASAEAVFASEVK_	985.462	985.467	21.7726	46.7883	2.70807	2.70807	-3.22065	985.462
MaxLFQ	WT	15467_1	1	GN=FDFT1 3' Overlap dORF,GN=FDFT1 3' Overlap dORF;GN=FDFT1 Canonical,GN=FDFT1 Canonical,GN=FDFT1 Canonical,GN=FDFT1 Canonical,GN=FDFT1 Canonical,GN=FDFT1 Canonical,GN=FDFT1 Canonical,GN=FDFT1 Canonical,GN=FDFT1 Canonical,GN=FDFT1 Canonical;GN=FDFT1 Extended,GN=FDFT1 Extended,GN=FDFT1 Extended,GN=FDFT1 Extended,GN=FDFT1 Extended	GN=FDFT1 3' Overlap dORF;GN=FDFT1 Canonical;GN=FDFT1 Extended	53.0198	44.804	5.81074e-05	1.21007e-29	0	8.93041e-32	1	413.396	12.9182	HSFLYQPDW	Stripped Sequence	FALSE	HSFLYQPDW	1	1	413.396	15.6588	TRUE	_HSFLYQPDW_	70.4279	FALSE	LABEL_FREE	1.56905e-18	23.0788	69.1687	23.1772	FALSE	2	_HSFLYQPDW_	596.775	596.778	30.7914	413.396	15.6588	15.6588	-3.6819	596.775
MaxLFQ	WT	15467_1	1	GN=FEM1B Canonical;GN=FEM1B Extended	GN=FEM1B Canonical;GN=FEM1B Extended	51.9613	38.6036	0.000115729	1.53736e-20	0	7.94501e-23	1	135.448	3.99137	RENYDIIKTY	Stripped Sequence	FALSE	RENYDIIKTY	1	1	135.448	4.03575	TRUE	_RENYDIIKTY_	14.4756	FALSE	LABEL_FREE	8.00165e-13	17.048	14.271	17.0768	FALSE	2	_RENYDIIKTY_	657.838	657.84	0.345393	135.448	4.03575	4.03575	-2.78344	657.838
MaxLFQ	WT	15467_1	1	GN=FEN1 Canonical,GN=FEN1 Canonical,GN=FEN1 Canonical,GN=FEN1 Canonical,GN=FEN1 Canonical;GN=FEN1P1 Pseudogene,GN=FEN1P1 Pseudogene,GN=FEN1P1 Pseudogene	GN=FEN1 Canonical;GN=FEN1P1 Pseudogene	54.5181	54.5182	1.98919e-05	4.56011e-47	0	2.17148e-48	1	171.333	1.5112	RENDIKSYF	Stripped Sequence	FALSE	RENDIKSYF	1	1	171.333	5.55875	TRUE	_RENDIKSYF_	22.2925	FALSE	LABEL_FREE	1.83536e-30	17.8778	21.1426	17.9897	FALSE	2	_RENDIKSYF_	586.291	586.292	3.34139	171.333	5.55875	5.55875	-3.85184	586.291
MaxLFQ	WT	15467_1	1	GN=FIBP 5' Overlap uORF,GN=FIBP 5' Overlap uORF,GN=FIBP 5' Overlap uORF,GN=FIBP 5' Overlap uORF;GN=FIBP Canonical,GN=FIBP Canonical,GN=FIBP Canonical,GN=FIBP Canonical;GN=FIBP Extended,GN=FIBP Extended,GN=FIBP Extended,GN=FIBP Extended	GN=FIBP 5' Overlap uORF;GN=FIBP Canonical;GN=FIBP Extended	45.2019	36.1898	0.00248563	2.94153e-17	0.00226244	1.45261e-19	1	66.542	1	VTDAVALRV	Stripped Sequence	FALSE	VTDAVALRV	1	1	66.542	5.20196	TRUE	_VTDAVALRV_	23.9578	FALSE	LABEL_FREE	4.96159e-11	18.1883	24.193	18.1662	FALSE	2	_VTDAVALRV_	472.282	472.283	1.87269	66.542	5.20196	5.20196	-1.93852	472.282
MaxLFQ	WT	15467_1	1	GN=FLNA Canonical,GN=FLNA Canonical,GN=FLNA Canonical,GN=FLNA Canonical,GN=FLNA Canonical,GN=FLNA Canonical,GN=FLNA Canonical;GN=FLNA Extended,GN=FLNA Extended,GN=FLNA Extended,GN=FLNA Extended	GN=FLNA Canonical;GN=FLNA Extended	57.714	51.2031	1.42922e-06	1.27857e-40	0	2.69173e-42	1	466.387	34.403	VTEIDQDKY	Stripped Sequence	FALSE	VTEIDQDKY	1	1	466.387	34.403	TRUE	_VTEIDQDKY_	-5.38889	FALSE	LABEL_FREE	5.42164e-26	14.2853	-6.0074	14.368	FALSE	2	_VTEIDQDKY_	555.769	555.772	45.6836	466.387	34.403	34.403	-2.52588	555.769
MaxLFQ	WT	15467_1	1	GN=FOXM1 3' Overlap dORF,GN=FOXM1 3' Overlap dORF,GN=FOXM1 3' Overlap dORF,GN=FOXM1 3' Overlap dORF;GN=FOXM1 Canonical,GN=FOXM1 Canonical,GN=FOXM1 Canonical,GN=FOXM1 Canonical	GN=FOXM1 3' Overlap dORF;GN=FOXM1 Canonical	59.2527	40.2253	3.50052e-07	7.77727e-23	0	4.18133e-25	1	898.674	9.42265	SSDPASQLSY	Stripped Sequence	FALSE	SSDPASQLSY	1	1	898.674	9.42265	TRUE	_SSDPASQLSY_	25.2584	FALSE	LABEL_FREE	3.59329e-14	18.1326	23.5988	18.2881	FALSE	2	_SSDPASQLSY_	527.738	527.739	35.8987	898.674	9.42265	9.42265	-1.73481	527.738
MaxLFQ	WT	15467_1	1	GN=G6PD Canonical,GN=G6PD Canonical,GN=G6PD Canonical,GN=G6PD Canonical;GN=G6PD Extended,GN=G6PD Extended;GN=G6PD ncRNA Retained Intron,GN=G6PD ncRNA Retained Intron,GN=G6PD ncRNA Retained Intron	GN=G6PD Canonical;GN=G6PD Extended;GN=G6PD ncRNA Retained Intron	55.5859	55.5859	8.67184e-06	2.95769e-49	0	2.27514e-50	1	29.5386	0.786396	SELDLTYGNRY	Stripped Sequence	FALSE	SELDLTYGNRY	1	1	29.5386	1.26441	TRUE	_SELDLTYGNRY_	36.6485	FALSE	LABEL_FREE	6.35437e-32	19.5874	36.7988	19.567	FALSE	2	_SELDLTYGNRY_	665.817	665.82	0.196386	29.5386	1.26441	1.26441	-4.12513	665.817
MaxLFQ	WT	15467_1	1	GN=GANAB Canonical,GN=GANAB Canonical,GN=GANAB Canonical,GN=GANAB Canonical,GN=GANAB Canonical,GN=GANAB Canonical;GN=GANAB Extended,GN=GANAB Extended,GN=GANAB Extended,GN=GANAB Extended,GN=GANAB Extended,GN=GANAB Extended	GN=GANAB Canonical;GN=GANAB Extended	56.665	44.1199	3.5571e-06	1.39732e-28	0	9.47332e-31	1	325.583	2.22054	SISDVFRQY	Stripped Sequence	FALSE	SISDVFRQY	1	1	325.583	4.01952	TRUE	_SISDVFRQY_	54.0843	FALSE	LABEL_FREE	7.71145e-18	21.7447	53.9837	21.7574	FALSE	2	_SISDVFRQY_	557.78	557.783	15.0253	325.583	4.01952	4.01952	-4.70528	557.78
MaxLFQ	WT	15467_1	1	GN=GAPDH Canonical,GN=GAPDH Canonical,GN=GAPDH Canonical;GN=GAPDH Extended,GN=GAPDH Extended,GN=GAPDH Extended,GN=GAPDH Extended	GN=GAPDH Canonical;GN=GAPDH Extended	59.1224	56.4688	3.95435e-07	4.17752e-51	0	4.17752e-52	4	2625.9	53.7344	FRVPTANVS	Stripped Sequence	FALSE	FRVPTANVS	2	1	605.857	45.3258	TRUE	_FRVPTANVS_	13.3883	FALSE	LABEL_FREE	1.41968e-16	16.9291	13.4282	16.9236	FALSE	2	_FRVPTANVS_	495.772	495.773	10.7322	605.857	45.3258	45.3258	-1.29267	495.772
MaxLFQ	WT	15467_1	1	GN=GAPDH Canonical,GN=GAPDH Canonical,GN=GAPDH Canonical;GN=GAPDH Extended,GN=GAPDH Extended,GN=GAPDH Extended,GN=GAPDH Extended	GN=GAPDH Canonical;GN=GAPDH Extended	59.1224	56.4688	3.95435e-07	4.17752e-51	0	4.17752e-52	4	2625.9	53.7344	YDNEFGYSNRV	Stripped Sequence	FALSE	YDNEFGYSNRV	3	1	26.4457	1.96854	TRUE	_YDNEFGYSNRV_	22.2925	FALSE	LABEL_FREE	3.34347e-20	17.9052	21.4405	17.9897	FALSE	2	_YDNEFGYSNRV_	682.299	682.302	105.837	26.4457	1.96854	1.96854	-4.83058	682.299
MaxLFQ	WT	15467_1	1	GN=GATSL3 Canonical,GN=GATSL3 Canonical,GN=GATSL3 Canonical,GN=GATSL3 Canonical,GN=GATSL3 Canonical;GN=GATSL3 Extended,GN=GATSL3 Extended,GN=GATSL3 Extended,GN=GATSL3 Extended;GN=GATSL3 Truncated;GN=RP1-130H16.18 3' Overlap dORF,GN=RP1-130H16.18 3' Overlap dORF,GN=RP1-130H16.18 3' Overlap dORF,GN=RP1-130H16.18 3' Overlap dORF,GN=RP1-130H16.18 3' Overlap dORF;GN=RP1-130H16.18 Truncated,GN=RP1-130H…	GN=GATSL3 Canonical;GN=GATSL3 Extended;GN=GATSL3 Truncated;GN=RP1-130H16.18 3' Overlap dORF;GN=RP1-130H16.18 Truncated	55.2215	46.1019	1.15817e-05	1.02511e-31	0	9.15277e-34	1	202.613	0.0828561	SAYYISTFNFDHALVP	Stripped Sequence	FALSE	SAYYISTFNFDHALVP	1	1	202.613	6.12775	TRUE	_SAYYISTFNFDHALVP_	101.642	FALSE	LABEL_FREE	6.78664e-20	24.7323	93.7694	24.9831	FALSE	2	_SAYYISTFNFDHALVP_	922.946	922.951	53.0785	202.613	6.12775	6.12775	-1.05809	922.946
MaxLFQ	WT	15467_1	1	GN=GCN1 Canonical	GN=GCN1 Canonical	53.7605	47.7125	3.46842e-05	2.14774e-34	0	2.49737e-36	1	735.67	387.597	SLLDPVPEV	Stripped Sequence	TRUE	SLLDPVPEV	1	1	735.67	387.597	TRUE	_SLLDPVPEV_	90.0325	FALSE	LABEL_FREE	1.08896e-21	24.567	90.128	24.5609	FALSE	1	_SLLDPVPEV_	968.53	968.534	56.7576	735.67	387.597	387.597	-2.96186	968.53
MaxLFQ	WT	15467_1	1	GN=GFPT1 Canonical,GN=GFPT1 Canonical,GN=GFPT1 Canonical,GN=GFPT1 Canonical;GN=GFPT1 Extended	GN=GFPT1 Canonical;GN=GFPT1 Extended	57.0974	47.8393	2.45532e-06	1.30578e-34	0	1.58277e-36	1	1177.7	73.5163	STDHIPILY	Stripped Sequence	FALSE	STDHIPILY	1	1	1177.7	73.5163	TRUE	_STDHIPILY_	53.2789	FALSE	LABEL_FREE	7.87537e-22	21.7429	53.9693	21.6565	FALSE	2	_STDHIPILY_	529.779	529.782	27.2204	1177.7	73.5163	73.5163	-4.49314	529.779
MaxLFQ	WT	15467_1	1	GN=GLCE ncRNA Processed Transcript	GN=GLCE ncRNA Processed Transcript	53.3654	49.3712	4.58308e-05	2.7907e-37	0	4.26062e-39	1	158.461	5.71841	STSTILRSF	Stripped Sequence	TRUE	STSTILRSF	1	1	158.461	8.13864	TRUE	_STSTILRSF_	41.2073	FALSE	LABEL_FREE	1.12808e-23	20.1744	41.0951	20.1909	FALSE	2	_STSTILRSF_	506.277	506.278	3.65587	158.461	8.13864	8.13864	-1.92891	506.277
MaxLFQ	WT	15467_1	1	GN=GMPS Canonical,GN=GMPS Canonical;GN=GMPS Extended,GN=GMPS Extended	GN=GMPS Canonical;GN=GMPS Extended	55.6401	55.6401	8.30286e-06	2.28356e-49	0	1.82684e-50	1	120.634	6.57532	VLVLLSGGVDSTVCTALLNR	Stripped Sequence	FALSE	VLVLLSGGVDSTVCTALLNR	1	1	120.634	9.14331	TRUE	_VLVLLSGGVDSTVC[+57]TALLNR_	98.187	FALSE	LABEL_FREE	5.38709e-32	24.9062	98.717	24.8895	FALSE	3	_VLVLLSGGVDSTVC[Carbamidomethyl (C)]TALLNR_	696.389	696.392	4.13705	120.634	9.14331	9.14331	-3.85639	696.389
MaxLFQ	WT	15467_1	1	GN=GNAS 3' Overlap dORF,GN=GNAS 3' Overlap dORF,GN=GNAS 3' Overlap dORF,GN=GNAS 3' Overlap dORF,GN=GNAS 3' Overlap dORF,GN=GNAS 3' Overlap dORF,GN=GNAS 3' Overlap dORF,GN=GNAS 3' Overlap dORF,GN=GNAS 3' Overlap dORF,GN=GNAS 3' Overlap dORF,GN=GNAS 3' Overlap dORF,GN=GNAS 3' Overlap dORF,GN=GNAS 3' Overlap dORF,GN=GNAS 3' Overlap dORF,GN=GNAS 3' Overlap dORF;GN=GNAS Canonical,GN=GNAS Canonical,GN=…	GN=GNAS 3' Overlap dORF;GN=GNAS Canonical;GN=GNAS Extended;GN=GNAS Out-of-Frame	49.7371	41.3426	0.000407807	1.91711e-24	0.00226244	1.09237e-26	3	276.15	0.746617	AMSNLVPPVEL	Stripped Sequence	FALSE	AMSNLVPPVEL	1	1	363.704	1	TRUE	_AMSNLVPPVEL_	99.5669	FALSE	LABEL_FREE	3.69238e-15	24.9228	99.2403	24.9331	FALSE	2	_AMSNLVPPVEL_	585.315	585.317	0.233263	363.704	1	1	-0.208555	585.315
MaxLFQ	WT	15467_1	1	GN=GNAS 3' Overlap dORF,GN=GNAS 3' Overlap dORF,GN=GNAS 3' Overlap dORF,GN=GNAS 3' Overlap dORF,GN=GNAS 3' Overlap dORF,GN=GNAS 3' Overlap dORF,GN=GNAS 3' Overlap dORF,GN=GNAS 3' Overlap dORF,GN=GNAS 3' Overlap dORF,GN=GNAS 3' Overlap dORF,GN=GNAS 3' Overlap dORF,GN=GNAS 3' Overlap dORF,GN=GNAS 3' Overlap dORF,GN=GNAS 3' Overlap dORF,GN=GNAS 3' Overlap dORF;GN=GNAS Canonical,GN=GNAS Canonical,GN=…	GN=GNAS 3' Overlap dORF;GN=GNAS Canonical;GN=GNAS Extended;GN=GNAS Out-of-Frame	49.7371	41.3426	0.000407807	1.91711e-24	0.00226244	1.09237e-26	3	276.15	0.746617	FRVDYILSV	Stripped Sequence	FALSE	FRVDYILSV	2	1	194.322	3.55205	TRUE	_FRVDYILSV_	88.6952	FALSE	LABEL_FREE	4.53534e-11	24.5879	90.4572	24.476	FALSE	2	_FRVDYILSV_	556.311	556.313	84.9748	194.322	3.55205	3.55205	-5.15656	556.311
MaxLFQ	WT	15467_1	1	GN=GNAS 3' Overlap dORF,GN=GNAS 3' Overlap dORF,GN=GNAS 3' Overlap dORF,GN=GNAS 3' Overlap dORF,GN=GNAS 3' Overlap dORF,GN=GNAS 3' Overlap dORF,GN=GNAS 3' Overlap dORF,GN=GNAS 3' Overlap dORF,GN=GNAS 3' Overlap dORF,GN=GNAS 3' Overlap dORF,GN=GNAS 3' Overlap dORF,GN=GNAS 3' Overlap dORF,GN=GNAS 3' Overlap dORF,GN=GNAS 3' Overlap dORF,GN=GNAS 3' Overlap dORF;GN=GNAS Canonical,GN=GNAS Canonical,GN=…	GN=GNAS 3' Overlap dORF;GN=GNAS Canonical;GN=GNAS Extended;GN=GNAS Out-of-Frame	49.7371	41.3426	0.000407807	1.91711e-24	0.00226244	1.09237e-26	3	276.15	0.746617	ALWEDEGVRA	Stripped Sequence	FALSE	ALWEDEGVRA	3	1	1.23137	1.24053	TRUE	_ALWEDEGVRA_	35.5746	FALSE	LABEL_FREE	0.000131087	19.2789	34.4337	19.426	FALSE	2	_ALWEDEGVRA_	573.283	573.285	0.00227048	1.23137	1.24053	1.24053	-4.36511	573.283
MaxLFQ	WT	15467_1	1	GN=GPN1 5' Overlap uORF,GN=GPN1 5' Overlap uORF,GN=GPN1 5' Overlap uORF;GN=GPN1 Canonical,GN=GPN1 Canonical,GN=GPN1 Canonical,GN=GPN1 Canonical,GN=GPN1 Canonical;GN=GPN1 Extended,GN=GPN1 Extended,GN=GPN1 Extended	GN=GPN1 5' Overlap uORF;GN=GPN1 Canonical;GN=GPN1 Extended	50.3737	49.3534	0.000291876	3.00167e-37	0	4.51379e-39	1	54.7649	1.56844	NLDPAVHEV	Stripped Sequence	FALSE	NLDPAVHEV	1	1	54.7649	4.5732	TRUE	_NLDPAVHEV_	6.47387	FALSE	LABEL_FREE	1.17534e-23	15.8868	5.76605	15.9924	FALSE	2	_NLDPAVHEV_	497.254	497.255	5.7123	54.7649	4.5732	4.5732	-2.76175	497.254
MaxLFQ	WT	15467_1	1	GN=GPSM3 Canonical,GN=GPSM3 Canonical,GN=GPSM3 Canonical;GN=GPSM3 Extended;GN=GPSM3 Truncated	GN=GPSM3 Canonical;GN=GPSM3 Extended;GN=GPSM3 Truncated	57.5626	47.9319	1.63444e-06	9.07034e-35	0	1.10614e-36	1	59.2045	4.81036	LEDREQLYS	Stripped Sequence	FALSE	LEDREQLYS	1	1	59.2045	5.41992	TRUE	_LEDREQLYS_	8.20485	FALSE	LABEL_FREE	6.08711e-22	16.3956	9.36175	16.2441	FALSE	2	_LEDREQLYS_	576.78	576.782	6.45813	59.2045	5.41992	5.41992	-2.32805	576.78
MaxLFQ	WT	15467_1	1	GN=GPX1 5' Overlap uORF;GN=GPX1 Canonical;GN=GPX1 Extended;GN=GPX1P1 Pseudogene,GN=GPX1P1 Pseudogene,GN=GPX1P1 Pseudogene	GN=GPX1 5' Overlap uORF;GN=GPX1 Canonical;GN=GPX1 Extended;GN=GPX1P1 Pseudogene	56.8357	47.1292	3.07569e-06	2.07087e-33	0	2.23878e-35	1	1184.88	202.5	LLIENVASL	Stripped Sequence	FALSE	LLIENVASL	1	1	1184.88	202.5	TRUE	_LLIENVASL_	100.744	FALSE	LABEL_FREE	5.04825e-21	24.9287	99.4272	24.9634	FALSE	1	_LLIENVASL_	971.577	971.581	588.189	1184.88	202.5	202.5	-4.52309	971.577
MaxLFQ	WT	15467_1	1	GN=GSN 3' Overlap dORF,GN=GSN 3' Overlap dORF,GN=GSN 3' Overlap dORF,GN=GSN 3' Overlap dORF;GN=GSN Canonical,GN=GSN Canonical,GN=GSN Canonical,GN=GSN Canonical,GN=GSN Canonical,GN=GSN Canonical;GN=GSN Extended,GN=GSN Extended	GN=GSN 3' Overlap dORF;GN=GSN Canonical;GN=GSN Extended	52.4474	40.9302	8.49433e-05	7.56666e-24	0	4.2037e-26	1	300.258	4.15353	ASDFITKMDY	Stripped Sequence	FALSE	ASDFITKMDY	1	1	300.258	4.40376	TRUE	_ASDFITKMDY_	44.4977	FALSE	LABEL_FREE	8.66585e-15	20.6633	44.9539	20.6062	FALSE	2	_ASDFITKMDY_	595.774	595.775	0.309712	300.258	4.40376	4.40376	0.717128	595.774
MaxLFQ	WT	15467_1	1	GN=GTF2B 5' Overlap uORF,GN=GTF2B 5' Overlap uORF,GN=GTF2B 5' Overlap uORF;GN=GTF2B Canonical,GN=GTF2B Canonical;GN=GTF2B Extended;GN=GTF2B Truncated	GN=GTF2B 5' Overlap uORF;GN=GTF2B Canonical;GN=GTF2B Extended;GN=GTF2B Truncated	54.7111	49.1249	1.71894e-05	7.63162e-37	0	1.09808e-38	1	1025.64	57.3708	RVIDVGSEW	Stripped Sequence	FALSE	RVIDVGSEW	1	1	1025.64	57.3708	TRUE	_RVIDVGSEW_	41.4485	FALSE	LABEL_FREE	2.24054e-23	20.1763	41.1076	20.2223	FALSE	2	_RVIDVGSEW_	530.775	530.776	34.2352	1025.64	57.3708	57.3708	-2.06987	530.775
MaxLFQ	WT	15467_1	1	GN=GTF3C1 Canonical	GN=GTF3C1 Canonical	53.9388	53.9389	3.05074e-05	6.65825e-46	0	2.42118e-47	1	23.9181	1	YVDDASWMRY	Stripped Sequence	TRUE	YVDDASWMRY	1	1	27.3478	1.49181	TRUE	_YVDDASWMRY_	55.5334	FALSE	LABEL_FREE	1.04621e-29	21.9337	55.5575	21.9312	FALSE	2	_YVDDASWMRY_	653.282	653.285	2.69986	27.3478	1.49181	1.49181	-5.232	653.282
MaxLFQ	WT	15467_1	1	GN=HADHA Canonical,GN=HADHA Canonical,GN=HADHA Canonical;GN=HADHA Extended	GN=HADHA Canonical;GN=HADHA Extended	52.7358	46.2575	7.03016e-05	5.71695e-32	0	5.19722e-34	1	290.59	2.24976	HLAILGAGLMGAGIAQVSVDK	Stripped Sequence	FALSE	HLAILGAGLMGAGIAQVSVDK	1	1	290.59	3.47538	TRUE	_HLAILGAGLMGAGIAQVSVDK_	77.7586	FALSE	LABEL_FREE	4.55655e-20	23.7309	77.9896	23.7147	FALSE	3	_HLAILGAGLMGAGIAQVSVDK_	674.379	674.382	6.02035	290.59	3.47538	3.47538	-3.62023	674.379
MaxLFQ	WT	15467_1	1	GN=HES1 Canonical	GN=HES1 Canonical	51.8414	51.8414	0.00012467	8.04868e-42	0	1.91635e-43	1	1662.06	76.3344	STDPSVLGKY	Stripped Sequence	TRUE	STDPSVLGKY	1	1	1662.06	76.3344	TRUE	_STDPSVLGKY_	15.609	FALSE	LABEL_FREE	7.79247e-27	17.2323	15.6157	17.2314	FALSE	2	_STDPSVLGKY_	533.774	533.775	49.6511	1662.06	76.3344	76.3344	0.571732	533.774
MaxLFQ	WT	15467_1	1	GN=HEXB 5' Overlap uORF,GN=HEXB 5' Overlap uORF,GN=HEXB 5' Overlap uORF;GN=HEXB Canonical,GN=HEXB Canonical;GN=HEXB Extended,GN=HEXB Extended,GN=HEXB Extended,GN=HEXB Extended	GN=HEXB 5' Overlap uORF;GN=HEXB Canonical;GN=HEXB Extended	53.0337	47.7199	5.75624e-05	2.08607e-34	0	2.4542e-36	1	314.529	36.5921	ALVVQVAEA	Stripped Sequence	FALSE	ALVVQVAEA	1	1	314.529	36.5921	TRUE	_ALVVQVAEA_	41.1232	FALSE	LABEL_FREE	1.07668e-21	20.1516	40.9385	20.1786	FALSE	1	_ALVVQVAEA_	899.52	899.523	190.94	314.529	36.5921	36.5921	-2.51056	899.52
MaxLFQ	WT	15467_1	1	GN=HIPK1 Canonical,GN=HIPK1 Canonical,GN=HIPK1 Canonical,GN=HIPK1 Canonical,GN=HIPK1 Canonical,GN=HIPK1 Canonical,GN=HIPK1 Canonical;GN=HIPK1 Extended,GN=HIPK1 Extended,GN=HIPK1 Extended,GN=HIPK1 Extended,GN=HIPK1 Extended,GN=HIPK1 Extended;GN=HIPK1 Truncated,GN=HIPK1 Truncated	GN=HIPK1 Canonical;GN=HIPK1 Extended;GN=HIPK1 Truncated	46.327	46.3271	0.0017357	4.39963e-32	0.00226244	4.05496e-34	1	1187.46	6.70106	NSDVSLLNY	Stripped Sequence	FALSE	NSDVSLLNY	1	1	1187.46	12.4825	TRUE	_NSDVSLLNY_	67.4633	FALSE	LABEL_FREE	3.84203e-20	22.7693	65.2501	22.9448	FALSE	2	_NSDVSLLNY_	512.751	512.754	19.8704	1187.46	12.4825	12.4825	-7.02305	512.751
MaxLFQ	WT	15467_1	1	GN=HIST1H4C Extended;GN=HIST1H4E Canonical;GN=HIST1H4F Extended;GN=HIST1H4I Canonical;GN=HIST1H4I Extended;GN=HIST1H4J Canonical;GN=HIST2H4B Canonical;GN=HIST2H4B Extended;GN=HIST4H4 Extended	GN=HIST1H4C Extended;GN=HIST1H4E Canonical;GN=HIST1H4F Extended;GN=HIST1H4I Canonical;GN=HIST1H4I Extended;GN=HIST1H4J Canonical;GN=HIST2H4B Canonical;GN=HIST2H4B Extended;GN=HIST4H4 Extended	59.2527	53.5121	3.50052e-07	4.68743e-45	0	1.56248e-46	3	100.205	3.42741	TVTAMDVVYALK	Stripped Sequence	FALSE	TVTAMDVVYALK	2	1	26.3338	1	TRUE	_TVTAM[+16]DVVYALK_	52.2644	FALSE	LABEL_FREE	0.000250265	21.6228	52.9818	21.5416	FALSE	2	_TVTAM[Oxidation (M)]DVVYALK_	663.852	663.856	0.0196558	26.3338	1	1	-6.71168	663.852
MaxLFQ	WT	15467_1	1	GN=HLTF Canonical,GN=HLTF Canonical,GN=HLTF Canonical,GN=HLTF Canonical,GN=HLTF Canonical,GN=HLTF Canonical,GN=HLTF Canonical;GN=HLTF Extended,GN=HLTF Extended	GN=HLTF Canonical;GN=HLTF Extended	50.4498	44.6382	0.000280054	2.19821e-29	0	1.60454e-31	1	374.172	1.86486	KSDVHLNFY	Stripped Sequence	FALSE	KSDVHLNFY	1	1	374.172	4.30238	TRUE	_KSDVHLNFY_	19.0575	FALSE	LABEL_FREE	2.33294e-18	17.7753	20.079	17.6627	FALSE	2	_KSDVHLNFY_	561.783	561.784	7.98237	374.172	4.30238	4.30238	-0.869164	561.783
MaxLFQ	WT	15467_1	1	GN=HNRNPA1 Canonical,GN=HNRNPA1 Canonical,GN=HNRNPA1 Canonical,GN=HNRNPA1 Canonical,GN=HNRNPA1 Canonical,GN=HNRNPA1 Canonical,GN=HNRNPA1 Canonical;GN=HNRNPA1 Extended	GN=HNRNPA1 Canonical;GN=HNRNPA1 Extended	59.2527	59.2527	3.50052e-07	3.50272e-57	0	3.50272e-57	3	3446.67	102.65	LFIGGLSFETTDESLR	Stripped Sequence	FALSE	LFIGGLSFETTDESLR	2	1	445.319	34.9625	TRUE	_LFIGGLSFETTDESLR_	94.2475	FALSE	LABEL_FREE	7.28716e-37	24.8019	95.4172	24.7531	FALSE	2	_LFIGGLSFETTDESLR_	892.957	892.961	44.6618	445.319	34.9625	34.9625	-5.87825	892.957
MaxLFQ	WT	15467_1	1	GN=HNRNPA3 Canonical,GN=HNRNPA3 Canonical;GN=HNRNPA3P6 Pseudogene,GN=HNRNPA3P6 Pseudogene	GN=HNRNPA3 Canonical;GN=HNRNPA3P6 Pseudogene	53.4057	51.9984	4.45618e-05	4.0489e-42	0	1.02504e-43	1	799.661	2.16552	GFGFVTYSCVEEVDAAMCAR	Stripped Sequence	FALSE	GFGFVTYSCVEEVDAAMCAR	1	1	799.661	31.6998	TRUE	_GFGFVTYSC[+57]VEEVDAAMC[+57]AR_	94.7342	FALSE	LABEL_FREE	4.90098e-27	24.8404	96.6361	24.7743	FALSE	3	_GFGFVTYSC[Carbamidomethyl (C)]VEEVDAAMC[Carbamidomethyl (C)]AR_	756.996	756.998	16.91	799.661	31.6998	31.6998	-2.49947	756.996
MaxLFQ	WT	15467_1	1	GN=HNRNPF Canonical;GN=HNRNPF Extended	GN=HNRNPF Canonical;GN=HNRNPF Extended	55.2583	52.3269	1.12508e-05	9.53742e-43	0	2.61299e-44	1	620.738	54.2925	TTDLFGRDLSY	Stripped Sequence	FALSE	TTDLFGRDLSY	1	1	620.738	54.2925	TRUE	_TTDLFGRDLSY_	59.4977	FALSE	LABEL_FREE	1.82809e-27	22.3548	59.9539	22.3136	FALSE	2	_TTDLFGRDLSY_	644.314	644.317	106.58	620.738	54.2925	54.2925	-7.86249	644.314
MaxLFQ	WT	15467_1	1	GN=HNRNPL 5' Overlap uORF;GN=HNRNPL Canonical,GN=HNRNPL Canonical,GN=HNRNPL Canonical,GN=HNRNPL Canonical,GN=HNRNPL Canonical,GN=HNRNPL Canonical;GN=HNRNPL Extended,GN=HNRNPL Extended,GN=HNRNPL Extended	GN=HNRNPL 5' Overlap uORF;GN=HNRNPL Canonical;GN=HNRNPL Extended	57.7118	47.7599	1.43196e-06	1.78323e-34	0	2.11033e-36	1	1502.61	42.4369	GLIDGVVEA	Stripped Sequence	FALSE	GLIDGVVEA	1	1	1502.61	42.4369	TRUE	_GLIDGVVEA_	57.4784	FALSE	LABEL_FREE	9.66451e-22	22.1976	58.2145	22.1311	FALSE	1	_GLIDGVVEA_	872.472	872.476	517.414	1502.61	42.4369	42.4369	-1.81887	872.472
MaxLFQ	WT	15467_1	1	GN=HSD17B10 Canonical,GN=HSD17B10 Canonical,GN=HSD17B10 Canonical,GN=HSD17B10 Canonical;GN=HSD17B10 Extended	GN=HSD17B10 Canonical;GN=HSD17B10 Extended	42.1989	26.34	0.00507944	4.17805e-07	0.00645161	1.89481e-09	1	84.1362	NaN	GLVAVITGGASGLGLATAER	Stripped Sequence	FALSE	GLVAVITGGASGLGLATAER	1	1	84.1362	1	FALSE	_GLVAVITGGASGLGLATAER_	102.156	FALSE	LABEL_FREE	2.52667e-06	24.6101	90.9658	24.9943	FALSE	2	_GLVAVITGGASGLGLATAER_	907.013	907.017	18.4802	84.1362	1	1	-7.60405	907.013
MaxLFQ	WT	15467_1	1	GN=HSDL1 Canonical	GN=HSDL1 Canonical	51.7345	49.6673	0.000133134	8.2558e-38	0	1.30013e-39	1	55.3317	0.863478	SRADLIKQY	Stripped Sequence	TRUE	SRADLIKQY	1	1	55.3317	2.33731	TRUE	_SRADLIKQY_	-4.86243	FALSE	LABEL_FREE	4.74471e-24	14.465	-4.64735	14.4376	FALSE	2	_SRADLIKQY_	547.304	547.306	1.98749	55.3317	2.33731	2.33731	-4.12623	547.304
MaxLFQ	WT	15467_1	1	GN=HSP90AA1 Canonical,GN=HSP90AA1 Canonical,GN=HSP90AA1 Canonical,GN=HSP90AA1 Canonical;GN=HSP90AA2P Pseudogene,GN=HSP90AA2P Pseudogene,GN=HSP90AA2P Pseudogene;GN=HSP90AB1 Canonical,GN=HSP90AB1 Canonical;GN=HSP90AB1 Extended;GN=HSP90AB1 Truncated	GN=HSP90AA1 Canonical;GN=HSP90AA2P Pseudogene;GN=HSP90AB1 Canonical;GN=HSP90AB1 Extended;GN=HSP90AB1 Truncated	55.0579	54.0048	1.31616e-05	4.91503e-46	0	1.90656e-47	1	96.9563	3.37919	HNDDEQYAWESSAGGSFTVR	Stripped Sequence	FALSE	HNDDEQYAWESSAGGSFTVR	1	1	96.9563	4.99157	TRUE	_HNDDEQYAWESSAGGSFTVR_	39.5975	FALSE	LABEL_FREE	8.7201e-30	20.0193	40.0334	19.9567	FALSE	3	_HNDDEQYAWESSAGGSFTVR_	752.658	752.66	83.6234	96.9563	4.99157	4.99157	0.0810928	752.658
MaxLFQ	WT	15467_1	1	GN=HSPA1A Canonical,GN=HSPA1A Canonical;GN=HSPA1A Extended,GN=HSPA1A Extended;GN=HSPA1B Canonical	GN=HSPA1A Canonical;GN=HSPA1A Extended;GN=HSPA1B Canonical	55.1428	53.9486	1.2318e-05	6.36707e-46	0	2.38927e-47	3	8871.55	515.211	AAAIGIDLGTTYSCVGVFQHGK	Stripped Sequence	FALSE	AAAIGIDLGTTYSCVGVFQHGK	1	1	409.687	10.3829	TRUE	_AAAIGIDLGTTYSC[+57]VGVFQHGK_	61.9182	FALSE	LABEL_FREE	1.02894e-29	22.4897	61.6737	22.5086	FALSE	3	_AAAIGIDLGTTYSC[Carbamidomethyl (C)]VGVFQHGK_	755.716	755.719	4.91052	409.687	10.3829	10.3829	-3.79594	755.716
MaxLFQ	WT	15467_1	1	GN=HSPA5 Canonical	GN=HSPA5 Canonical	56.7588	54.2759	3.28431e-06	1.40564e-46	0	6.11149e-48	1	56.8139	4.76454	GVFEVVATNGDTH	Stripped Sequence	TRUE	GVFEVVATNGDTH	1	1	56.8139	4.76454	TRUE	_GVFEVVATNGDTH_	35.4273	FALSE	LABEL_FREE	3.92193e-30	19.4074	35.4324	19.4067	FALSE	2	_GVFEVVATNGDTH_	673.323	673.326	1.54936	56.8139	4.76454	4.76454	-3.35396	673.323
MaxLFQ	WT	15467_1	1	GN=HSPA8 5' Overlap uORF,GN=HSPA8 5' Overlap uORF,GN=HSPA8 5' Overlap uORF,GN=HSPA8 5' Overlap uORF,GN=HSPA8 5' Overlap uORF,GN=HSPA8 5' Overlap uORF,GN=HSPA8 5' Overlap uORF,GN=HSPA8 5' Overlap uORF;GN=HSPA8 Canonical,GN=HSPA8 Canonical,GN=HSPA8 Canonical,GN=HSPA8 Canonical,GN=HSPA8 Canonical,GN=HSPA8 Canonical,GN=HSPA8 Canonical;GN=HSPA8 Extended	GN=HSPA8 5' Overlap uORF;GN=HSPA8 Canonical;GN=HSPA8 Extended	55.511	47.6017	9.20812e-06	3.31165e-34	0	3.8065e-36	1	535.958	1.8073	GPAVGIDLGTTYSCVGVFQHGK	Stripped Sequence	FALSE	GPAVGIDLGTTYSCVGVFQHGK	1	1	68.8953	3.9034	TRUE	_GPAVGIDLGTTYSC[+57]VGVFQHGK_	55.7712	FALSE	LABEL_FREE	1.45871e-21	21.9317	55.5387	21.9559	FALSE	3	_GPAVGIDLGTTYSC[Carbamidomethyl (C)]VGVFQHGK_	755.044	755.047	7.9422	68.8953	3.9034	3.9034	-5.7394	755.044
MaxLFQ	WT	15467_1	1	GN=HSPA9 Canonical,GN=HSPA9 Canonical,GN=HSPA9 Canonical;GN=HSPA9 Extended	GN=HSPA9 Canonical;GN=HSPA9 Extended	56.9158	45.595	2.87157e-06	6.74461e-31	0	5.52837e-33	2	655.597	1.03826	GVPQIEVTFDIDANGIVHVSAK	Stripped Sequence	FALSE	GVPQIEVTFDIDANGIVHVSAK	1	1	641.811	1	TRUE	_GVPQIEVTFDIDANGIVHVSAK_	96.433	FALSE	LABEL_FREE	2.31418e-19	24.8036	95.4711	24.834	FALSE	3	_GVPQIEVTFDIDANGIVHVSAK_	770.409	770.412	4.20101	641.811	1	1	-3.32742	770.409
MaxLFQ	WT	15467_1	1	GN=HSPA9 Canonical,GN=HSPA9 Canonical,GN=HSPA9 Canonical;GN=HSPA9 Extended	GN=HSPA9 Canonical;GN=HSPA9 Extended	56.9158	45.595	2.87157e-06	6.74461e-31	0	5.52837e-33	2	655.597	1.03826	SQVFSTAADGQTQVEIK	Stripped Sequence	FALSE	SQVFSTAADGQTQVEIK	2	1	55.3431	3.12692	TRUE	_SQVFSTAADGQTQVEIK_	20.4686	FALSE	LABEL_FREE	1.77838e-10	17.9387	21.8051	17.8159	FALSE	2	_SQVFSTAADGQTQVEIK_	904.955	904.959	1.90618	55.3431	3.12692	3.12692	-3.23739	904.955
MaxLFQ	WT	15467_1	1	GN=HSPD1 Canonical,GN=HSPD1 Canonical,GN=HSPD1 Canonical;GN=HSPD1 Extended,GN=HSPD1 Extended,GN=HSPD1 Extended	GN=HSPD1 Canonical;GN=HSPD1 Extended	59.0253	55.2142	4.3292e-07	1.73317e-48	0	1.08323e-49	2	23043.2	93.9826	TALLDAAGVASLLTTAEVVVTEIPK	Stripped Sequence	FALSE	TALLDAAGVASLLTTAEVVVTEIPK	2	1	152195	1	TRUE	_TALLDAAGVASLLTTAEVVVTEIPK_	118.429	FALSE	LABEL_FREE	4.56972e-06	25.1266	108.148	25.3541	FALSE	3	_TALLDAAGVASLLTTAEVVVTEIPK_	828.139	828.141	372671	152195	1	1	NaN	828.139
MaxLFQ	WT	15467_1	1	GN=IER5L Canonical;GN=IER5L Extended	GN=IER5L Canonical;GN=IER5L Extended	51.1894	50.3784	0.000184439	4.26245e-39	0	7.68008e-41	1	305.037	17.6139	LSERYAELY	Stripped Sequence	FALSE	LSERYAELY	1	1	305.037	17.6139	TRUE	_LSERYAELY_	30.2092	FALSE	LABEL_FREE	6.15179e-25	18.7983	30.3668	18.7794	FALSE	2	_LSERYAELY_	572.288	572.29	18.4959	305.037	17.6139	17.6139	-3.62614	572.288
MaxLFQ	WT	15467_1	1	GN=IFITM1 Canonical;GN=IFITM1 Extended,GN=IFITM1 Extended;GN=IFITM2 Canonical,GN=IFITM2 Canonical,GN=IFITM2 Canonical;GN=IFITM2 Extended,GN=IFITM2 Extended;GN=IFITM2 Truncated;GN=IFITM3 Canonical,GN=IFITM3 Canonical;GN=IFITM3 Extended,GN=IFITM3 Extended;GN=IFITM3 Truncated;GN=RP11-396M11.1 Pseudogene	GN=IFITM1 Canonical;GN=IFITM1 Extended;GN=IFITM2 Canonical;GN=IFITM2 Extended;GN=IFITM2 Truncated;GN=IFITM3 Canonical;GN=IFITM3 Extended;GN=IFITM3 Truncated;GN=RP11-396M11.1 Pseudogene	55.7967	42.0628	7.31571e-06	1.70756e-25	0	1.01039e-27	1	332.966	3.189	TSVPDHVVW	Stripped Sequence	FALSE	TSVPDHVVW	1	1	332.966	3.84945	TRUE	_TSVPDHVVW_	43.0602	FALSE	LABEL_FREE	7.97495e-16	20.4061	42.9003	20.4263	FALSE	2	_TSVPDHVVW_	520.264	520.265	6.99914	332.966	3.84945	3.84945	-2.229	520.264
MaxLFQ	WT	15467_1	1	GN=IFT43 3' Overlap dORF,GN=IFT43 3' Overlap dORF,GN=IFT43 3' Overlap dORF,GN=IFT43 3' Overlap dORF,GN=IFT43 3' Overlap dORF,GN=IFT43 3' Overlap dORF;GN=IFT43 Canonical,GN=IFT43 Canonical,GN=IFT43 Canonical,GN=IFT43 Canonical	GN=IFT43 3' Overlap dORF;GN=IFT43 Canonical	50.4815	18.7534	0.000275233	0.00144899	0	6.3692e-06	1	43.4462	0.203813	LLDLDEELRY	Stripped Sequence	FALSE	LLDLDEELRY	1	1	43.4462	1.07471	TRUE	_LLDLDEELRY_	74.9154	FALSE	LABEL_FREE	5.60681e-05	23.5791	75.826	23.5152	FALSE	2	_LLDLDEELRY_	639.832	639.835	0.154172	43.4462	1.07471	1.07471	-4.19727	639.832
MaxLFQ	WT	15467_1	1	GN=IGF2BP2 Canonical,GN=IGF2BP2 Canonical,GN=IGF2BP2 Canonical,GN=IGF2BP2 Canonical;GN=IGF2BP2 ncRNA Processed Transcript,GN=IGF2BP2 ncRNA Processed Transcript,GN=IGF2BP2 ncRNA Processed Transcript,GN=IGF2BP2 ncRNA Processed Transcript;GN=IGF2BP2 Truncated;GN=RP11-76E16.2 Pseudogene,GN=RP11-76E16.2 Pseudogene	GN=IGF2BP2 Canonical;GN=IGF2BP2 ncRNA Processed Transcript;GN=IGF2BP2 Truncated;GN=RP11-76E16.2 Pseudogene	53.1866	45.4079	5.1859e-05	1.34293e-30	0	1.07006e-32	1	87.8515	0.952975	AEIEIMKKL	Stripped Sequence	FALSE	AEIEIMKKL	1	1	87.8515	1.95943	TRUE	_AEIEIMKKL_	30.4777	FALSE	LABEL_FREE	3.66701e-19	18.6648	29.1389	18.8116	FALSE	2	_AEIEIMKKL_	537.815	537.817	99.7567	87.8515	1.95943	1.95943	-3.51811	537.815
MaxLFQ	WT	15467_1	1	GN=IGF2R Canonical,GN=IGF2R Canonical,GN=IGF2R Canonical,GN=IGF2R Canonical;GN=IGF2R Extended	GN=IGF2R Canonical;GN=IGF2R Extended	43.5455	43.5455	0.00383779	1.05318e-27	0.00440529	6.83885e-30	1	309.605	2.32539	VTDPSTLEQY	Stripped Sequence	FALSE	VTDPSTLEQY	1	1	309.605	3.92731	TRUE	_VTDPSTLEQY_	29.1757	FALSE	LABEL_FREE	2.9441e-17	18.6788	29.2734	18.6686	FALSE	2	_VTDPSTLEQY_	576.775	576.777	1.94164	309.605	3.92731	3.92731	-3.49211	576.775
MaxLFQ	WT	15467_1	1	GN=IGKC Truncated	GN=IGKC Truncated	57.997	28.1619	1.10973e-06	1.24455e-08	0	5.76182e-11	1	33.8102	NaN	VYACEVTHQGLSSPVTK	Stripped Sequence	TRUE	VYACEVTHQGLSSPVTK	1	1	33.8102	1	FALSE	_VYAC[+57]EVTHQGLSSPVTK_	3.24166	FALSE	LABEL_FREE	6.873e-07	15.5061	2.93268	15.5516	FALSE	3	_VYAC[Carbamidomethyl (C)]EVTHQGLSSPVTK_	625.98	625.983	0.707904	33.8102	1	1	-3.51012	625.98
MaxLFQ	WT	15467_1	1	GN=IKBKAP 5' Overlap uORF	GN=IKBKAP 5' Overlap uORF	52.246	45.4444	9.66964e-05	1.17433e-30	0	9.43233e-33	1	490.594	2.09098	ISDPGVQGY	Stripped Sequence	TRUE	ISDPGVQGY	1	1	490.594	7.00597	TRUE	_ISDPGVQGY_	13.7559	FALSE	LABEL_FREE	3.35962e-19	16.947	13.5546	16.9753	FALSE	2	_ISDPGVQGY_	468.227	468.228	12.5142	490.594	7.00597	7.00597	-1.23836	468.227
MaxLFQ	WT	15467_1	1	GN=IKBKAP Canonical;GN=IKBKAP Extended,GN=IKBKAP Extended	GN=IKBKAP Canonical;GN=IKBKAP Extended	50.1666	41.181	0.000326172	3.286e-24	0	1.86705e-26	1	268.404	2.23429	VSAEEALKY	Stripped Sequence	FALSE	VSAEEALKY	1	1	268.404	9.81357	TRUE	_VSAEEALKY_	15.1629	FALSE	LABEL_FREE	5.20224e-15	17.1805	15.2224	17.1727	FALSE	2	_VSAEEALKY_	505.264	505.264	4.88612	268.404	9.81357	9.81357	-1.57038	505.264
MaxLFQ	WT	15467_1	1	GN=IL13RA2 Canonical,GN=IL13RA2 Canonical;GN=IL13RA2 Extended	GN=IL13RA2 Canonical;GN=IL13RA2 Extended	55.3269	48.2072	1.06588e-05	3.05349e-35	0	3.86517e-37	2	1487.33	120.533	IVDPGYLGY	Stripped Sequence	FALSE	IVDPGYLGY	1	2	1475.8	145.965	TRUE	_IVDPGYLGY_	64.5816	FALSE	LABEL_FREE	8.41517e-09	22.7316	64.7736	22.7163	FALSE	2	_IVDPGYLGY_	498.755	498.758	36.5202	1674.01	3.80358	3.80358	-4.28312	498.755
MaxLFQ	WT	15467_1	1	GN=IL13RA2 Canonical,GN=IL13RA2 Canonical;GN=IL13RA2 Extended	GN=IL13RA2 Canonical;GN=IL13RA2 Extended	55.3269	48.2072	1.06588e-05	3.05349e-35	0	3.86517e-37	2	1487.33	120.533	IVDPGYLGY	Stripped Sequence	FALSE	IVDPGYLGY	1	2	1475.8	145.965	TRUE	_IVDPGYLGY_	64.5816	FALSE	LABEL_FREE	2.90421e-22	22.6924	64.2802	22.7163	FALSE	1	_IVDPGYLGY_	996.504	996.509	391.557	1277.59	288.127	288.127	-6.98242	996.504
MaxLFQ	WT	15467_1	1	GN=ILF2 Canonical	GN=ILF2 Canonical	56.7288	54.7529	3.36946e-06	1.52304e-47	0	8.23263e-49	2	216.52	13.5985	IVAPGTFEV	Stripped Sequence	TRUE	IVAPGTFEV	2	1	106.272	25.4513	TRUE	_IVAPGTFEV_	66.5798	FALSE	LABEL_FREE	3.75129e-14	22.9299	67.2752	22.8748	FALSE	1	_IVAPGTFEV_	932.509	932.514	0.124801	106.272	25.4513	25.4513	-6.218	932.509
MaxLFQ	WT	15467_1	1	GN=IMP3 Canonical	GN=IMP3 Canonical	54.8046	49.9253	1.60045e-05	2.83476e-38	0	4.64715e-40	1	469.926	7.40784	RSMEDFVTW	Stripped Sequence	TRUE	RSMEDFVTW	1	1	469.926	12.7625	TRUE	_RSMEDFVTW_	76.847	FALSE	LABEL_FREE	2.28153e-24	23.5778	75.8077	23.6507	FALSE	2	_RSMEDFVTW_	585.766	585.769	6.06564	469.926	12.7625	12.7625	-2.50073	585.766
MaxLFQ	WT	15467_1	1	GN=INTS8 3' Overlap dORF,GN=INTS8 3' Overlap dORF,GN=INTS8 3' Overlap dORF,GN=INTS8 3' Overlap dORF,GN=INTS8 3' Overlap dORF,GN=INTS8 3' Overlap dORF,GN=INTS8 3' Overlap dORF,GN=INTS8 3' Overlap dORF;GN=INTS8 Canonical,GN=INTS8 Canonical,GN=INTS8 Canonical;GN=INTS8 Extended,GN=INTS8 Extended,GN=INTS8 Extended	GN=INTS8 3' Overlap dORF;GN=INTS8 Canonical;GN=INTS8 Extended	45.2504	41.1015	0.0024502	4.28139e-24	0.00226244	2.41205e-26	1	95.4119	0.235547	YTDQVIKRM	Stripped Sequence	FALSE	YTDQVIKRM	1	1	95.4119	3.42039	TRUE	_YTDQVIKRM[+16]_	51.2836	FALSE	LABEL_FREE	6.11739e-15	21.5059	51.9494	21.429	FALSE	2	_YTDQVIKRM[Oxidation (M)]_	585.303	585.306	2.63219	95.4119	3.42039	3.42039	-2.29415	585.303
MaxLFQ	WT	15467_1	1	GN=IRF3 3' Overlap dORF,GN=IRF3 3' Overlap dORF,GN=IRF3 3' Overlap dORF,GN=IRF3 3' Overlap dORF;GN=IRF3 Canonical,GN=IRF3 Canonical,GN=IRF3 Canonical,GN=IRF3 Canonical,GN=IRF3 Canonical,GN=IRF3 Canonical,GN=IRF3 Canonical,GN=IRF3 Canonical;GN=IRF3 Extended,GN=IRF3 Extended,GN=IRF3 Extended,GN=IRF3 Extended,GN=IRF3 Extended,GN=IRF3 Extended	GN=IRF3 3' Overlap dORF;GN=IRF3 Canonical;GN=IRF3 Extended	54.5711	41.5481	1.9114e-05	9.64207e-25	0	5.52554e-27	1	75.7265	3.12208	LTDRGVMSY	Stripped Sequence	FALSE	LTDRGVMSY	1	1	75.7265	4.85443	TRUE	_LTDRGVMSY_	12.85	FALSE	LABEL_FREE	2.38187e-15	16.8307	12.7086	16.85	FALSE	2	_LTDRGVMSY_	521.255	521.256	4.41749	75.7265	4.85443	4.85443	-3.27859	521.255
MaxLFQ	WT	15467_1	1	GN=ITGA3 3' Overlap dORF,GN=ITGA3 3' Overlap dORF,GN=ITGA3 3' Overlap dORF,GN=ITGA3 3' Overlap dORF,GN=ITGA3 3' Overlap dORF;GN=ITGA3 Canonical,GN=ITGA3 Canonical,GN=ITGA3 Canonical;GN=ITGA3 Extended,GN=ITGA3 Extended	GN=ITGA3 3' Overlap dORF;GN=ITGA3 Canonical;GN=ITGA3 Extended	52.9896	47.017	5.93088e-05	3.18783e-33	0	3.37336e-35	2	519.389	35.0171	SLSDHIVLL	Stripped Sequence	FALSE	SLSDHIVLL	1	1	590.034	66.7792	TRUE	_SLSDHIVLL_	72.6068	FALSE	LABEL_FREE	6.75222e-21	23.3235	72.3013	23.3474	FALSE	2	_SLSDHIVLL_	498.79	498.792	29.4266	590.034	66.7792	66.7792	-3.05916	498.79
MaxLFQ	WT	15467_1	1	GN=ITGA3 3' Overlap dORF,GN=ITGA3 3' Overlap dORF,GN=ITGA3 3' Overlap dORF,GN=ITGA3 3' Overlap dORF,GN=ITGA3 3' Overlap dORF;GN=ITGA3 Canonical,GN=ITGA3 Canonical,GN=ITGA3 Canonical;GN=ITGA3 Extended,GN=ITGA3 Extended	GN=ITGA3 3' Overlap dORF;GN=ITGA3 Canonical;GN=ITGA3 Extended	52.9896	47.017	5.93088e-05	3.18783e-33	0	3.37336e-35	2	519.389	35.0171	SESAVFHGF	Stripped Sequence	FALSE	SESAVFHGF	2	1	405.775	13.0446	TRUE	_SESAVFHGF_	43.0602	FALSE	LABEL_FREE	2.91727e-17	20.3535	42.4846	20.4263	FALSE	2	_SESAVFHGF_	490.727	490.729	0.240606	405.775	13.0446	13.0446	-3.42037	490.727
MaxLFQ	WT	15467_1	1	GN=ITGA7 3' Overlap dORF,GN=ITGA7 3' Overlap dORF,GN=ITGA7 3' Overlap dORF,GN=ITGA7 3' Overlap dORF,GN=ITGA7 3' Overlap dORF,GN=ITGA7 3' Overlap dORF,GN=ITGA7 3' Overlap dORF;GN=ITGA7 Canonical,GN=ITGA7 Canonical,GN=ITGA7 Canonical,GN=ITGA7 Canonical,GN=ITGA7 Canonical,GN=ITGA7 Canonical;GN=ITGA7 Extended,GN=ITGA7 Extended,GN=ITGA7 Extended,GN=ITGA7 Extended	GN=ITGA7 3' Overlap dORF;GN=ITGA7 Canonical;GN=ITGA7 Extended	54.0039	44.4968	2.91003e-05	3.65043e-29	0	2.60745e-31	1	600.589	6.09559	SSDPDQLVY	Stripped Sequence	FALSE	SSDPDQLVY	1	1	600.589	7.13732	TRUE	_SSDPDQLVY_	38.9535	FALSE	LABEL_FREE	3.25756e-18	19.8751	38.9631	19.8738	FALSE	2	_SSDPDQLVY_	512.235	512.237	13.1521	600.589	7.13732	7.13732	-3.57464	512.235
MaxLFQ	WT	15467_1	1	GN=ITGB1 Canonical,GN=ITGB1 Canonical,GN=ITGB1 Canonical;GN=ITGB1 Extended;GN=ITGB1 Truncated,GN=ITGB1 Truncated	GN=ITGB1 Canonical;GN=ITGB1 Extended;GN=ITGB1 Truncated	42.6652	40.8545	0.00464062	9.72676e-24	0.00440529	5.3591e-26	1	237.432	3.20903	VTEEFQPVY	Stripped Sequence	FALSE	VTEEFQPVY	1	1	237.432	5.6262	TRUE	_VTEEFQPVY_	50.7712	FALSE	LABEL_FREE	1.00898e-14	21.3963	51.0141	21.3668	FALSE	2	_VTEEFQPVY_	556.269	556.271	10.0587	237.432	5.6262	5.6262	-7.46112	556.269
MaxLFQ	WT	15467_1	1	GN=IVNS1ABP Canonical,GN=IVNS1ABP Canonical;GN=IVNS1ABP ncRNA Processed Transcript,GN=IVNS1ABP ncRNA Processed Transcript,GN=IVNS1ABP ncRNA Processed Transcript,GN=IVNS1ABP ncRNA Processed Transcript,GN=IVNS1ABP ncRNA Processed Transcript,GN=IVNS1ABP ncRNA Processed Transcript,GN=IVNS1ABP ncRNA Processed Transcript,GN=IVNS1ABP ncRNA Processed Transcript,GN=IVNS1ABP ncRNA Processed Transcript,GN=I…	GN=IVNS1ABP Canonical;GN=IVNS1ABP ncRNA Processed Transcript;GN=IVNS1ABP ncRNA Retained Intron	49.4675	45.499	0.00046694	9.60958e-31	0.00226244	7.74966e-33	1	57.6943	6.17709	VEMYDPTRNEW	Stripped Sequence	FALSE	VEMYDPTRNEW	1	1	57.6943	6.44407	TRUE	_VEMYDPTRNEW_	49.664	FALSE	LABEL_FREE	2.92837e-19	21.1283	48.8129	21.2325	FALSE	2	_VEMYDPTRNEW_	720.317	720.32	42.6103	57.6943	6.44407	6.44407	-7.79551	720.317
MaxLFQ	WT	15467_1	1	GN=JKAMP Canonical	GN=JKAMP Canonical	53.4387	44.3257	4.3547e-05	6.72428e-29	0	4.63744e-31	1	908.374	178.695	VSDPVGVLY	Stripped Sequence	TRUE	VSDPVGVLY	1	1	908.374	178.695	TRUE	_VSDPVGVLY_	65.4356	FALSE	LABEL_FREE	4.78878e-18	22.8099	65.7615	22.784	FALSE	1	_VSDPVGVLY_	948.504	948.509	19.6026	908.374	178.695	178.695	-6.24184	948.504
MaxLFQ	WT	15467_1	1	GN=KANK2 Canonical,GN=KANK2 Canonical,GN=KANK2 Canonical;GN=KANK2 Extended,GN=KANK2 Extended;GN=KANK2 Truncated	GN=KANK2 Canonical;GN=KANK2 Extended;GN=KANK2 Truncated	51.2762	51.0196	0.000175287	2.80706e-40	0	5.7287e-42	1	389.915	1.00866	RLLDYVVNI	Stripped Sequence	FALSE	RLLDYVVNI	1	1	389.915	20.1406	TRUE	_RLLDYVVNI_	82.7587	FALSE	LABEL_FREE	9.31692e-26	24.1346	83.5302	24.0779	FALSE	2	_RLLDYVVNI_	552.824	552.826	10.9145	389.915	20.1406	20.1406	-2.31853	552.824
MaxLFQ	WT	15467_1	1	GN=KCTD1 Canonical;GN=KCTD1 Extended;GN=KCTD15 Canonical,GN=KCTD15 Canonical;GN=KCTD15 ncRNA Retained Intron	GN=KCTD1 Canonical;GN=KCTD1 Extended;GN=KCTD15 Canonical;GN=KCTD15 ncRNA Retained Intron	55.6914	48.8672	7.96654e-06	2.17008e-36	0	3.014e-38	2	480.481	10.6837	HIDVGGHMY	Stripped Sequence	FALSE	HIDVGGHMY	1	2	275.221	11.7223	TRUE	_HIDVGGHMY_	7.57578	FALSE	LABEL_FREE	4.64283e-23	16.1491	7.52507	16.1567	FALSE	2	_HIDVGGHMY_	514.735	514.736	20.9595	534.149	21.7501	21.7501	-3.20155	514.735
MaxLFQ	WT	15467_1	1	GN=KCTD1 Canonical;GN=KCTD1 Extended;GN=KCTD15 Canonical,GN=KCTD15 Canonical;GN=KCTD15 ncRNA Retained Intron	GN=KCTD1 Canonical;GN=KCTD1 Extended;GN=KCTD15 Canonical;GN=KCTD15 ncRNA Retained Intron	55.6914	48.8672	7.96654e-06	2.17008e-36	0	3.014e-38	2	480.481	10.6837	HIDVGGHMY	Stripped Sequence	FALSE	HIDVGGHMY	1	2	275.221	11.7223	TRUE	_HIDVGGHM[+16]Y_	-0.451871	FALSE	LABEL_FREE	2.50397e-06	15.0058	-0.525293	15.0161	FALSE	2	_HIDVGGHM[Oxidation (M)]Y_	522.732	522.734	2.11023	16.2922	1.69451	1.69451	-4.43695	522.732
MaxLFQ	WT	15467_1	1	GN=KIF20B Canonical	GN=KIF20B Canonical	48.1986	33.8899	0.000840784	2.16295e-14	0.00226244	1.04238e-16	1	24.053	0.171823	AEIEDIRVL	Stripped Sequence	TRUE	AEIEDIRVL	1	1	24.053	1.26502	TRUE	_AEIEDIRVL_	52.3881	FALSE	LABEL_FREE	1.46926e-09	21.5812	52.6145	21.5556	FALSE	2	_AEIEDIRVL_	529.298	529.3	0.100459	24.053	1.26502	1.26502	-4.15128	529.298
MaxLFQ	WT	15467_1	1	GN=KLF3 Canonical	GN=KLF3 Canonical	56.2612	43.7891	4.99401e-06	4.48786e-28	0	2.96228e-30	1	113.831	20.0901	AMDPVSVSY	Stripped Sequence	TRUE	AMDPVSVSY	1	1	113.831	20.0901	TRUE	_AMDPVSVSY_	42.1936	FALSE	LABEL_FREE	1.67124e-17	20.3977	42.8341	20.3166	FALSE	1	_AMDPVSVSY_	968.439	968.444	2.5405	113.831	20.0901	20.0901	-4.28565	968.439
MaxLFQ	WT	15467_1	1	GN=KLHL20 Canonical;GN=KLHL20 Extended	GN=KLHL20 Canonical;GN=KLHL20 Extended	52.9497	23.6061	6.09261e-05	3.42779e-05	0	1.53026e-07	1	44.2103	NaN	KTIEVFDPDANTW	Stripped Sequence	FALSE	KTIEVFDPDANTW	1	1	44.2103	1	FALSE	_KTIEVFDPDANTW_	67.5934	FALSE	LABEL_FREE	1.10596e-05	22.9768	67.8669	22.9551	FALSE	2	_KTIEVFDPDANTW_	768.372	768.376	18.7574	44.2103	1	1	-6.43418	768.372
MaxLFQ	WT	15467_1	1	GN=KLHL21 Canonical	GN=KLHL21 Canonical	44.7281	40.8627	0.00284557	9.46466e-24	0.00440529	5.22909e-26	1	625.443	62.9044	GSVSIFRQF	Stripped Sequence	TRUE	GSVSIFRQF	1	1	625.443	62.9044	TRUE	_GSVSIFRQF_	56.5051	FALSE	LABEL_FREE	9.93896e-15	22.1645	57.8482	22.0323	FALSE	2	_GSVSIFRQF_	520.78	520.781	17.56	625.443	62.9044	62.9044	-2.46119	520.78
MaxLFQ	WT	15467_1	1	GN=KLHL24 Canonical	GN=KLHL24 Canonical	57.6088	49.8306	1.56903e-06	4.20126e-38	0	6.83132e-40	1	198.695	17.7216	VAAMPRPVSY	Stripped Sequence	TRUE	VAAMPRPVSY	1	1	198.695	17.7216	TRUE	_VAAMPRPVSY_	13.2554	FALSE	LABEL_FREE	3.00527e-24	16.9936	13.8851	16.9054	FALSE	2	_VAAMPRPVSY_	545.789	545.79	6.83156	198.695	17.7216	17.7216	-0.782804	545.789
MaxLFQ	WT	15467_1	1	GN=KPNA1 Canonical,GN=KPNA1 Canonical,GN=KPNA1 Canonical,GN=KPNA1 Canonical;GN=KPNA1 Extended,GN=KPNA1 Extended;GN=KPNA5 Canonical;GN=KPNA5 Truncated;GN=KPNA6 Canonical,GN=KPNA6 Canonical,GN=KPNA6 Canonical,GN=KPNA6 Canonical,GN=KPNA6 Canonical	GN=KPNA1 Canonical;GN=KPNA1 Extended;GN=KPNA5 Canonical;GN=KPNA5 Truncated;GN=KPNA6 Canonical	49.4935	46.9324	0.000460957	4.4108e-33	0.00226244	4.61864e-35	1	949.891	6.36553	VMDSKIVQV	Stripped Sequence	FALSE	VMDSKIVQV	1	1	949.891	8.00024	TRUE	_VMDSKIVQV_	16.0976	FALSE	LABEL_FREE	8.44105e-21	17.4224	17.0789	17.2957	FALSE	2	_VMDSKIVQV_	509.784	509.784	13.9131	949.891	8.00024	8.00024	0.299319	509.784
MaxLFQ	WT	15467_1	1	GN=KRT1 Canonical	GN=KRT1 Canonical	59.155	56.9068	3.83589e-07	4.89081e-52	0	5.75389e-53	9	468.213	10.5882	YQSKYEEL	Stripped Sequence	TRUE	YQSKYEEL	1	1	959.402	16.7554	TRUE	_YQSKYEEL_	5.19781	FALSE	LABEL_FREE	3.80901e-18	15.7281	4.5764	15.8097	FALSE	2	_YQSKYEEL_	530.253	530.255	77.2657	959.402	16.7554	16.7554	-2.87764	530.253
MaxLFQ	WT	15467_1	1	GN=KRT1 Canonical	GN=KRT1 Canonical	59.155	56.9068	3.83589e-07	4.89081e-52	0	5.75389e-53	9	468.213	10.5882	FSSCGGGGGSFGAGGGFGSR	Stripped Sequence	TRUE	FSSCGGGGGSFGAGGGFGSR	2	1	60.5613	2.06194	TRUE	_FSSC[+57]GGGGGSFGAGGGFGSR_	20.0871	FALSE	LABEL_FREE	2.08816e-28	17.6269	18.7328	17.7762	FALSE	2	_FSSC[Carbamidomethyl (C)]GGGGGSFGAGGGFGSR_	883.371	883.374	2.47661	60.5613	2.06194	2.06194	-2.62555	883.371
MaxLFQ	WT	15467_1	1	GN=KRT1 Canonical	GN=KRT1 Canonical	59.155	56.9068	3.83589e-07	4.89081e-52	0	5.75389e-53	9	468.213	10.5882	GGGGGSFGAGGGFGSR	Stripped Sequence	TRUE	GGGGGSFGAGGGFGSR	4	1	47.9748	6.19275	TRUE	_GGGGGSFGAGGGFGSR_	5.62094	FALSE	LABEL_FREE	2.33571e-33	15.7976	5.10614	15.8652	FALSE	2	_GGGGGSFGAGGGFGSR_	642.789	642.792	20.3052	47.9748	6.19275	6.19275	-3.22842	642.789
MaxLFQ	WT	15467_1	1	GN=KRT1 Canonical	GN=KRT1 Canonical	59.155	56.9068	3.83589e-07	4.89081e-52	0	5.75389e-53	9	468.213	10.5882	VNLGGSKSISIS	Stripped Sequence	TRUE	VNLGGSKSISIS	5	1	274.456	5.33484	TRUE	_VNLGGSKSISIS_	14.8387	FALSE	LABEL_FREE	2.31061e-18	17.0568	14.3336	17.128	FALSE	2	_VNLGGSKSISIS_	581.327	581.329	3708.94	274.456	5.33484	5.33484	-2.51983	581.327
MaxLFQ	WT	15467_1	1	GN=KRT1 Canonical	GN=KRT1 Canonical	59.155	56.9068	3.83589e-07	4.89081e-52	0	5.75389e-53	9	468.213	10.5882	GSGGGSYGSGGGGGGHGSY	Stripped Sequence	TRUE	GSGGGSYGSGGGGGGHGSY	6	1	45.8467	1	TRUE	_GSGGGSYGSGGGGGGHGSY_	-26.3108	FALSE	LABEL_FREE	8.4593e-34	11.4169	-26.3823	11.4269	FALSE	2	_GSGGGSYGSGGGGGGHGSY_	757.798	757.8	73.4102	45.8467	1	1	-1.44977	757.798
MaxLFQ	WT	15467_1	1	GN=KRT1 Canonical	GN=KRT1 Canonical	59.155	56.9068	3.83589e-07	4.89081e-52	0	5.75389e-53	9	468.213	10.5882	SRQFSSRSGYR	Stripped Sequence	TRUE	SRQFSSRSGYR	7	1	62.9963	1.12001	TRUE	_[+42]SRQFSSRSGYR_	-20.3984	FALSE	LABEL_FREE	2.75138e-25	12.2324	-20.7009	12.2748	FALSE	3	_[Acetyl (Protein N-term)]SRQFSSRSGYR_	458.229	458.23	217.078	62.9963	1.12001	1.12001	-2.39756	458.229
MaxLFQ	WT	15467_1	1	GN=KRT1 Canonical	GN=KRT1 Canonical	59.155	56.9068	3.83589e-07	4.89081e-52	0	5.75389e-53	9	468.213	10.5882	SGYRSGGGFSSGSAG	Stripped Sequence	TRUE	SGYRSGGGFSSGSAG	9	1	44.9555	1	TRUE	_SGYRSGGGFSSGSAG_	-17.536	FALSE	LABEL_FREE	5.81045e-26	12.6701	-17.5819	12.6765	FALSE	2	_SGYRSGGGFSSGSAG_	667.292	667.295	0.377731	44.9555	1	1	-3.84161	667.292
MaxLFQ	WT	15467_1	1	GN=KRT1 Canonical	GN=KRT1 Canonical	59.155	56.9068	3.83589e-07	4.89081e-52	0	5.75389e-53	9	468.213	10.5882	GAGGGFGSRS	Stripped Sequence	TRUE	GAGGGFGSRS	10	1	37.2939	1.61687	TRUE	_GAGGGFGSRS_	-36.3819	FALSE	LABEL_FREE	3.09638e-10	10.3335	-34.1405	10.0205	FALSE	2	_GAGGGFGSRS_	426.702	426.702	8.63609	37.2939	1.61687	1.61687	-2.50319	426.702
MaxLFQ	WT	15467_1	1	GN=KRT14 Canonical;GN=KRT16 Canonical;GN=KRT17 5' Overlap uORF,GN=KRT17 5' Overlap uORF;GN=KRT17 Canonical,GN=KRT17 Canonical;GN=KRT17 Extended,GN=KRT17 Extended;GN=KRT18 5' Overlap uORF,GN=KRT18 5' Overlap uORF;GN=KRT18 Canonical,GN=KRT18 Canonical;GN=KRT18 Extended;GN=KRT19 Canonical;GN=KRT19 Extended	GN=KRT14 Canonical;GN=KRT16 Canonical;GN=KRT17 5' Overlap uORF;GN=KRT17 Canonical;GN=KRT17 Extended;GN=KRT18 5' Overlap uORF;GN=KRT18 Canonical;GN=KRT18 Extended;GN=KRT19 Canonical;GN=KRT19 Extended	55.0705	55.0584	1.30327e-05	3.61951e-48	0	2.19364e-49	3	556.749	4.70328	LQIDNARLAADDF	Stripped Sequence	FALSE	LQIDNARLAADDF	1	1	244.257	10.3443	TRUE	_LQIDNARLAADDF_	52.8652	FALSE	LABEL_FREE	3.25383e-31	21.5824	52.6248	21.6096	FALSE	2	_LQIDNARLAADDF_	731.37	731.374	8.50654	244.257	10.3443	10.3443	-4.17266	731.37
MaxLFQ	WT	15467_1	1	GN=KRT14 Canonical;GN=KRT16 Canonical;GN=KRT17 5' Overlap uORF,GN=KRT17 5' Overlap uORF;GN=KRT17 Canonical,GN=KRT17 Canonical;GN=KRT17 Extended,GN=KRT17 Extended;GN=KRT18 5' Overlap uORF,GN=KRT18 5' Overlap uORF;GN=KRT18 Canonical,GN=KRT18 Canonical;GN=KRT18 Extended;GN=KRT19 Canonical;GN=KRT19 Extended	GN=KRT14 Canonical;GN=KRT16 Canonical;GN=KRT17 5' Overlap uORF;GN=KRT17 Canonical;GN=KRT17 Extended;GN=KRT18 5' Overlap uORF;GN=KRT18 Canonical;GN=KRT18 Extended;GN=KRT19 Canonical;GN=KRT19 Extended	55.0705	55.0584	1.30327e-05	3.61951e-48	0	2.19364e-49	3	556.749	4.70328	NDRLASY	Stripped Sequence	FALSE	NDRLASY	2	1	124.373	2.42603	TRUE	_NDRLASY_	-10.9863	FALSE	LABEL_FREE	1.24025e-21	13.625	-10.8117	13.6003	FALSE	2	_NDRLASY_	419.706	419.707	6.35583	124.373	2.42603	2.42603	-3.27203	419.706
MaxLFQ	WT	15467_1	1	GN=KRT14 Canonical;GN=KRT16 Canonical;GN=KRT17 5' Overlap uORF,GN=KRT17 5' Overlap uORF;GN=KRT17 Canonical,GN=KRT17 Canonical;GN=KRT17 Extended,GN=KRT17 Extended;GN=KRT18 5' Overlap uORF,GN=KRT18 5' Overlap uORF;GN=KRT18 Canonical,GN=KRT18 Canonical;GN=KRT18 Extended;GN=KRT19 Canonical;GN=KRT19 Extended	GN=KRT14 Canonical;GN=KRT16 Canonical;GN=KRT17 5' Overlap uORF;GN=KRT17 Canonical;GN=KRT17 Extended;GN=KRT18 5' Overlap uORF;GN=KRT18 Canonical;GN=KRT18 Extended;GN=KRT19 Canonical;GN=KRT19 Extended	55.0705	55.0584	1.30327e-05	3.61951e-48	0	2.19364e-49	3	556.749	4.70328	NARLAADDF	Stripped Sequence	FALSE	NARLAADDF	3	1	199.362	7.41412	TRUE	_NARLAADDF_	14.8387	FALSE	LABEL_FREE	1.61419e-16	17.0499	14.2844	17.128	FALSE	2	_NARLAADDF_	496.743	496.744	5.15937	199.362	7.41412	7.41412	-1.35158	496.743
MaxLFQ	WT	15467_1	1	GN=KRT6A Canonical;GN=KRT6B Canonical;GN=KRT6C Canonical	GN=KRT6A Canonical;GN=KRT6B Canonical;GN=KRT6C Canonical	57.33	47.7174	2.00529e-06	2.10665e-34	0	2.46392e-36	3	43.8948	1.0226	ASTSTTIR	Stripped Sequence	FALSE	ASTSTTIR	2	1	56.8645	2.95519	TRUE	_[+42]ASTSTTIR_	-13.855	FALSE	LABEL_FREE	1.2569e-09	13.1935	-13.8658	13.1951	FALSE	2	_[Acetyl (Protein N-term)]ASTSTTIR_	439.733	439.734	3.6636	56.8645	2.95519	2.95519	-2.91481	439.733
MaxLFQ	WT	15467_1	1	GN=KRT6A Canonical;GN=KRT6B Canonical;GN=KRT6C Canonical	GN=KRT6A Canonical;GN=KRT6B Canonical;GN=KRT6C Canonical	57.33	47.7174	2.00529e-06	2.10665e-34	0	2.46392e-36	3	43.8948	1.0226	ASTSTTIRSH	Stripped Sequence	FALSE	ASTSTTIRSH	3	1	19.6147	1	TRUE	_[+42]ASTSTTIRSH_	-25.6447	FALSE	LABEL_FREE	1.0791e-21	11.5158	-25.6743	11.5199	FALSE	2	_[Acetyl (Protein N-term)]ASTSTTIRSH_	551.778	551.779	0.27644	19.6147	1	1	-1.76985	551.778
MaxLFQ	WT	15467_1	1	GN=KRT9 Canonical	GN=KRT9 Canonical	57.6791	57.6791	1.47416e-06	1.05777e-53	0	2.11555e-54	28	915.62	239.931	SRSGGGGGGGLGSGGSIR	Stripped Sequence	TRUE	SRSGGGGGGGLGSGGSIR	1	1	315.056	27.7403	TRUE	_SRSGGGGGGGLGSGGSIR_	-30.5075	FALSE	LABEL_FREE	4.6466e-23	10.8501	-30.4415	10.8408	FALSE	3	_SRSGGGGGGGLGSGGSIR_	492.582	492.583	524.088	315.056	27.7403	27.7403	0.123909	492.582
MaxLFQ	WT	15467_1	1	GN=KRT9 Canonical	GN=KRT9 Canonical	57.6791	57.6791	1.47416e-06	1.05777e-53	0	2.11555e-54	28	915.62	239.931	SRSGGGGGGGLGSGGSIRSSY	Stripped Sequence	TRUE	SRSGGGGGGGLGSGGSIRSSY	2	1	4080.14	129.343	TRUE	_SRSGGGGGGGLGSGGSIRSSY_	-10.339	FALSE	LABEL_FREE	1.93182e-30	13.6878	-10.3671	13.6918	FALSE	3	_SRSGGGGGGGLGSGGSIRSSY_	604.958	604.96	80.7934	4080.14	129.343	129.343	-4.64101	604.958
MaxLFQ	WT	15467_1	1	GN=KRT9 Canonical	GN=KRT9 Canonical	57.6791	57.6791	1.47416e-06	1.05777e-53	0	2.11555e-54	28	915.62	239.931	SGGGGGGGLGSGGSIR	Stripped Sequence	TRUE	SGGGGGGGLGSGGSIR	3	1	265.268	11.7258	TRUE	_SGGGGGGGLGSGGSIR_	-18.7645	FALSE	LABEL_FREE	1.52024e-33	12.4857	-18.8959	12.5041	FALSE	2	_SGGGGGGGLGSGGSIR_	616.803	616.804	800.601	265.268	11.7258	11.7258	-1.78117	616.803
MaxLFQ	WT	15467_1	1	GN=KRT9 Canonical	GN=KRT9 Canonical	57.6791	57.6791	1.47416e-06	1.05777e-53	0	2.11555e-54	28	915.62	239.931	GGGGGGGLGSGGSIRSS	Stripped Sequence	TRUE	GGGGGGGLGSGGSIRSS	4	1	463.571	23.5592	TRUE	_GGGGGGGLGSGGSIRSS_	-19.9897	FALSE	LABEL_FREE	4.23298e-27	12.3086	-20.1578	12.3322	FALSE	2	_GGGGGGGLGSGGSIRSS_	660.319	660.321	30.3301	463.571	23.5592	23.5592	-2.49569	660.319
MaxLFQ	WT	15467_1	1	GN=KRT9 Canonical	GN=KRT9 Canonical	57.6791	57.6791	1.47416e-06	1.05777e-53	0	2.11555e-54	28	915.62	239.931	RSGGGGGGGLGSGGSIRSS	Stripped Sequence	TRUE	RSGGGGGGGLGSGGSIRSS	5	1	233.789	16.5907	TRUE	_RSGGGGGGGLGSGGSIRSS_	-30.9483	FALSE	LABEL_FREE	7.49283e-30	10.7926	-30.8531	10.7793	FALSE	3	_RSGGGGGGGLGSGGSIRSS_	521.593	521.593	23.0817	233.789	16.5907	16.5907	-0.585085	521.593
MaxLFQ	WT	15467_1	1	GN=KRT9 Canonical	GN=KRT9 Canonical	57.6791	57.6791	1.47416e-06	1.05777e-53	0	2.11555e-54	28	915.62	239.931	GGGGGGGLGSGGSIR	Stripped Sequence	TRUE	GGGGGGGLGSGGSIR	6	1	368.892	13.2819	TRUE	_GGGGGGGLGSGGSIR_	-18.7645	FALSE	LABEL_FREE	7.42886e-35	12.482	-18.9221	12.5041	FALSE	2	_GGGGGGGLGSGGSIR_	573.286	573.288	1582.65	368.892	13.2819	13.2819	-2.02284	573.286
MaxLFQ	WT	15467_1	1	GN=KRT9 Canonical	GN=KRT9 Canonical	57.6791	57.6791	1.47416e-06	1.05777e-53	0	2.11555e-54	28	915.62	239.931	GGGGLGSGGSIR	Stripped Sequence	TRUE	GGGGLGSGGSIR	7	1	93.9943	14.7433	TRUE	_GGGGLGSGGSIR_	-18.4066	FALSE	LABEL_FREE	1.38306e-19	12.4151	-19.3993	12.5544	FALSE	2	_GGGGLGSGGSIR_	487.754	487.756	21.1787	93.9943	14.7433	14.7433	-2.1273	487.754
MaxLFQ	WT	15467_1	1	GN=KRT9 Canonical	GN=KRT9 Canonical	57.6791	57.6791	1.47416e-06	1.05777e-53	0	2.11555e-54	28	915.62	239.931	GGGGGGGLGSGGSIRSSY	Stripped Sequence	TRUE	GGGGGGGLGSGGSIRSSY	8	1	1133.43	26.7478	TRUE	_GGGGGGGLGSGGSIRSSY_	2.35671	FALSE	LABEL_FREE	5.71207e-29	15.289	1.45993	15.4212	FALSE	2	_GGGGGGGLGSGGSIRSSY_	741.85	741.853	27.7341	1133.43	26.7478	26.7478	-3.12642	741.85
MaxLFQ	WT	15467_1	1	GN=KRT9 Canonical	GN=KRT9 Canonical	57.6791	57.6791	1.47416e-06	1.05777e-53	0	2.11555e-54	28	915.62	239.931	GGGGGGLGSGGSIRSS	Stripped Sequence	TRUE	GGGGGGLGSGGSIRSS	9	1	154.368	12.5627	TRUE	_GGGGGGLGSGGSIRSS_	-19.2524	FALSE	LABEL_FREE	8.62243e-30	12.3068	-20.1709	12.4357	FALSE	2	_GGGGGGLGSGGSIRSS_	631.808	631.81	41.7763	154.368	12.5627	12.5627	-2.70491	631.808
MaxLFQ	WT	15467_1	1	GN=KRT9 Canonical	GN=KRT9 Canonical	57.6791	57.6791	1.47416e-06	1.05777e-53	0	2.11555e-54	28	915.62	239.931	SGGGGGGGLGSGGSIRSSY	Stripped Sequence	TRUE	SGGGGGGGLGSGGSIRSSY	10	1	256.024	14.6616	TRUE	_SGGGGGGGLGSGGSIRSSY_	2.23573	FALSE	LABEL_FREE	5.91591e-26	15.2726	1.34924	15.4033	FALSE	2	_SGGGGGGGLGSGGSIRSSY_	785.366	785.369	8.8293	256.024	14.6616	14.6616	-3.41948	785.366
MaxLFQ	WT	15467_1	1	GN=KRT9 Canonical	GN=KRT9 Canonical	57.6791	57.6791	1.47416e-06	1.05777e-53	0	2.11555e-54	28	915.62	239.931	RSGGGGGGGLGSGGSIR	Stripped Sequence	TRUE	RSGGGGGGGLGSGGSIR	11	1	118.199	5.72142	TRUE	_RSGGGGGGGLGSGGSIR_	-31.3892	FALSE	LABEL_FREE	1.66199e-29	10.7883	-30.8836	10.7177	FALSE	3	_RSGGGGGGGLGSGGSIR_	463.571	463.572	263.252	118.199	5.72142	5.72142	0	463.571
MaxLFQ	WT	15467_1	1	GN=KRT9 Canonical	GN=KRT9 Canonical	57.6791	57.6791	1.47416e-06	1.05777e-53	0	2.11555e-54	28	915.62	239.931	GGGGGLGSGGSIRSS	Stripped Sequence	TRUE	GGGGGLGSGGSIRSS	12	1	103.119	7.80267	TRUE	_GGGGGLGSGGSIRSS_	-19.3921	FALSE	LABEL_FREE	1.66505e-22	12.2442	-20.6167	12.4161	FALSE	2	_GGGGGLGSGGSIRSS_	603.297	603.299	5714.6	103.119	7.80267	7.80267	-2.83274	603.297
MaxLFQ	WT	15467_1	1	GN=KRT9 Canonical	GN=KRT9 Canonical	57.6791	57.6791	1.47416e-06	1.05777e-53	0	2.11555e-54	28	915.62	239.931	SRSGGGGGGGLGSGGSIRS	Stripped Sequence	TRUE	SRSGGGGGGGLGSGGSIRS	13	1	63.8357	3.05032	TRUE	_SRSGGGGGGGLGSGGSIRS_	-29.6238	FALSE	LABEL_FREE	7.04585e-19	10.9005	-30.0803	10.9642	FALSE	3	_SRSGGGGGGGLGSGGSIRS_	521.593	521.593	2.44663	63.8357	3.05032	3.05032	-1.98929	521.593
MaxLFQ	WT	15467_1	1	GN=KRT9 Canonical	GN=KRT9 Canonical	57.6791	57.6791	1.47416e-06	1.05777e-53	0	2.11555e-54	28	915.62	239.931	GLGSGGSIRSS	Stripped Sequence	TRUE	GLGSGGSIRSS	14	1	74.006	6.79085	TRUE	_GLGSGGSIRSS_	-23.8759	FALSE	LABEL_FREE	3.76852e-27	11.8123	-23.6177	11.7741	FALSE	2	_GLGSGGSIRSS_	489.254	489.255	2668.12	74.006	6.79085	6.79085	-3.61779	489.254
MaxLFQ	WT	15467_1	1	GN=KRT9 Canonical	GN=KRT9 Canonical	57.6791	57.6791	1.47416e-06	1.05777e-53	0	2.11555e-54	28	915.62	239.931	TVGNNKTL	Stripped Sequence	FALSE	TVGNNKTL	15	1	65.0093	1	TRUE	_TVGNNKTL_	-31.3892	FALSE	LABEL_FREE	1.0474e-17	10.7154	-31.406	10.7177	FALSE	2	_TVGNNKTL_	423.738	423.738	11.1203	65.0093	1	1	-0.86424	423.738
MaxLFQ	WT	15467_1	1	GN=KRT9 Canonical	GN=KRT9 Canonical	57.6791	57.6791	1.47416e-06	1.05777e-53	0	2.11555e-54	28	915.62	239.931	RSGGGGGGGLGSGGSIRSSY	Stripped Sequence	TRUE	RSGGGGGGGLGSGGSIRSSY	16	1	603.237	15.5786	TRUE	_RSGGGGGGGLGSGGSIRSSY_	-9.92562	FALSE	LABEL_FREE	1.71789e-32	13.686	-10.3801	13.7503	FALSE	3	_RSGGGGGGGLGSGGSIRSSY_	575.947	575.949	21.6697	603.237	15.5786	15.5786	-2.75531	575.947
MaxLFQ	WT	15467_1	1	GN=KRT9 Canonical	GN=KRT9 Canonical	57.6791	57.6791	1.47416e-06	1.05777e-53	0	2.11555e-54	28	915.62	239.931	LTVGNNKTL	Stripped Sequence	FALSE	LTVGNNKTL	17	1	545.022	14.3718	TRUE	_LTVGNNKTL_	-2.50657	FALSE	LABEL_FREE	2.19081e-15	14.7612	-2.3221	14.7377	FALSE	2	_LTVGNNKTL_	480.28	480.282	352.351	545.022	14.3718	14.3718	-3.81248	480.28
MaxLFQ	WT	15467_1	1	GN=KRT9 Canonical	GN=KRT9 Canonical	57.6791	57.6791	1.47416e-06	1.05777e-53	0	2.11555e-54	28	915.62	239.931	SRSGGGGGGGLGSGGSIRSSYS	Stripped Sequence	TRUE	SRSGGGGGGGLGSGGSIRSSYS	18	1	160.315	6.2354	TRUE	_SRSGGGGGGGLGSGGSIRSSYS_	-13.0372	FALSE	LABEL_FREE	1.22172e-31	13.3293	-12.9037	13.3105	FALSE	3	_SRSGGGGGGGLGSGGSIRSSYS_	633.968	633.971	11.1071	160.315	6.2354	6.2354	-3.56217	633.968
MaxLFQ	WT	15467_1	1	GN=KRT9 Canonical	GN=KRT9 Canonical	57.6791	57.6791	1.47416e-06	1.05777e-53	0	2.11555e-54	28	915.62	239.931	SRSGGGGGGGLGSGGSI	Stripped Sequence	TRUE	SRSGGGGGGGLGSGGSI	19	1	260.728	6.05753	TRUE	_SRSGGGGGGGLGSGGSI_	-10.1126	FALSE	LABEL_FREE	7.0058e-30	13.7022	-10.2658	13.7239	FALSE	2	_SRSGGGGGGGLGSGGSI_	660.319	660.321	7.34997	260.728	6.05753	6.05753	-4.06705	660.319
MaxLFQ	WT	15467_1	1	GN=KRT9 Canonical	GN=KRT9 Canonical	57.6791	57.6791	1.47416e-06	1.05777e-53	0	2.11555e-54	28	915.62	239.931	SRSGGGGGGGLGSGGSIRSS	Stripped Sequence	TRUE	SRSGGGGGGGLGSGGSIRSS	20	1	516.165	1.87493	TRUE	_SRSGGGGGGGLGSGGSIRSS_	-30.5075	FALSE	LABEL_FREE	3.46069e-26	10.8244	-30.6256	10.8408	FALSE	3	_SRSGGGGGGGLGSGGSIRSS_	550.603	550.604	570.758	516.165	1.87493	1.87493	-0.110851	550.603
MaxLFQ	WT	15467_1	1	GN=KRT9 Canonical	GN=KRT9 Canonical	57.6791	57.6791	1.47416e-06	1.05777e-53	0	2.11555e-54	28	915.62	239.931	SSSGGGGGGGRF	Stripped Sequence	TRUE	SSSGGGGGGGRF	21	1	36.2506	1.0512	TRUE	_SSSGGGGGGGRF_	-37.5281	FALSE	LABEL_FREE	3.35271e-13	10.2582	-34.6798	9.86044	FALSE	2	_SSSGGGGGGGRF_	491.72	491.721	5.38271	36.2506	1.0512	1.0512	-2.48251	491.72
MaxLFQ	WT	15467_1	1	GN=KRT9 Canonical	GN=KRT9 Canonical	57.6791	57.6791	1.47416e-06	1.05777e-53	0	2.11555e-54	28	915.62	239.931	SGGGGGGGLGSGGSIRSS	Stripped Sequence	TRUE	SGGGGGGGLGSGGSIRSS	22	1	186.902	10.3193	TRUE	_SGGGGGGGLGSGGSIRSS_	-19.2154	FALSE	LABEL_FREE	8.2388e-32	12.3172	-20.0962	12.4409	FALSE	2	_SGGGGGGGLGSGGSIRSS_	703.835	703.837	175.152	186.902	10.3193	10.3193	-2.60154	703.835
MaxLFQ	WT	15467_1	1	GN=KRT9 Canonical	GN=KRT9 Canonical	57.6791	57.6791	1.47416e-06	1.05777e-53	0	2.11555e-54	28	915.62	239.931	GGGLGSGGSIRSS	Stripped Sequence	TRUE	GGGLGSGGSIRSS	23	1	69.9441	2.43613	TRUE	_GGGLGSGGSIRSS_	-20.3984	FALSE	LABEL_FREE	7.97954e-20	12.199	-20.939	12.2748	FALSE	2	_GGGLGSGGSIRSS_	546.276	546.277	159.166	69.9441	2.43613	2.43613	-3.12843	546.276
MaxLFQ	WT	15467_1	1	GN=KRT9 Canonical	GN=KRT9 Canonical	57.6791	57.6791	1.47416e-06	1.05777e-53	0	2.11555e-54	28	915.62	239.931	GGGGGGLGSGGSIR	Stripped Sequence	TRUE	GGGGGGLGSGGSIR	24	1	88.4765	6.22914	TRUE	_GGGGGGLGSGGSIR_	-18.3082	FALSE	LABEL_FREE	4.07141e-21	12.4593	-19.0838	12.5682	FALSE	2	_GGGGGGLGSGGSIR_	544.776	544.777	49.7407	88.4765	6.22914	6.22914	-2.01667	544.776
MaxLFQ	WT	15467_1	1	GN=KRT9 Canonical	GN=KRT9 Canonical	57.6791	57.6791	1.47416e-06	1.05777e-53	0	2.11555e-54	28	915.62	239.931	GGGLGSGGSIR	Stripped Sequence	TRUE	GGGLGSGGSIR	25	1	73.3244	6.40319	TRUE	_GGGLGSGGSIR_	-19.5812	FALSE	LABEL_FREE	1.87882e-19	12.3526	-19.8446	12.3895	FALSE	2	_GGGLGSGGSIR_	459.244	459.244	13.7546	73.3244	6.40319	6.40319	-1.12968	459.244
MaxLFQ	WT	15467_1	1	GN=KRT9 Canonical	GN=KRT9 Canonical	57.6791	57.6791	1.47416e-06	1.05777e-53	0	2.11555e-54	28	915.62	239.931	RSGGGGGGGLGSGGSI	Stripped Sequence	TRUE	RSGGGGGGGLGSGGSI	26	1	84.0711	6.24123	TRUE	_RSGGGGGGGLGSGGSI_	-10.5496	FALSE	LABEL_FREE	3.46802e-27	13.6891	-10.3585	13.662	FALSE	2	_RSGGGGGGGLGSGGSI_	616.803	616.805	8.31172	84.0711	6.24123	6.24123	-2.57281	616.803
MaxLFQ	WT	15467_1	1	GN=KRT9 Canonical	GN=KRT9 Canonical	57.6791	57.6791	1.47416e-06	1.05777e-53	0	2.11555e-54	28	915.62	239.931	GSGGSIRSS	Stripped Sequence	TRUE	GSGGSIRSS	27	1	1	1	TRUE	_GSGGSIRSS_	-54.3852	FALSE	LABEL_FREE	2.50489e-06	7.59841	-53.7263	7.50641	FALSE	2	_GSGGSIRSS_	404.201	404.201	0.00414014	1	1	1	NaN	404.201
MaxLFQ	WT	15467_1	1	GN=KRT9 Canonical	GN=KRT9 Canonical	57.6791	57.6791	1.47416e-06	1.05777e-53	0	2.11555e-54	28	915.62	239.931	GGGGGLGSGGSIR	Stripped Sequence	TRUE	GGGGGLGSGGSIR	28	1	144.597	2.58049	TRUE	_GGGGGLGSGGSIR_	-19.1727	FALSE	LABEL_FREE	2.25685e-18	12.4169	-19.3862	12.4469	FALSE	2	_GGGGGLGSGGSIR_	516.265	516.266	18.4335	144.597	2.58049	2.58049	-2.60094	516.265
MaxLFQ	WT	15467_1	1	GN=KTN1 ncRNA Retained Intron	GN=KTN1 ncRNA Retained Intron	49.2572	27.8997	0.000517613	2.09244e-08	0.00226244	9.64256e-11	1	100.967	47.6245	ILQDRNCYI	Stripped Sequence	TRUE	ILQDRNCYI	1	1	123.381	47.6245	TRUE	_ILQDRNC[+57]YI_	15.5475	FALSE	LABEL_FREE	8.43348e-07	17.218	15.5076	17.2233	FALSE	2	_ILQDRNC[Carbamidomethyl (C)]YI_	597.8	597.802	5.35186	123.381	47.6245	47.6245	NaN	597.8
MaxLFQ	WT	15467_1	1	GN=LAS1L Canonical	GN=LAS1L Canonical	47.6732	44.9614	0.00104796	6.84801e-30	0.00226244	5.18789e-32	1	1584.37	7.04514	GTDELRLLY	Stripped Sequence	TRUE	GTDELRLLY	1	1	1584.37	33.4941	TRUE	_GTDELRLLY_	60.787	FALSE	LABEL_FREE	1.08167e-18	22.5278	62.1669	22.4212	FALSE	2	_GTDELRLLY_	540.29	540.293	16.0113	1584.37	33.4941	33.4941	-5.08353	540.29
MaxLFQ	WT	15467_1	1	GN=LMNA Canonical,GN=LMNA Canonical,GN=LMNA Canonical,GN=LMNA Canonical,GN=LMNA Canonical,GN=LMNA Canonical,GN=LMNA Canonical,GN=LMNA Canonical,GN=LMNA Canonical;GN=LMNA Extended,GN=LMNA Extended,GN=LMNA Extended,GN=LMNA Extended,GN=LMNA Extended,GN=LMNA Extended	GN=LMNA Canonical;GN=LMNA Extended	55.0084	43.1443	1.36773e-05	4.2442e-27	0	2.6862e-29	3	560.435	12.9204	KAGQVVTIW	Stripped Sequence	FALSE	KAGQVVTIW	1	1	509.677	16.4094	TRUE	_KAGQVVTIW_	47.6525	FALSE	LABEL_FREE	7.363e-17	21.0149	47.89	20.9858	FALSE	2	_KAGQVVTIW_	501.293	501.294	15.5365	509.677	16.4094	16.4094	-1.76546	501.293
MaxLFQ	WT	15467_1	1	GN=LMNA Canonical,GN=LMNA Canonical,GN=LMNA Canonical,GN=LMNA Canonical,GN=LMNA Canonical,GN=LMNA Canonical,GN=LMNA Canonical,GN=LMNA Canonical,GN=LMNA Canonical;GN=LMNA Extended,GN=LMNA Extended,GN=LMNA Extended,GN=LMNA Extended,GN=LMNA Extended,GN=LMNA Extended	GN=LMNA Canonical;GN=LMNA Extended	55.0084	43.1443	1.36773e-05	4.2442e-27	0	2.6862e-29	3	560.435	12.9204	EELDFQKNI	Stripped Sequence	FALSE	EELDFQKNI	2	1	111.131	1	TRUE	_EELDFQKNI_	36.3545	FALSE	LABEL_FREE	4.64765e-08	19.5598	36.5946	19.5283	FALSE	2	_EELDFQKNI_	568.285	568.287	1980.87	111.131	1	1	-4.29609	568.285
MaxLFQ	WT	15467_1	1	GN=LMNA Canonical,GN=LMNA Canonical,GN=LMNA Canonical,GN=LMNA Canonical,GN=LMNA Canonical,GN=LMNA Canonical,GN=LMNA Canonical,GN=LMNA Canonical,GN=LMNA Canonical;GN=LMNA Extended,GN=LMNA Extended,GN=LMNA Extended,GN=LMNA Extended,GN=LMNA Extended,GN=LMNA Extended	GN=LMNA Canonical;GN=LMNA Extended	55.0084	43.1443	1.36773e-05	4.2442e-27	0	2.6862e-29	3	560.435	12.9204	RLAVYIDRV	Stripped Sequence	FALSE	RLAVYIDRV	3	1	549.489	2.11732	TRUE	_RLAVYIDRV_	20.9478	FALSE	LABEL_FREE	1.26199e-08	17.7147	19.5297	17.8599	FALSE	2	_RLAVYIDRV_	552.83	552.831	10.3474	549.489	2.11732	2.11732	-2.3185	552.83
MaxLFQ	WT	15467_1	1	GN=LONP2 Canonical,GN=LONP2 Canonical,GN=LONP2 Canonical,GN=LONP2 Canonical;GN=LONP2 Extended,GN=LONP2 Extended,GN=LONP2 Extended;GN=LONP2 Truncated,GN=LONP2 Truncated	GN=LONP2 Canonical;GN=LONP2 Extended;GN=LONP2 Truncated	52.7796	46.0177	6.82844e-05	1.40437e-31	0	1.23733e-33	1	55.3606	1.48849	YEMEVSQRL	Stripped Sequence	FALSE	YEMEVSQRL	1	1	55.3606	3.17467	TRUE	_YEMEVSQRL_	23.6253	FALSE	LABEL_FREE	8.32454e-20	18.1371	23.647	18.1351	FALSE	2	_YEMEVSQRL_	577.779	577.781	0.170058	55.3606	3.17467	3.17467	-2.00711	577.779
MaxLFQ	WT	15467_1	1	GN=LOXL4 Canonical;GN=LOXL4 Truncated	GN=LOXL4 Canonical;GN=LOXL4 Truncated	59.2527	54.5941	3.50052e-07	3.19988e-47	0	1.56092e-48	2	205.121	4.93479	YLEDRPLSQLY	Stripped Sequence	FALSE	YLEDRPLSQLY	1	1	259.283	7.67989	TRUE	_YLEDRPLSQLY_	53.7875	FALSE	LABEL_FREE	1.4308e-30	21.6859	53.5185	21.7199	FALSE	2	_YLEDRPLSQLY_	698.859	698.862	4.61617	259.283	7.67989	7.67989	-4.10477	698.859
MaxLFQ	WT	15467_1	1	GN=LOXL4 Canonical;GN=LOXL4 Truncated	GN=LOXL4 Canonical;GN=LOXL4 Truncated	59.2527	54.5941	3.50052e-07	3.19988e-47	0	1.56092e-48	2	205.121	4.93479	GLLEVQVEV	Stripped Sequence	FALSE	GLLEVQVEV	2	1	58.0808	4.34897	TRUE	_GLLEVQVEV_	90.0325	FALSE	LABEL_FREE	0.000149268	24.5833	90.3861	24.5609	FALSE	1	_GLLEVQVEV_	985.556	985.561	1.34455	58.0808	4.34897	4.34897	-6.99805	985.556
MaxLFQ	WT	15467_1	1	GN=MAGEA3 Canonical;GN=MAGEA3 Extended	GN=MAGEA3 Canonical;GN=MAGEA3 Extended	53.0646	46.7542	5.63665e-05	8.7163e-33	0	8.7846e-35	1	2165	85.7177	EVDPIGHLY	Stripped Sequence	FALSE	EVDPIGHLY	1	1	2165	85.7177	TRUE	_EVDPIGHLY_	44.4977	FALSE	LABEL_FREE	1.32706e-20	20.657	44.9033	20.6062	FALSE	2	_EVDPIGHLY_	521.764	521.765	46.7181	2165	85.7177	85.7177	0.350936	521.764
MaxLFQ	WT	15467_1	1	GN=MAGEA4 Canonical;GN=MAGEA4 Extended,GN=MAGEA4 Extended,GN=MAGEA4 Extended	GN=MAGEA4 Canonical;GN=MAGEA4 Extended	59.2527	49.9967	3.50052e-07	2.10586e-38	0	3.53927e-40	5	202.979	88.5302	GSNPARYEF	Stripped Sequence	FALSE	GSNPARYEF	1	1	267.043	13.6737	TRUE	_GSNPARYEF_	13.7559	FALSE	LABEL_FREE	2.47178e-16	16.9309	13.4411	16.9753	FALSE	2	_GSNPARYEF_	520.743	520.744	7.11285	267.043	13.6737	13.6737	-1.64091	520.743
MaxLFQ	WT	15467_1	1	GN=MAGEA4 Canonical;GN=MAGEA4 Extended,GN=MAGEA4 Extended,GN=MAGEA4 Extended	GN=MAGEA4 Canonical;GN=MAGEA4 Extended	59.2527	49.9967	3.50052e-07	2.10586e-38	0	3.53927e-40	5	202.979	88.5302	AETSYVKVL	Stripped Sequence	FALSE	AETSYVKVL	2	1	234.655	4.24209	TRUE	_AETSYVKVL_	26.3622	FALSE	LABEL_FREE	6.33166e-06	18.3112	25.5065	18.39	FALSE	2	_AETSYVKVL_	505.282	505.283	7.44662	234.655	4.24209	4.24209	NaN	505.282
MaxLFQ	WT	15467_1	1	GN=MAGEA4 Canonical;GN=MAGEA4 Extended,GN=MAGEA4 Extended,GN=MAGEA4 Extended	GN=MAGEA4 Canonical;GN=MAGEA4 Extended	59.2527	49.9967	3.50052e-07	2.10586e-38	0	3.53927e-40	5	202.979	88.5302	KEVDPASNTY	Stripped Sequence	FALSE	KEVDPASNTY	3	1	123.361	4.61451	TRUE	_KEVDPASNTY_	-15.499	FALSE	LABEL_FREE	8.38845e-18	13.0724	-14.7241	12.9631	FALSE	2	_KEVDPASNTY_	562.267	562.268	12.9825	123.361	4.61451	4.61451	-3.36511	562.267
MaxLFQ	WT	15467_1	1	GN=MAGEA4 Canonical;GN=MAGEA4 Extended,GN=MAGEA4 Extended,GN=MAGEA4 Extended	GN=MAGEA4 Canonical;GN=MAGEA4 Extended	59.2527	49.9967	3.50052e-07	2.10586e-38	0	3.53927e-40	5	202.979	88.5302	TVYGEPRKL	Stripped Sequence	FALSE	TVYGEPRKL	4	1	532.61	48.7391	TRUE	_TVYGEPRKL_	-13.668	FALSE	LABEL_FREE	1.87135e-24	13.2603	-13.3926	13.2214	FALSE	2	_TVYGEPRKL_	531.801	531.802	187.572	532.61	48.7391	48.7391	-2.86927	531.801
MaxLFQ	WT	15467_1	1	GN=MAGEA4 Canonical;GN=MAGEA4 Extended,GN=MAGEA4 Extended,GN=MAGEA4 Extended	GN=MAGEA4 Canonical;GN=MAGEA4 Extended	59.2527	49.9967	3.50052e-07	2.10586e-38	0	3.53927e-40	5	202.979	88.5302	EVDPASNTY	Stripped Sequence	FALSE	EVDPASNTY	5	1	190.264	27.7891	TRUE	_EVDPASNTY_	2.35671	FALSE	LABEL_FREE	3.97282e-20	15.3502	1.87546	15.4212	FALSE	1	_EVDPASNTY_	995.432	995.437	1464.55	190.264	27.7891	27.7891	-5.82495	995.432
MaxLFQ	WT	15467_1	1	GN=MAGEC2 Canonical;GN=MAGEC2 Extended	GN=MAGEC2 Canonical;GN=MAGEC2 Extended	56.9405	51.0495	2.81125e-06	2.47034e-40	0	5.09348e-42	2	414.442	74.2126	EEVPSGVIPNL	Stripped Sequence	FALSE	EEVPSGVIPNL	1	1	204.628	24.9768	TRUE	_EEVPSGVIPNL_	81.6207	FALSE	LABEL_FREE	8.54487e-26	24.0569	82.472	23.9943	FALSE	2	_EEVPSGVIPNL_	577.309	577.311	5.62778	204.628	24.9768	24.9768	-5.92052	577.309
MaxLFQ	WT	15467_1	1	GN=MAGEC2 Canonical;GN=MAGEC2 Extended	GN=MAGEC2 Canonical;GN=MAGEC2 Extended	56.9405	51.0495	2.81125e-06	2.47034e-40	0	5.09348e-42	2	414.442	74.2126	FVYGEPREL	Stripped Sequence	FALSE	FVYGEPREL	2	1	176.25	18.2995	TRUE	_FVYGEPREL_	32.5191	FALSE	LABEL_FREE	3.59658e-22	18.9766	31.8563	19.0559	FALSE	2	_FVYGEPREL_	555.285	555.287	13.757	176.25	18.2995	18.2995	-4.50659	555.285
MaxLFQ	WT	15467_1	1	GN=MAPK6 Canonical	GN=MAPK6 Canonical	59.2527	49.3647	3.50052e-07	2.86575e-37	0	4.34204e-39	1	114.098	10.0791	EEVQVDPRKY	Stripped Sequence	TRUE	EEVQVDPRKY	1	1	114.098	10.0791	TRUE	_EEVQVDPRKY_	-1.64273	FALSE	LABEL_FREE	1.14315e-23	14.995	-0.602865	14.8491	FALSE	2	_EEVQVDPRKY_	631.822	631.825	4.56149	114.098	10.0791	10.0791	-5.11989	631.822
MaxLFQ	WT	15467_1	1	GN=MATR3 Canonical	GN=MATR3 Canonical	59.2527	45.9997	3.50052e-07	1.50162e-31	0	1.30576e-33	1	126.673	3.96808	RTEEGPTLSY	Stripped Sequence	TRUE	RTEEGPTLSY	1	1	126.673	4.16864	TRUE	_RTEEGPTLSY_	8.59895	FALSE	LABEL_FREE	8.60376e-20	16.3756	9.20873	16.2957	FALSE	2	_RTEEGPTLSY_	576.78	576.782	6.45813	126.673	4.16864	4.16864	-2.32805	576.78
MaxLFQ	WT	15467_1	1	GN=MCM7 Canonical,GN=MCM7 Canonical,GN=MCM7 Canonical;GN=MCM7 Extended,GN=MCM7 Extended,GN=MCM7 Extended	GN=MCM7 Canonical;GN=MCM7 Extended	46.0455	44.3566	0.00190874	6.02361e-29	0.00226244	4.18306e-31	1	156.474	0.820057	SLADYITAA	Stripped Sequence	FALSE	SLADYITAA	1	1	156.474	3.69233	TRUE	_SLADYITAA_	71.3314	FALSE	LABEL_FREE	4.47586e-18	23.3533	72.6825	23.2478	FALSE	1	_SLADYITAA_	924.467	924.472	4.22978	156.474	3.69233	3.69233	-5.14971	924.467
MaxLFQ	WT	15467_1	1	GN=MED8 Canonical,GN=MED8 Canonical,GN=MED8 Canonical,GN=MED8 Canonical;GN=MED8 Extended,GN=MED8 Extended	GN=MED8 Canonical;GN=MED8 Extended	55.1116	49.6955	1.26223e-05	7.34734e-38	0	1.16625e-39	1	16214.2	1097.58	SLDALLSQV	Stripped Sequence	FALSE	SLDALLSQV	1	1	16214.2	1179.01	TRUE	_SLDALLSQV_	107.619	FALSE	LABEL_FREE	4.38393e-24	25.1069	107.258	25.1149	FALSE	1	_SLDALLSQV_	945.525	945.529	1327.79	16214.2	1179.01	1179.01	-5.09958	945.525
MaxLFQ	WT	15467_1	1	GN=MELTF Canonical	GN=MELTF Canonical	59.1258	52.7425	3.9418e-07	1.50512e-43	0	4.36268e-45	1	72.1908	2.02317	GEDIYTAGKTY	Stripped Sequence	TRUE	GEDIYTAGKTY	1	1	72.1908	3.03	TRUE	_GEDIYTAGKTY_	7.95841	FALSE	LABEL_FREE	4.90594e-28	16.2417	8.18638	16.2119	FALSE	2	_GEDIYTAGKTY_	609.288	609.29	1848.03	72.1908	3.03	3.03	-4.70821	609.288
MaxLFQ	WT	15467_1	1	GN=METAP2 Canonical,GN=METAP2 Canonical,GN=METAP2 Canonical,GN=METAP2 Canonical,GN=METAP2 Canonical,GN=METAP2 Canonical,GN=METAP2 Canonical,GN=METAP2 Canonical,GN=METAP2 Canonical;GN=METAP2 Extended,GN=METAP2 Extended,GN=METAP2 Extended	GN=METAP2 Canonical;GN=METAP2 Extended	55.0481	55.0481	1.32619e-05	3.79969e-48	0	2.23511e-49	1	695.616	9.93918	YEVEIDGKTY	Stripped Sequence	FALSE	YEVEIDGKTY	1	1	695.616	9.93918	TRUE	_YEVEIDGKTY_	41.4408	FALSE	LABEL_FREE	3.29622e-31	20.1832	41.1552	20.2214	FALSE	2	_YEVEIDGKTY_	608.79	608.792	37.2257	695.616	9.93918	9.93918	-2.40616	608.79
MaxLFQ	WT	15467_1	1	GN=METTL25 5' Overlap uORF,GN=METTL25 5' Overlap uORF,GN=METTL25 5' Overlap uORF;GN=METTL25 Canonical;GN=METTL25 Extended;GN=METTL25 Truncated	GN=METTL25 5' Overlap uORF;GN=METTL25 Canonical;GN=METTL25 Extended;GN=METTL25 Truncated	53.3069	45.989	4.77301e-05	1.56283e-31	0	1.3531e-33	1	1141.59	5.64385	QGLPTESLFY	Stripped Sequence	FALSE	QGLPTESLFY	1	1	1141.59	10.7915	TRUE	_QGLPTESLFY_	87.3827	FALSE	LABEL_FREE	8.81859e-20	24.4699	88.5989	24.3927	FALSE	2	_QGLPTESLFY_	577.79	577.792	8.74914	1141.59	10.7915	10.7915	-1.7958	577.79
MaxLFQ	WT	15467_1	1	GN=MEX3B 3' Overlap dORF;GN=MEX3B Canonical,GN=MEX3B Canonical;GN=MEX3B Extended,GN=MEX3B Extended	GN=MEX3B 3' Overlap dORF;GN=MEX3B Canonical;GN=MEX3B Extended	53.5573	52.0291	4.0069e-05	3.53955e-42	0	9.07577e-44	1	71.0725	5.93003	RSDPGGGGLAY	Stripped Sequence	FALSE	RSDPGGGGLAY	1	1	71.0725	5.93003	TRUE	_RSDPGGGGLAY_	-1.76462	FALSE	LABEL_FREE	4.47777e-27	14.8395	-1.71086	14.8322	FALSE	2	_RSDPGGGGLAY_	525.254	525.256	103.542	71.0725	5.93003	5.93003	-4.06704	525.254
MaxLFQ	WT	15467_1	1	GN=MGEA5 Canonical,GN=MGEA5 Canonical,GN=MGEA5 Canonical,GN=MGEA5 Canonical,GN=MGEA5 Canonical,GN=MGEA5 Canonical;GN=MGEA5 Extended,GN=MGEA5 Extended,GN=MGEA5 Extended;GN=MGEA5 Truncated,GN=MGEA5 Truncated	GN=MGEA5 Canonical;GN=MGEA5 Extended;GN=MGEA5 Truncated	55.4409	44.481	9.73743e-06	3.8622e-29	0	2.7489e-31	1	148.218	4.12172	QEFGVPHQY	Stripped Sequence	FALSE	QEFGVPHQY	1	1	148.218	6.04741	TRUE	_QEFGVPHQY_	18.6581	FALSE	LABEL_FREE	3.37742e-18	17.454	17.3314	17.6187	FALSE	2	_QEFGVPHQY_	552.759	552.76	5.88336	148.218	6.04741	6.04741	-0.993772	552.759
MaxLFQ	WT	15467_1	1	GN=MORF4 Pseudogene;GN=MORF4L1 Canonical,GN=MORF4L1 Canonical,GN=MORF4L1 Canonical,GN=MORF4L1 Canonical;GN=MORF4L1 Extended;GN=MORF4L1 ncRNA Retained Intron,GN=MORF4L1 ncRNA Retained Intron;GN=MORF4L2 Canonical,GN=MORF4L2 Canonical,GN=MORF4L2 Canonical;GN=RP11-677N16.1 Pseudogene,GN=RP11-677N16.1 Pseudogene	GN=MORF4 Pseudogene;GN=MORF4L1 Canonical;GN=MORF4L1 Extended;GN=MORF4L1 ncRNA Retained Intron;GN=MORF4L2 Canonical;GN=RP11-677N16.1 Pseudogene	52.898	38.1793	6.30868e-05	6.00272e-20	0	3.07044e-22	1	156.305	11.5165	NEVVAGIKEY	Stripped Sequence	FALSE	NEVVAGIKEY	1	1	156.305	11.5165	TRUE	_NEVVAGIKEY_	15.2052	FALSE	LABEL_FREE	1.72551e-12	17.2447	15.7101	17.1782	FALSE	2	_NEVVAGIKEY_	561.295	561.296	4.77616	156.305	11.5165	11.5165	1.6311	561.295
MaxLFQ	WT	15467_1	1	GN=MPG Out-of-Frame	GN=MPG Out-of-Frame	46.849	41.0885	0.00144159	4.47075e-24	0.00226244	2.51165e-26	1	129.151	6.81009	SAAWDRPPL	Stripped Sequence	TRUE	SAAWDRPPL	1	1	129.151	9.66737	TRUE	_SAAWDRPPL_	39.4039	FALSE	LABEL_FREE	6.27436e-15	19.9744	39.7263	19.9318	FALSE	2	_SAAWDRPPL_	506.764	506.765	3.17254	129.151	9.66737	9.66737	-2.28838	506.764
MaxLFQ	WT	15467_1	1	GN=MPRIP Canonical,GN=MPRIP Canonical,GN=MPRIP Canonical,GN=MPRIP Canonical,GN=MPRIP Canonical,GN=MPRIP Canonical,GN=MPRIP Canonical,GN=MPRIP Canonical,GN=MPRIP Canonical;GN=MPRIP Extended,GN=MPRIP Extended	GN=MPRIP Canonical;GN=MPRIP Extended	51.9747	51.9747	0.000114768	4.49315e-42	0	1.12329e-43	1	226.545	0.869854	TEYPVQRNY	Stripped Sequence	FALSE	TEYPVQRNY	1	1	226.545	6.25774	TRUE	_TEYPVQRNY_	-4.84812	FALSE	LABEL_FREE	5.24453e-27	14.5743	-3.78956	14.4394	FALSE	2	_TEYPVQRNY_	585.283	585.285	5.97311	226.545	6.25774	6.25774	-5.52701	585.283
MaxLFQ	WT	15467_1	1	GN=MRPL52 5' Overlap uORF,GN=MRPL52 5' Overlap uORF,GN=MRPL52 5' Overlap uORF,GN=MRPL52 5' Overlap uORF,GN=MRPL52 5' Overlap uORF;GN=MRPL52 Canonical,GN=MRPL52 Canonical,GN=MRPL52 Canonical,GN=MRPL52 Canonical,GN=MRPL52 Canonical;GN=MRPL52 Extended,GN=MRPL52 Extended,GN=MRPL52 Extended,GN=MRPL52 Extended,GN=MRPL52 Extended	GN=MRPL52 5' Overlap uORF;GN=MRPL52 Canonical;GN=MRPL52 Extended	55.6461	45.9543	8.26272e-06	1.77896e-31	0	1.50123e-33	1	1246.59	18.2516	LTELPDWSY	Stripped Sequence	FALSE	LTELPDWSY	1	1	1246.59	19.6154	TRUE	_LTELPDWSY_	92.357	FALSE	LABEL_FREE	9.42957e-20	24.7847	94.9717	24.6707	FALSE	2	_LTELPDWSY_	562.269	562.27	32.3866	1246.59	19.6154	19.6154	-2.38813	562.269
MaxLFQ	WT	15467_1	1	GN=MSH2 Canonical,GN=MSH2 Canonical;GN=MSH2 Extended	GN=MSH2 Canonical;GN=MSH2 Extended	45.9605	45.9605	0.00196297	1.7382e-31	0.00226244	1.47932e-33	1	56.6849	1.01672	RLYQGINQL	Stripped Sequence	FALSE	RLYQGINQL	1	1	56.6849	2.09784	TRUE	_RLYQGINQL_	25.9111	FALSE	LABEL_FREE	9.34099e-20	18.435	26.8501	18.3484	FALSE	2	_RLYQGINQL_	552.812	552.814	4.12575	56.6849	2.09784	2.09784	-4.19553	552.812
MaxLFQ	WT	15467_1	1	GN=MSH6 Canonical,GN=MSH6 Canonical,GN=MSH6 Canonical,GN=MSH6 Canonical,GN=MSH6 Canonical,GN=MSH6 Canonical,GN=MSH6 Canonical,GN=MSH6 Canonical,GN=MSH6 Canonical;GN=MSH6 Extended,GN=MSH6 Extended,GN=MSH6 Extended,GN=MSH6 Extended,GN=MSH6 Extended,GN=MSH6 Extended	GN=MSH6 Canonical;GN=MSH6 Extended	53.9443	49.1733	3.03879e-05	6.26575e-37	0	9.0808e-39	1	307.983	6.49741	YSDSLVQKGY	Stripped Sequence	FALSE	YSDSLVQKGY	1	1	307.983	6.5647	TRUE	_YSDSLVQKGY_	8.45385	FALSE	LABEL_FREE	1.95191e-23	16.3255	8.82612	16.2767	FALSE	2	_YSDSLVQKGY_	580.285	580.287	12.2998	307.983	6.5647	6.5647	-2.62953	580.285
MaxLFQ	WT	15467_1	1	GN=MTHFD1 Canonical,GN=MTHFD1 Canonical,GN=MTHFD1 Canonical;GN=MTHFD1 Extended,GN=MTHFD1 Extended	GN=MTHFD1 Canonical;GN=MTHFD1 Extended	47.3684	47.3684	0.00118355	8.21118e-34	0.00226244	9.07313e-36	1	341.216	21.5762	SELDLISRL	Stripped Sequence	FALSE	SELDLISRL	1	1	341.216	34.7777	TRUE	_SELDLISRL_	83.002	FALSE	LABEL_FREE	2.68528e-21	24.2227	84.7275	24.0958	FALSE	2	_SELDLISRL_	523.298	523.3	96.0314	341.216	34.7777	34.7777	-3.38243	523.298
MaxLFQ	WT	15467_1	1	GN=MTMR10 Canonical,GN=MTMR10 Canonical,GN=MTMR10 Canonical,GN=MTMR10 Canonical,GN=MTMR10 Canonical,GN=MTMR10 Canonical;GN=MTMR10 Extended;GN=MTMR10 Nonsense Mediated Decay	GN=MTMR10 Canonical;GN=MTMR10 Extended;GN=MTMR10 Nonsense Mediated Decay	50.3605	41.9002	0.000293971	2.95499e-25	0	1.73823e-27	1	250.928	1.4716	PGEIVVNE	Stripped Sequence	FALSE	PGEIVVNE	1	1	250.928	19.1998	TRUE	_PGEIVVNE_	17.1677	FALSE	LABEL_FREE	1.12952e-15	17.3834	16.767	17.4336	FALSE	1	_PGEIVVNE_	856.441	856.443	66.7511	250.928	19.1998	19.1998	1.28279	856.441
MaxLFQ	WT	15467_1	1	GN=NAA38 Canonical,GN=NAA38 Canonical,GN=NAA38 Canonical,GN=NAA38 Canonical;GN=NAA38 Extended,GN=NAA38 Extended,GN=NAA38 Extended,GN=NAA38 Extended,GN=NAA38 Extended	GN=NAA38 Canonical;GN=NAA38 Extended	46.0303	25.5204	0.0019184	1.81902e-06	0.00226244	8.15705e-09	1	51.5217	1.95932	FSAGEPRVL	Stripped Sequence	FALSE	FSAGEPRVL	1	1	51.5217	5.64881	TRUE	_FSAGEPRVL_	17.6238	FALSE	LABEL_FREE	4.14717e-06	17.6199	18.6692	17.4906	FALSE	2	_FSAGEPRVL_	488.267	488.267	0.151643	51.5217	5.64881	5.64881	-3.00009	488.267
MaxLFQ	WT	15467_1	1	GN=NAP1L1 5' Overlap uORF,GN=NAP1L1 5' Overlap uORF,GN=NAP1L1 5' Overlap uORF,GN=NAP1L1 5' Overlap uORF,GN=NAP1L1 5' Overlap uORF,GN=NAP1L1 5' Overlap uORF,GN=NAP1L1 5' Overlap uORF,GN=NAP1L1 5' Overlap uORF;GN=NAP1L1 Canonical,GN=NAP1L1 Canonical,GN=NAP1L1 Canonical,GN=NAP1L1 Canonical,GN=NAP1L1 Canonical,GN=NAP1L1 Canonical,GN=NAP1L1 Canonical,GN=NAP1L1 Canonical,GN=NAP1L1 Canonical,GN=NAP1L1 C…	GN=NAP1L1 5' Overlap uORF;GN=NAP1L1 Canonical;GN=NAP1L1 Extended;GN=NAP1L1 Truncated;GN=NAP1L4 Canonical;GN=NAP1L4P1 Pseudogene;GN=RP11-278C7.1 Pseudogene	54.1238	50.6071	2.66613e-05	1.62352e-39	0	2.97894e-41	1	79.863	2.53271	EEVHDLERKY	Stripped Sequence	FALSE	EEVHDLERKY	1	1	79.863	2.53271	TRUE	_EEVHDLERKY_	-15.6023	FALSE	LABEL_FREE	3.08525e-25	13.0333	-15.0016	12.9485	FALSE	3	_EEVHDLERKY_	439.886	439.887	19.8515	79.863	2.53271	2.53271	-3.12193	439.886
MaxLFQ	WT	15467_1	1	GN=NCOR2 5' Overlap uORF;GN=NCOR2 Canonical,GN=NCOR2 Canonical,GN=NCOR2 Canonical,GN=NCOR2 Canonical;GN=NCOR2 Extended,GN=NCOR2 Extended	GN=NCOR2 5' Overlap uORF;GN=NCOR2 Canonical;GN=NCOR2 Extended	51.9282	44.0021	0.000118137	2.11934e-28	0	1.41762e-30	1	1153.02	24.0973	HTDVGLLEY	Stripped Sequence	FALSE	HTDVGLLEY	1	1	1153.02	24.0973	TRUE	_HTDVGLLEY_	44.9932	FALSE	LABEL_FREE	1.01295e-17	20.7765	45.9052	20.6682	FALSE	2	_HTDVGLLEY_	523.761	523.763	16.4047	1153.02	24.0973	24.0973	-1.86452	523.761
MaxLFQ	WT	15467_1	1	GN=NDC80 Canonical;GN=NDC80 Extended	GN=NDC80 Canonical;GN=NDC80 Extended	48.9985	42.8161	0.000585779	1.31445e-26	0.00226244	8.16428e-29	2	71.9593	10.5988	NELDAVQREY	Stripped Sequence	FALSE	NELDAVQREY	1	1	22.7552	1	TRUE	_NELDAVQREY_	17.6238	FALSE	LABEL_FREE	1.53622e-16	17.6155	18.6295	17.4906	FALSE	2	_NELDAVQREY_	618.796	618.798	1.91772	22.7552	1	1	-2.56452	618.796
MaxLFQ	WT	15467_1	1	GN=NDC80 Canonical;GN=NDC80 Extended	GN=NDC80 Canonical;GN=NDC80 Extended	48.9985	42.8161	0.000585779	1.31445e-26	0.00226244	8.16428e-29	2	71.9593	10.5988	GLNEEIARV	Stripped Sequence	FALSE	GLNEEIARV	2	1	344.591	14.6109	TRUE	_GLNEEIARV_	23.1212	FALSE	LABEL_FREE	6.31196e-14	18.1302	23.5728	18.0807	FALSE	2	_GLNEEIARV_	500.775	500.776	9.11724	344.591	14.6109	14.6109	-0.670348	500.775
MaxLFQ	WT	15467_1	1	GN=NDRG1 Canonical,GN=NDRG1 Canonical,GN=NDRG1 Canonical,GN=NDRG1 Canonical,GN=NDRG1 Canonical;GN=NDRG1 Out-of-Frame,GN=NDRG1 Out-of-Frame	GN=NDRG1 Canonical;GN=NDRG1 Out-of-Frame	46.4696	26.938	0.00165189	1.35577e-07	0.00226244	6.16257e-10	1	394.88	NaN	AEMLPGVLQQF	Stripped Sequence	FALSE	AEMLPGVLQQF	1	1	394.88	1	FALSE	_AEM[+16]LPGVLQQF_	104.609	FALSE	LABEL_FREE	1.69898e-06	24.8807	97.9107	25.0483	FALSE	2	_AEM[Oxidation (M)]LPGVLQQF_	624.818	624.82	0.284023	394.88	1	1	-2.83285	624.818
MaxLFQ	WT	15467_1	1	GN=NDUFB7 3' Overlap dORF;GN=NDUFB7 Canonical,GN=NDUFB7 Canonical;GN=NDUFB7 Extended,GN=NDUFB7 Extended	GN=NDUFB7 3' Overlap dORF;GN=NDUFB7 Canonical;GN=NDUFB7 Extended	56.7521	39.0294	3.30327e-06	3.8797e-21	0	2.02595e-23	1	624.056	3.43685	GEVDPKVAL	Stripped Sequence	FALSE	GEVDPKVAL	1	1	624.056	4.36755	TRUE	_GEVDPKVAL_	15.5751	FALSE	LABEL_FREE	3.62448e-13	17.2174	15.5029	17.2269	FALSE	2	_GEVDPKVAL_	464.261	464.261	19.3537	624.056	4.36755	4.36755	-0.657337	464.261
MaxLFQ	WT	15467_1	1	GN=NFAT5 Out-of-Frame	GN=NFAT5 Out-of-Frame	59.2527	43.0878	3.50052e-07	5.15929e-27	0	3.25507e-29	1	303.745	14.7203	IFSQRSYSY	Stripped Sequence	TRUE	IFSQRSYSY	1	1	303.745	15.6028	TRUE	_IFSQRSYSY_	13.7559	FALSE	LABEL_FREE	8.37849e-17	16.9361	13.4774	16.9753	FALSE	2	_IFSQRSYSY_	575.78	575.782	6.291	303.745	15.6028	15.6028	-7.10229	575.78
MaxLFQ	WT	15467_1	1	GN=NIP7 Canonical,GN=NIP7 Canonical,GN=NIP7 Canonical,GN=NIP7 Canonical;GN=NIP7 Extended,GN=NIP7 Extended;GN=NIP7P2 Pseudogene	GN=NIP7 Canonical;GN=NIP7 Extended;GN=NIP7P2 Pseudogene	54.2749	36.0119	2.38518e-05	5.01944e-17	0	2.46051e-19	1	213.346	0.172222	SMADIPLGFGV	Stripped Sequence	FALSE	SMADIPLGFGV	1	1	213.346	2.55303	TRUE	_SM[+16]ADIPLGFGV_	103.277	FALSE	LABEL_FREE	6.55329e-11	25.0402	104.241	25.0189	FALSE	2	_SM[Oxidation (M)]ADIPLGFGV_	561.779	561.78	2055.29	213.346	2.55303	2.55303	-3.91127	561.779
MaxLFQ	WT	15467_1	1	GN=NOB1 Canonical,GN=NOB1 Canonical;GN=RP11-173E2.1 Pseudogene,GN=RP11-173E2.1 Pseudogene	GN=NOB1 Canonical;GN=RP11-173E2.1 Pseudogene	52.4657	45.8766	8.394e-05	2.37579e-31	0	1.98811e-33	1	198.007	1.18694	AEFVGVSHL	Stripped Sequence	FALSE	AEFVGVSHL	1	1	198.007	4.27643	TRUE	_AEFVGVSHL_	37.5766	FALSE	LABEL_FREE	1.14847e-19	19.6925	37.5768	19.6925	FALSE	2	_AEFVGVSHL_	479.753	479.755	9.56839	198.007	4.27643	4.27643	-3.43499	479.753
MaxLFQ	WT	15467_1	1	GN=NOC4L Canonical;GN=NOC4L Extended;GN=NOC4L Out-of-Frame,GN=NOC4L Out-of-Frame	GN=NOC4L Canonical;GN=NOC4L Extended;GN=NOC4L Out-of-Frame	52.4592	48.7582	8.42939e-05	3.36934e-36	0	4.55316e-38	1	180.777	2.96961	YLDYDDTRY	Stripped Sequence	FALSE	YLDYDDTRY	1	1	180.777	8.73678	TRUE	_YLDYDDTRY_	23.1212	FALSE	LABEL_FREE	6.23727e-23	18.1396	23.6731	18.0807	FALSE	2	_YLDYDDTRY_	612.264	612.266	8.32027	180.777	8.73678	8.73678	-1.49531	612.264
MaxLFQ	WT	15467_1	1	GN=NOL11 Canonical,GN=NOL11 Canonical;GN=NOL11 Extended	GN=NOL11 Canonical;GN=NOL11 Extended	45.3313	45.3314	0.00239167	1.77811e-30	0.00226244	1.40009e-32	1	276.356	6.74114	DENSVIKSF	Stripped Sequence	FALSE	DENSVIKSF	1	1	276.356	7.21067	TRUE	_DENSVIKSF_	37.9011	FALSE	LABEL_FREE	4.42089e-19	19.8857	39.0454	19.7363	FALSE	2	_DENSVIKSF_	519.759	519.76	18.2173	276.356	7.21067	7.21067	-2.23117	519.759
MaxLFQ	WT	15467_1	1	GN=NOMO1 Canonical,GN=NOMO1 Canonical,GN=NOMO1 Canonical;GN=NOMO1 Extended,GN=NOMO1 Extended;GN=NOMO2 Canonical,GN=NOMO2 Canonical,GN=NOMO2 Canonical,GN=NOMO2 Canonical,GN=NOMO2 Canonical,GN=NOMO2 Canonical;GN=NOMO2 Extended,GN=NOMO2 Extended,GN=NOMO2 Extended,GN=NOMO2 Extended;GN=NOMO3 Canonical,GN=NOMO3 Canonical,GN=NOMO3 Canonical;GN=NOMO3 Extended,GN=NOMO3 Extended,GN=NOMO3 Extended,GN=NOMO3 …	GN=NOMO1 Canonical;GN=NOMO1 Extended;GN=NOMO2 Canonical;GN=NOMO2 Extended;GN=NOMO3 Canonical;GN=NOMO3 Extended;GN=NOMO3 Truncated	51.2434	45.5677	0.000178695	7.45971e-31	0	6.08956e-33	2	285.601	4.65078	KIAPNTPQL	Stripped Sequence	FALSE	KIAPNTPQL	1	1	185.304	6.18518	TRUE	_KIAPNTPQL_	7.32127	FALSE	LABEL_FREE	7.1755e-15	16.0266	6.70349	16.1187	FALSE	2	_KIAPNTPQL_	491.29	491.292	91.914	185.304	6.18518	6.18518	-3.72703	491.29
MaxLFQ	WT	15467_1	1	GN=NOMO1 Canonical,GN=NOMO1 Canonical,GN=NOMO1 Canonical;GN=NOMO1 Extended,GN=NOMO1 Extended;GN=NOMO2 Canonical,GN=NOMO2 Canonical,GN=NOMO2 Canonical,GN=NOMO2 Canonical,GN=NOMO2 Canonical,GN=NOMO2 Canonical;GN=NOMO2 Extended,GN=NOMO2 Extended,GN=NOMO2 Extended,GN=NOMO2 Extended;GN=NOMO3 Canonical,GN=NOMO3 Canonical,GN=NOMO3 Canonical;GN=NOMO3 Extended,GN=NOMO3 Extended,GN=NOMO3 Extended,GN=NOMO3 …	GN=NOMO1 Canonical;GN=NOMO1 Extended;GN=NOMO2 Canonical;GN=NOMO2 Extended;GN=NOMO3 Canonical;GN=NOMO3 Extended;GN=NOMO3 Truncated	51.2434	45.5677	0.000178695	7.45971e-31	0	6.08956e-33	2	285.601	4.65078	REDGSFSFY	Stripped Sequence	FALSE	REDGSFSFY	2	1	113.883	6.15374	TRUE	_REDGSFSFY_	49.0444	FALSE	LABEL_FREE	2.47572e-19	21.1638	49.1011	21.1568	FALSE	2	_REDGSFSFY_	554.241	554.243	0.445549	113.883	6.15374	6.15374	-5.72644	554.241
MaxLFQ	WT	15467_1	1	GN=NOP56 Canonical	GN=NOP56 Canonical	51.3099	51.3099	0.000171844	8.07313e-41	0	1.75503e-42	1	5708.01	163.379	IGAAIQEELGYNCQTGGVIAEILR	Stripped Sequence	TRUE	IGAAIQEELGYNCQTGGVIAEILR	1	1	5708.01	205.267	TRUE	_IGAAIQEELGYNC[+57]QTGGVIAEILR_	112.865	FALSE	LABEL_FREE	3.95481e-26	25.099	106.901	25.231	FALSE	3	_IGAAIQEELGYNC[Carbamidomethyl (C)]QTGGVIAEILR_	859.111	859.114	12.0233	5708.01	205.267	205.267	-4.04954	859.111
MaxLFQ	WT	15467_1	1	GN=NPM1 5' Overlap uORF,GN=NPM1 5' Overlap uORF,GN=NPM1 5' Overlap uORF,GN=NPM1 5' Overlap uORF,GN=NPM1 5' Overlap uORF;GN=NPM1 Canonical,GN=NPM1 Canonical,GN=NPM1 Canonical,GN=NPM1 Canonical;GN=NPM1 Extended,GN=NPM1 Extended,GN=NPM1 Extended,GN=NPM1 Extended;GN=NPM1P21 Pseudogene	GN=NPM1 5' Overlap uORF;GN=NPM1 Canonical;GN=NPM1 Extended;GN=NPM1P21 Pseudogene	54.2027	54.2028	2.5158e-05	1.97192e-46	0	8.04866e-48	1	142.809	1.15139	DELHIVEAEAMNYEGSPIK	Stripped Sequence	FALSE	DELHIVEAEAMNYEGSPIK	1	1	142.809	2.66747	TRUE	_DELHIVEAEAMNYEGSPIK_	76.786	FALSE	LABEL_FREE	4.80761e-30	23.7491	78.2494	23.6464	FALSE	3	_DELHIVEAEAMNYEGSPIK_	715.677	715.68	367.227	142.809	2.66747	2.66747	-4.09359	715.677
MaxLFQ	WT	15467_1	1	GN=NR4A1 Canonical,GN=NR4A1 Canonical,GN=NR4A1 Canonical,GN=NR4A1 Canonical;GN=NR4A1 Extended,GN=NR4A1 Extended,GN=NR4A1 Extended	GN=NR4A1 Canonical;GN=NR4A1 Extended	59.2527	42.5729	3.50052e-07	3.02068e-26	0	1.84188e-28	1	51.4808	3.99327	GSLEVIRKW	Stripped Sequence	FALSE	GSLEVIRKW	1	1	51.4808	5.39332	TRUE	_GSLEVIRKW_	25.3701	FALSE	LABEL_FREE	2.62678e-16	18.3743	26.1916	18.2985	FALSE	2	_GSLEVIRKW_	544.317	544.318	100.714	51.4808	5.39332	5.39332	-4.5974	544.317
MaxLFQ	WT	15467_1	1	GN=NRDC 5' Overlap uORF,GN=NRDC 5' Overlap uORF;GN=NRDC Canonical,GN=NRDC Canonical,GN=NRDC Canonical,GN=NRDC Canonical,GN=NRDC Canonical,GN=NRDC Canonical	GN=NRDC 5' Overlap uORF;GN=NRDC Canonical	54.3538	50.2766	2.24955e-05	6.53658e-39	0	1.1368e-40	1	28.5604	1.69415	PSDPKQYRY	Stripped Sequence	FALSE	PSDPKQYRY	1	1	28.5604	2.08061	TRUE	_PSDPKQYRY_	-20.8071	FALSE	LABEL_FREE	8.19317e-25	12.1668	-21.168	12.2175	FALSE	3	_PSDPKQYRY_	385.193	385.194	1.47826	28.5604	2.08061	2.08061	-1.02995	385.193
MaxLFQ	WT	15467_1	1	GN=NSD3 Canonical	GN=NSD3 Canonical	53.7586	46.6979	3.47314e-05	1.08017e-32	0	1.06948e-34	1	451.539	22.3739	RGLSDLQVGF	Stripped Sequence	TRUE	RGLSDLQVGF	1	1	451.539	28.2842	TRUE	_RGLSDLQVGF_	85.9395	FALSE	LABEL_FREE	1.52652e-20	24.4263	87.9132	24.301	FALSE	2	_RGLSDLQVGF_	546.296	546.297	8.07054	451.539	28.2842	28.2842	-3.68694	546.296
MaxLFQ	WT	15467_1	1	GN=NUDCD3 Canonical;GN=NUDCD3 ncRNA Processed Transcript,GN=NUDCD3 ncRNA Processed Transcript,GN=NUDCD3 ncRNA Processed Transcript,GN=NUDCD3 ncRNA Processed Transcript,GN=NUDCD3 ncRNA Processed Transcript,GN=NUDCD3 ncRNA Processed Transcript,GN=NUDCD3 ncRNA Processed Transcript,GN=NUDCD3 ncRNA Processed Transcript	GN=NUDCD3 Canonical;GN=NUDCD3 ncRNA Processed Transcript	45.3597	42.8715	0.00237132	1.08669e-26	0.00226244	6.8131e-29	1	218.49	2.18036	GAVRENYTW	Stripped Sequence	FALSE	GAVRENYTW	1	1	218.49	7.68282	TRUE	_GAVRENYTW_	21.9596	FALSE	LABEL_FREE	1.36903e-16	17.834	20.6654	17.9531	FALSE	2	_GAVRENYTW_	548.265	548.266	216.228	218.49	7.68282	7.68282	-2.22649	548.265
MaxLFQ	WT	15467_1	1	GN=NUP155 Canonical,GN=NUP155 Canonical,GN=NUP155 Canonical;GN=NUP155 Extended,GN=NUP155 Extended,GN=NUP155 Extended,GN=NUP155 Extended	GN=NUP155 Canonical;GN=NUP155 Extended	49.6519	45.1487	0.000425798	3.46628e-30	0.00226244	2.69749e-32	1	205.38	0.838412	AFQERLNSY	Stripped Sequence	FALSE	AFQERLNSY	1	1	205.38	2.20259	TRUE	_AFQERLNSY_	11.9995	FALSE	LABEL_FREE	6.93947e-19	16.6936	11.6995	16.7338	FALSE	2	_AFQERLNSY_	564.278	564.279	15.4922	205.38	2.20259	2.20259	-2.27147	564.278
MaxLFQ	WT	15467_1	1	GN=NUP50 Canonical,GN=NUP50 Canonical,GN=NUP50 Canonical,GN=NUP50 Canonical,GN=NUP50 Canonical;GN=NUP50 Extended,GN=NUP50 Extended,GN=NUP50 Extended,GN=NUP50 Extended,GN=NUP50 Extended,GN=NUP50 Extended	GN=NUP50 Canonical;GN=NUP50 Extended	52.8464	46.321	6.53065e-05	4.50261e-32	0	4.13084e-34	2	461.726	8.84594	AAADPKVAF	Stripped Sequence	FALSE	AAADPKVAF	1	1	487.369	7.81783	TRUE	_AAADPKVAF_	11.9995	FALSE	LABEL_FREE	1.0331e-11	16.6745	11.5479	16.7338	FALSE	2	_AAADPKVAF_	445.243	445.243	19.7824	487.369	7.81783	7.81783	-1.57645	445.243
MaxLFQ	WT	15467_1	1	GN=NUP50 Canonical,GN=NUP50 Canonical,GN=NUP50 Canonical,GN=NUP50 Canonical,GN=NUP50 Canonical;GN=NUP50 Extended,GN=NUP50 Extended,GN=NUP50 Extended,GN=NUP50 Extended,GN=NUP50 Extended,GN=NUP50 Extended	GN=NUP50 Canonical;GN=NUP50 Extended	52.8464	46.321	6.53065e-05	4.50261e-32	0	4.13084e-34	2	461.726	8.84594	SVLGSLSSV	Stripped Sequence	FALSE	SVLGSLSSV	2	1	256.76	17.7376	TRUE	_SVLGSLSSV_	65.913	FALSE	LABEL_FREE	3.89086e-20	22.8618	66.4163	22.8219	FALSE	1	_SVLGSLSSV_	848.472	848.476	843.447	256.76	17.7376	17.7376	-7.84095	848.472
MaxLFQ	WT	15467_1	1	GN=NUP93 Canonical,GN=NUP93 Canonical,GN=NUP93 Canonical,GN=NUP93 Canonical,GN=NUP93 Canonical,GN=NUP93 Canonical,GN=NUP93 Canonical,GN=NUP93 Canonical,GN=NUP93 Canonical,GN=NUP93 Canonical;GN=NUP93 Extended,GN=NUP93 Extended	GN=NUP93 Canonical;GN=NUP93 Extended	55.0452	27.1304	1.3292e-05	9.37604e-08	0	4.2813e-10	1	152.419	1.8802	GEVEGHPVW	Stripped Sequence	FALSE	GEVEGHPVW	1	1	152.419	2.63174	TRUE	_GEVEGHPVW_	21.2629	FALSE	LABEL_FREE	1.48849e-06	17.9029	21.4154	17.8889	FALSE	2	_GEVEGHPVW_	505.241	505.241	7.89838	152.419	2.63174	2.63174	-1.20804	505.241
MaxLFQ	WT	15467_1	1	GN=ODC1 Canonical;GN=ODC1 Out-of-Frame,GN=ODC1 Out-of-Frame,GN=ODC1 Out-of-Frame,GN=ODC1 Out-of-Frame,GN=ODC1 Out-of-Frame,GN=ODC1 Out-of-Frame,GN=ODC1 Out-of-Frame,GN=ODC1 Out-of-Frame,GN=ODC1 Out-of-Frame,GN=ODC1 Out-of-Frame,GN=ODC1 Out-of-Frame,GN=ODC1 Out-of-Frame,GN=ODC1 Out-of-Frame,GN=ODC1 Out-of-Frame	GN=ODC1 Canonical;GN=ODC1 Out-of-Frame	58.2334	44.5221	8.96498e-07	3.33465e-29	0	2.39043e-31	1	105.477	0.893375	ILDQKINEV	Stripped Sequence	FALSE	ILDQKINEV	1	1	105.477	1.38546	TRUE	_ILDQKINEV_	11.9995	FALSE	LABEL_FREE	3.0687e-18	16.6917	11.685	16.7338	FALSE	2	_ILDQKINEV_	536.306	536.307	109.771	105.477	1.38546	1.38546	-1.93471	536.306
MaxLFQ	WT	15467_1	1	GN=ODF2 Canonical,GN=ODF2 Canonical,GN=ODF2 Canonical,GN=ODF2 Canonical,GN=ODF2 Canonical,GN=ODF2 Canonical,GN=ODF2 Canonical,GN=ODF2 Canonical,GN=ODF2 Canonical,GN=ODF2 Canonical;GN=ODF2 Extended,GN=ODF2 Extended,GN=ODF2 Extended,GN=ODF2 Extended;GN=ODF2 ncRNA Retained Intron,GN=ODF2 ncRNA Retained Intron	GN=ODF2 Canonical;GN=ODF2 Extended;GN=ODF2 ncRNA Retained Intron	48.1113	48.1114	0.000872922	4.4646e-35	0.00226244	5.58075e-37	1	147.733	1.49011	KILDLETQL	Stripped Sequence	FALSE	KILDLETQL	1	1	147.733	3.25225	TRUE	_KILDLETQL_	55.0499	FALSE	LABEL_FREE	3.74336e-22	21.8639	54.9277	21.8794	FALSE	2	_KILDLETQL_	536.816	536.818	8.42281	147.733	3.25225	3.25225	-3.75205	536.816
MaxLFQ	WT	15467_1	1	GN=P3H1 5' Overlap uORF,GN=P3H1 5' Overlap uORF,GN=P3H1 5' Overlap uORF;GN=P3H1 Canonical,GN=P3H1 Canonical,GN=P3H1 Canonical,GN=P3H1 Canonical;GN=P3H1 Extended,GN=P3H1 Extended;GN=P3H1 ncRNA Retained Intron,GN=P3H1 ncRNA Retained Intron,GN=P3H1 ncRNA Retained Intron,GN=P3H1 ncRNA Retained Intron,GN=P3H1 ncRNA Retained Intron,GN=P3H1 ncRNA Retained Intron,GN=P3H1 ncRNA Retained Intron,GN=P3H1 ncR…	GN=P3H1 5' Overlap uORF;GN=P3H1 Canonical;GN=P3H1 Extended;GN=P3H1 ncRNA Retained Intron	53.23	45.2997	5.03328e-05	1.99657e-30	0	1.56593e-32	1	318.746	0.959282	AAALRDLSF	Stripped Sequence	FALSE	AAALRDLSF	1	1	318.746	12.3267	TRUE	_AAALRDLSF_	47.9748	FALSE	LABEL_FREE	4.77909e-19	21.0137	47.8801	21.0254	FALSE	2	_AAALRDLSF_	482.267	482.268	152.596	318.746	12.3267	12.3267	-1.89838	482.267
MaxLFQ	WT	15467_1	1	GN=PABPC1 Canonical,GN=PABPC1 Canonical,GN=PABPC1 Canonical,GN=PABPC1 Canonical,GN=PABPC1 Canonical,GN=PABPC1 Canonical,GN=PABPC1 Canonical,GN=PABPC1 Canonical,GN=PABPC1 Canonical,GN=PABPC1 Canonical,GN=PABPC1 Canonical;GN=PABPC1 Extended,GN=PABPC1 Extended,GN=PABPC1 Extended;GN=PABPC3 Canonical;GN=PABPC3 Extended	GN=PABPC1 Canonical;GN=PABPC1 Extended;GN=PABPC3 Canonical;GN=PABPC3 Extended	41.5877	36.1977	0.00566193	2.87227e-17	0.00645161	1.42191e-19	1	213.192	13.5667	AATPAVRTV	Stripped Sequence	FALSE	AATPAVRTV	1	1	213.192	13.5667	TRUE	_AATPAVRTV_	-20.0081	FALSE	LABEL_FREE	4.90844e-11	12.8929	-15.9964	12.3296	FALSE	2	_AATPAVRTV_	443.261	443.262	243.049	213.192	13.5667	13.5667	-2.47852	443.261
MaxLFQ	WT	15467_1	1	GN=PARP1 Canonical	GN=PARP1 Canonical	59.2527	48.5246	3.50052e-07	8.61367e-36	0	1.13338e-37	3	846.011	72.1278	EEAEIIRKY	Stripped Sequence	FALSE	EEAEIIRKY	1	2	645.234	24.3295	TRUE	_EEAEIIRKY_	-3.03768	FALSE	LABEL_FREE	1.76201e-21	14.5833	-3.71844	14.6701	FALSE	3	_EEAEIIRKY_	384.208	384.21	18.8365	840.793	29.8311	29.8311	-3.25662	384.208
MaxLFQ	WT	15467_1	1	GN=PARP1 Canonical	GN=PARP1 Canonical	59.2527	48.5246	3.50052e-07	8.61367e-36	0	1.13338e-37	3	846.011	72.1278	EEAEIIRKY	Stripped Sequence	FALSE	EEAEIIRKY	1	2	645.234	24.3295	TRUE	_EEAEIIRKY_	-3.03768	FALSE	LABEL_FREE	1.20596e-22	14.5887	-3.67617	14.6701	FALSE	2	_EEAEIIRKY_	575.809	575.811	14.1256	449.674	18.8279	18.8279	-4.02796	575.809
MaxLFQ	WT	15467_1	1	GN=PARP1 Canonical	GN=PARP1 Canonical	59.2527	48.5246	3.50052e-07	8.61367e-36	0	1.13338e-37	3	846.011	72.1278	EELGFRPEY	Stripped Sequence	TRUE	EELGFRPEY	2	1	235.972	7.98177	TRUE	_EELGFRPEY_	38.5026	FALSE	LABEL_FREE	9.25969e-20	19.8202	38.5366	19.8158	FALSE	2	_EELGFRPEY_	570.272	570.274	5.70057	235.972	7.98177	7.98177	-3.21084	570.272
MaxLFQ	WT	15467_1	1	GN=PARPBP 5' Overlap uORF;GN=PARPBP Canonical,GN=PARPBP Canonical,GN=PARPBP Canonical,GN=PARPBP Canonical,GN=PARPBP Canonical;GN=PARPBP Extended,GN=PARPBP Extended,GN=PARPBP Extended,GN=PARPBP Extended;GN=PARPBP Truncated,GN=PARPBP Truncated,GN=PARPBP Truncated,GN=PARPBP Truncated,GN=PARPBP Truncated	GN=PARPBP 5' Overlap uORF;GN=PARPBP Canonical;GN=PARPBP Extended;GN=PARPBP Truncated	50.5509	44.9463	0.000264952	7.23293e-30	0	5.4383e-32	1	14.1693	NaN	ETDLSIPTSPTSKY	Stripped Sequence	FALSE	ETDLSIPTSPTSKY	1	1	14.1693	1	FALSE	_ETDLSIPTSPTSKY_	35.3498	FALSE	LABEL_FREE	1.11683e-18	19.2192	33.9215	19.3966	FALSE	2	_ETDLSIPTSPTSKY_	769.883	769.885	299.847	14.1693	1	1	-2.53691	769.883
MaxLFQ	WT	15467_1	1	GN=PCBP1 Canonical	GN=PCBP1 Canonical	46.6186	44.5826	0.00156711	2.68388e-29	0.00226244	1.93782e-31	1	43.8266	23.9333	GIDSSSPEV	Stripped Sequence	TRUE	GIDSSSPEV	1	1	43.8266	23.9333	TRUE	_GIDSSSPEV_	2.89733	FALSE	LABEL_FREE	2.65572e-18	15.6427	3.92571	15.5009	FALSE	1	_GIDSSSPEV_	890.41	890.414	16838.1	43.8266	23.9333	23.9333	-2.26206	890.41
MaxLFQ	WT	15467_1	1	GN=PCBP2 3' Overlap dORF,GN=PCBP2 3' Overlap dORF,GN=PCBP2 3' Overlap dORF,GN=PCBP2 3' Overlap dORF;GN=PCBP2 Canonical,GN=PCBP2 Canonical,GN=PCBP2 Canonical,GN=PCBP2 Canonical,GN=PCBP2 Canonical,GN=PCBP2 Canonical,GN=PCBP2 Canonical,GN=PCBP2 Canonical,GN=PCBP2 Canonical,GN=PCBP2 Canonical,GN=PCBP2 Canonical;GN=PCBP2 Extended,GN=PCBP2 Extended,GN=PCBP2 Extended,GN=PCBP2 Extended,GN=PCBP2 Extended,…	GN=PCBP2 3' Overlap dORF;GN=PCBP2 Canonical;GN=PCBP2 Extended;GN=PCBP2 Truncated;GN=RP11-730G20.2 Pseudogene	57.1959	47.3873	2.25407e-06	7.63174e-34	0	8.52709e-36	1	64414.7	1146.9	QVTITGSAASISLAQYLINVR	Stripped Sequence	FALSE	QVTITGSAASISLAQYLINVR	1	1	64414.7	1281.51	TRUE	_QVTITGSAASISLAQYLINVR_	110.464	FALSE	LABEL_FREE	2.57121e-21	25.1397	108.74	25.1779	FALSE	3	_QVTITGSAASISLAQYLINVR_	735.746	735.749	75400.4	64414.7	1281.51	1281.51	-4.39671	735.746
MaxLFQ	WT	15467_1	1	GN=PCNA Canonical	GN=PCNA Canonical	51.5786	44.0125	0.000146373	2.04284e-28	0	1.37565e-30	3	242.258	5.3877	IADMGHLKY	Stripped Sequence	TRUE	IADMGHLKY	1	1	640.122	21.0666	TRUE	_IADMGHLKY_	8.38364	FALSE	LABEL_FREE	9.93002e-18	16.2702	8.40416	16.2675	FALSE	2	_IADMGHLKY_	524.268	524.27	31.1395	640.122	21.0666	21.0666	-3.49259	524.268
MaxLFQ	WT	15467_1	1	GN=PCNA Canonical	GN=PCNA Canonical	51.5786	44.0125	0.000146373	2.04284e-28	0	1.37565e-30	3	242.258	5.3877	ADMGHLKY	Stripped Sequence	TRUE	ADMGHLKY	2	1	149.186	3.69439	TRUE	_ADMGHLKY_	9.02183	FALSE	LABEL_FREE	4.05544e-16	16.266	8.3717	16.3511	FALSE	2	_ADMGHLKY_	467.726	467.728	0.220798	149.186	3.69439	3.69439	-3.26233	467.726
MaxLFQ	WT	15467_1	1	GN=PCNA Canonical	GN=PCNA Canonical	51.5786	44.0125	0.000146373	2.04284e-28	0	1.37565e-30	3	242.258	5.3877	DMGHLKY	Stripped Sequence	TRUE	DMGHLKY	3	1	29.1498	1.05792	TRUE	_DMGHLKY_	9.02183	FALSE	LABEL_FREE	1.46429e-11	16.2636	8.35329	16.3511	FALSE	2	_DMGHLKY_	432.208	432.209	0.160063	29.1498	1.05792	1.05792	-1.27095	432.208
MaxLFQ	WT	15467_1	1	GN=PGM1 Canonical,GN=PGM1 Canonical;GN=PGM1 Extended	GN=PGM1 Canonical;GN=PGM1 Extended	49.6012	48.8026	0.000436799	2.81644e-36	0.00226244	3.85052e-38	1	170.903	38.96	GPNGDFGIKF	Stripped Sequence	FALSE	GPNGDFGIKF	1	1	170.903	38.96	TRUE	_GPNGDFGIKF_	50.8387	FALSE	LABEL_FREE	5.51869e-23	21.278	50.0389	21.375	FALSE	2	_GPNGDFGIKF_	526.264	526.266	9.50094	170.903	38.96	38.96	-5.79891	526.264
MaxLFQ	WT	15467_1	1	GN=PHB2 3' Overlap dORF,GN=PHB2 3' Overlap dORF,GN=PHB2 3' Overlap dORF,GN=PHB2 3' Overlap dORF;GN=PHB2 Canonical,GN=PHB2 Canonical,GN=PHB2 Canonical,GN=PHB2 Canonical,GN=PHB2 Canonical,GN=PHB2 Canonical,GN=PHB2 Canonical;GN=PHB2 Extended,GN=PHB2 Extended,GN=PHB2 Extended,GN=PHB2 Extended,GN=PHB2 Extended,GN=PHB2 Extended	GN=PHB2 3' Overlap dORF;GN=PHB2 Canonical;GN=PHB2 Extended	43.6413	40.9108	0.00375315	8.06917e-24	0.00440529	4.47045e-26	1	240.111	6.94747	IATSQNRIY	Stripped Sequence	FALSE	IATSQNRIY	1	1	240.111	9.30447	TRUE	_IATSQNRIY_	-8.14421	FALSE	LABEL_FREE	9.00585e-15	14.1832	-6.77165	13.9998	FALSE	2	_IATSQNRIY_	533.288	533.29	190.032	240.111	9.30447	9.30447	-4.00577	533.288
MaxLFQ	WT	15467_1	1	GN=PHF23 5' Overlap uORF,GN=PHF23 5' Overlap uORF,GN=PHF23 5' Overlap uORF;GN=PHF23 Canonical,GN=PHF23 Canonical,GN=PHF23 Canonical,GN=PHF23 Canonical,GN=PHF23 Canonical,GN=PHF23 Canonical,GN=PHF23 Canonical,GN=PHF23 Canonical;GN=PHF23 Extended,GN=PHF23 Extended	GN=PHF23 5' Overlap uORF;GN=PHF23 Canonical;GN=PHF23 Extended	48.3072	30.3999	0.000802003	1.16494e-10	0.00226244	5.48206e-13	1	40.2088	0.555895	RTIEDFNKF	Stripped Sequence	FALSE	RTIEDFNKF	1	1	40.2088	1.0512	TRUE	_RTIEDFNKF_	18.1015	FALSE	LABEL_FREE	9.09429e-08	17.658	19.0154	17.5504	FALSE	2	_RTIEDFNKF_	585.301	585.302	0.146323	40.2088	1.0512	1.0512	-1.87704	585.301
MaxLFQ	WT	15467_1	1	GN=PHF3 Canonical	GN=PHF3 Canonical	57.3554	50.2439	1.96121e-06	7.49705e-39	0	1.28155e-40	2	172.21	68.263	GQIEVVPEV	Stripped Sequence	TRUE	GQIEVVPEV	1	2	173.128	30.9674	TRUE	_GQIEVVPEV_	53.8356	FALSE	LABEL_FREE	8.93819e-25	21.784	54.2949	21.726	FALSE	1	_GQIEVVPEV_	969.525	969.53	1109.22	152.246	50.1044	50.1044	-6.9249	969.525
MaxLFQ	WT	15467_1	1	GN=PHF3 Canonical	GN=PHF3 Canonical	57.3554	50.2439	1.96121e-06	7.49705e-39	0	1.28155e-40	2	172.21	68.263	GQIEVVPEV	Stripped Sequence	TRUE	GQIEVVPEV	1	2	173.128	30.9674	TRUE	_GQIEVVPEV_	53.8356	FALSE	LABEL_FREE	5.6801e-17	21.8095	54.4969	21.726	FALSE	2	_GQIEVVPEV_	485.266	485.268	9.15032	194.01	11.8304	11.8304	-5.28262	485.266
MaxLFQ	WT	15467_1	1	GN=PHGDH 5' Overlap uORF,GN=PHGDH 5' Overlap uORF;GN=PHGDH Canonical,GN=PHGDH Canonical;GN=PHGDH Extended	GN=PHGDH 5' Overlap uORF;GN=PHGDH Canonical;GN=PHGDH Extended	55.415	55.415	9.9395e-06	6.68031e-49	0	4.77165e-50	1	236.879	4.66606	EELIAELQDCEGLIVR	Stripped Sequence	FALSE	EELIAELQDCEGLIVR	1	1	236.879	51.8944	TRUE	_EELIAELQDC[+57]EGLIVR_	91.8846	FALSE	LABEL_FREE	1.04936e-31	24.7463	94.0905	24.6502	FALSE	2	_EELIAELQDC[Carbamidomethyl (C)]EGLIVR_	943.98	943.984	8.16899	236.879	51.8944	51.8944	-2.32766	943.98
MaxLFQ	WT	15467_1	1	GN=PIGT 3' Overlap dORF,GN=PIGT 3' Overlap dORF,GN=PIGT 3' Overlap dORF,GN=PIGT 3' Overlap dORF,GN=PIGT 3' Overlap dORF,GN=PIGT 3' Overlap dORF,GN=PIGT 3' Overlap dORF,GN=PIGT 3' Overlap dORF,GN=PIGT 3' Overlap dORF,GN=PIGT 3' Overlap dORF;GN=PIGT Canonical,GN=PIGT Canonical,GN=PIGT Canonical,GN=PIGT Canonical,GN=PIGT Canonical,GN=PIGT Canonical,GN=PIGT Canonical,GN=PIGT Canonical,GN=PIGT Canonic…	GN=PIGT 3' Overlap dORF;GN=PIGT Canonical;GN=PIGT Extended;GN=PIGT Truncated	53.8663	51.9302	3.21477e-05	5.45901e-42	0	1.33146e-43	1	799.128	41.7197	DTDHYFLRY	Stripped Sequence	FALSE	DTDHYFLRY	1	1	799.128	41.7197	TRUE	_DTDHYFLRY_	40.296	FALSE	LABEL_FREE	5.94682e-27	19.9872	39.8135	20.0577	FALSE	3	_DTDHYFLRY_	410.524	410.525	118.713	799.128	41.7197	41.7197	-1.5611	410.524
MaxLFQ	WT	15467_1	1	GN=PIK3C2A Canonical	GN=PIK3C2A Canonical	58.6926	44.0088	5.89154e-07	2.06975e-28	0	1.38909e-30	1	1957.82	149.524	EELLDSYHN	Stripped Sequence	TRUE	EELLDSYHN	1	1	1957.82	149.524	TRUE	_EELLDSYHN_	17.2567	FALSE	LABEL_FREE	9.99283e-18	17.4247	17.097	17.4447	FALSE	2	_EELLDSYHN_	560.251	560.252	75.9422	1957.82	149.524	149.524	-1.08942	560.251
MaxLFQ	WT	15467_1	1	GN=PIM1 Canonical,GN=PIM1 Canonical;GN=PIM1 Extended;GN=PIM2 Canonical,GN=PIM2 Canonical;GN=PIM2 Extended;GN=PIM3 Canonical;GN=PIM3 Extended	GN=PIM1 Canonical;GN=PIM1 Extended;GN=PIM2 Canonical;GN=PIM2 Extended;GN=PIM3 Canonical;GN=PIM3 Extended	52.2351	34.5478	9.73757e-05	3.51746e-15	0	1.70751e-17	1	192.632	11.2651	YTDFDGTRVY	Stripped Sequence	FALSE	YTDFDGTRVY	1	1	192.632	11.2651	TRUE	_YTDFDGTRVY_	29.8224	FALSE	LABEL_FREE	5.90456e-10	18.5008	27.5567	18.7357	FALSE	2	_YTDFDGTRVY_	618.78	618.782	17.6624	192.632	11.2651	11.2651	NaN	618.78
MaxLFQ	WT	15467_1	1	GN=PJA1 Canonical,GN=PJA1 Canonical;GN=PJA1 Extended,GN=PJA1 Extended,GN=PJA1 Extended;GN=PJA2 Canonical,GN=PJA2 Canonical;GN=PJA2 Truncated	GN=PJA1 Canonical;GN=PJA1 Extended;GN=PJA2 Canonical;GN=PJA2 Truncated	55.5868	45.0037	8.66567e-06	5.87268e-30	0	4.46592e-32	1	15553.3	64.2444	YVDPQFLTY	Stripped Sequence	FALSE	YVDPQFLTY	1	1	15553.3	89.381	TRUE	_YVDPQFLTY_	87.7996	FALSE	LABEL_FREE	9.74825e-19	24.4572	88.3992	24.4191	FALSE	2	_YVDPQFLTY_	573.279	573.281	162.188	15553.3	89.381	89.381	-2.8746	573.279
MaxLFQ	WT	15467_1	1	GN=PKM 3' Overlap dORF,GN=PKM 3' Overlap dORF,GN=PKM 3' Overlap dORF,GN=PKM 3' Overlap dORF,GN=PKM 3' Overlap dORF,GN=PKM 3' Overlap dORF,GN=PKM 3' Overlap dORF;GN=PKM Canonical,GN=PKM Canonical,GN=PKM Canonical,GN=PKM Canonical,GN=PKM Canonical,GN=PKM Canonical,GN=PKM Canonical,GN=PKM Canonical;GN=PKM Extended,GN=PKM Extended,GN=PKM Extended,GN=PKM Extended,GN=PKM Extended,GN=PKM Extended,GN=PKM…	GN=PKM 3' Overlap dORF;GN=PKM Canonical;GN=PKM Extended	55.8648	55.8648	6.92164e-06	7.77393e-50	0	6.47827e-51	2	78.8491	2.77194	AEGSDVANAVLDGADCIMLSGETAK	Stripped Sequence	FALSE	AEGSDVANAVLDGADCIMLSGETAK	1	1	123.101	12.4794	TRUE	_AEGSDVANAVLDGADC[+57]IMLSGETAK_	99.6245	FALSE	LABEL_FREE	2.52891e-32	24.977	101.363	24.9349	FALSE	3	_AEGSDVANAVLDGADC[Carbamidomethyl (C)]IMLSGETAK_	832.053	832.055	387.785	123.101	12.4794	12.4794	-0.220065	832.053
MaxLFQ	WT	15467_1	1	GN=PKM 3' Overlap dORF,GN=PKM 3' Overlap dORF,GN=PKM 3' Overlap dORF,GN=PKM 3' Overlap dORF,GN=PKM 3' Overlap dORF,GN=PKM 3' Overlap dORF,GN=PKM 3' Overlap dORF;GN=PKM Canonical,GN=PKM Canonical,GN=PKM Canonical,GN=PKM Canonical,GN=PKM Canonical,GN=PKM Canonical,GN=PKM Canonical,GN=PKM Canonical;GN=PKM Extended,GN=PKM Extended,GN=PKM Extended,GN=PKM Extended,GN=PKM Extended,GN=PKM Extended,GN=PKM…	GN=PKM 3' Overlap dORF;GN=PKM Canonical;GN=PKM Extended	55.8648	55.8648	6.92164e-06	7.77393e-50	0	6.47827e-51	2	78.8491	2.77194	DPILYRPVAVALDTKGPE	Stripped Sequence	FALSE	DPILYRPVAVALDTKGPE	2	1	33.2545	1	TRUE	_DPILYRPVAVALDTKGPE_	55.8283	FALSE	LABEL_FREE	9.19543e-05	22.1447	57.6294	21.9619	FALSE	3	_DPILYRPVAVALDTKGPE_	652.026	652.029	154.127	33.2545	1	1	-7.39507	652.026
MaxLFQ	WT	15467_1	1	GN=PLA2G4B 3' Overlap dORF	GN=PLA2G4B 3' Overlap dORF	54.0834	45.4417	2.7461e-05	1.1864e-30	0	9.49123e-33	1	952.336	34.2426	LVSNGVLVV	Stripped Sequence	TRUE	LVSNGVLVV	1	1	952.336	34.2426	TRUE	_LVSNGVLVV_	15.0777	FALSE	LABEL_FREE	3.37283e-19	17.2411	15.6834	17.1614	FALSE	2	_LVSNGVLVV_	450.282	450.282	8.85338	952.336	34.2426	34.2426	-0.338872	450.282
MaxLFQ	WT	15467_1	1	GN=PLEC Canonical,GN=PLEC Canonical,GN=PLEC Canonical,GN=PLEC Canonical,GN=PLEC Canonical,GN=PLEC Canonical,GN=PLEC Canonical,GN=PLEC Canonical,GN=PLEC Canonical;GN=PLEC Extended,GN=PLEC Extended,GN=PLEC Extended,GN=PLEC Extended,GN=PLEC Extended,GN=PLEC Extended	GN=PLEC Canonical;GN=PLEC Extended	57.4429	54.218	1.81629e-06	1.83743e-46	0	7.65594e-48	3	182.459	3.59606	YSDPSTGEPATY	Stripped Sequence	FALSE	YSDPSTGEPATY	1	1	208.954	4.85312	TRUE	_YSDPSTGEPATY_	8.33342	FALSE	LABEL_FREE	4.63681e-30	16.2602	8.32765	16.261	FALSE	2	_YSDPSTGEPATY_	644.272	644.275	48.3258	208.954	4.85312	4.85312	-4.45255	644.272
MaxLFQ	WT	15467_1	1	GN=PLEC Canonical,GN=PLEC Canonical,GN=PLEC Canonical,GN=PLEC Canonical,GN=PLEC Canonical,GN=PLEC Canonical,GN=PLEC Canonical,GN=PLEC Canonical,GN=PLEC Canonical;GN=PLEC Extended,GN=PLEC Extended,GN=PLEC Extended,GN=PLEC Extended,GN=PLEC Extended,GN=PLEC Extended	GN=PLEC Canonical;GN=PLEC Extended	57.4429	54.218	1.81629e-06	1.83743e-46	0	7.65594e-48	3	182.459	3.59606	ELEDSTLRY	Stripped Sequence	FALSE	ELEDSTLRY	2	1	98.0259	3.49505	TRUE	_ELEDSTLRY_	18.1015	FALSE	LABEL_FREE	3.36993e-24	17.5952	18.4593	17.5504	FALSE	2	_ELEDSTLRY_	563.275	563.276	0.493201	98.0259	3.49505	3.49505	-1.95044	563.275
MaxLFQ	WT	15467_1	1	GN=PLEC Canonical,GN=PLEC Canonical,GN=PLEC Canonical,GN=PLEC Canonical,GN=PLEC Canonical,GN=PLEC Canonical,GN=PLEC Canonical,GN=PLEC Canonical,GN=PLEC Canonical;GN=PLEC Extended,GN=PLEC Extended,GN=PLEC Extended,GN=PLEC Extended,GN=PLEC Extended,GN=PLEC Extended	GN=PLEC Canonical;GN=PLEC Extended	57.4429	54.218	1.81629e-06	1.83743e-46	0	7.65594e-48	3	182.459	3.59606	LEAQAATGF	Stripped Sequence	FALSE	LEAQAATGF	3	1	56.271	2.52636	TRUE	_LEAQAATGF_	28.3946	FALSE	LABEL_FREE	6.58584e-18	18.5698	28.2221	18.5876	FALSE	1	_LEAQAATGF_	907.452	907.456	94.493	56.271	2.52636	2.52636	-4.84271	907.452
MaxLFQ	WT	15467_1	1	GN=PLIN2 Canonical,GN=PLIN2 Canonical,GN=PLIN2 Canonical;GN=PLIN2 Extended,GN=PLIN2 Extended;GN=PLIN2 ncRNA Processed Transcript,GN=PLIN2 ncRNA Processed Transcript,GN=PLIN2 ncRNA Processed Transcript,GN=PLIN2 ncRNA Processed Transcript,GN=PLIN2 ncRNA Processed Transcript,GN=PLIN2 ncRNA Processed Transcript,GN=PLIN2 ncRNA Processed Transcript,GN=PLIN2 ncRNA Processed Transcript,GN=PLIN2 ncRNA Pro…	GN=PLIN2 Canonical;GN=PLIN2 Extended;GN=PLIN2 ncRNA Processed Transcript	56.5241	46.589	4.00739e-06	1.63413e-32	0	1.58654e-34	1	196.475	8.26853	VMAGDIYSV	Stripped Sequence	FALSE	VMAGDIYSV	1	1	196.475	17.5962	TRUE	_VMAGDIYSV_	52.5603	FALSE	LABEL_FREE	2.00836e-20	21.601	52.7896	21.5751	FALSE	1	_VMAGDIYSV_	954.46	954.465	88.6162	196.475	17.5962	17.5962	-3.13342	954.46
MaxLFQ	WT	15467_1	1	GN=PLK1 3' Overlap dORF;GN=PLK1 Canonical,GN=PLK1 Canonical,GN=PLK1 Canonical,GN=PLK1 Canonical;GN=PLK1 Extended,GN=PLK1 Extended;GN=PLK1 ncRNA Retained Intron,GN=PLK1 ncRNA Retained Intron,GN=PLK1 ncRNA Retained Intron,GN=PLK1 ncRNA Retained Intron,GN=PLK1 ncRNA Retained Intron,GN=PLK1 ncRNA Retained Intron,GN=PLK1 ncRNA Retained Intron	GN=PLK1 3' Overlap dORF;GN=PLK1 Canonical;GN=PLK1 Extended;GN=PLK1 ncRNA Retained Intron	52.8029	42.6124	6.72317e-05	2.63985e-26	0	1.61954e-28	1	9597.19	201.668	YSDKYGLGY	Stripped Sequence	FALSE	YSDKYGLGY	1	1	9597.19	201.668	TRUE	_YSDKYGLGY_	20.0888	FALSE	LABEL_FREE	2.41865e-16	17.8028	20.3286	17.7763	FALSE	2	_YSDKYGLGY_	533.248	533.249	262.578	9597.19	201.668	201.668	-1.25905	533.248
MaxLFQ	WT	15467_1	1	GN=PMM2 3' Overlap dORF,GN=PMM2 3' Overlap dORF,GN=PMM2 3' Overlap dORF,GN=PMM2 3' Overlap dORF,GN=PMM2 3' Overlap dORF;GN=PMM2 Canonical,GN=PMM2 Canonical,GN=PMM2 Canonical,GN=PMM2 Canonical,GN=PMM2 Canonical,GN=PMM2 Canonical,GN=PMM2 Canonical,GN=PMM2 Canonical,GN=PMM2 Canonical;GN=PMM2 Extended,GN=PMM2 Extended,GN=PMM2 Extended,GN=PMM2 Extended,GN=PMM2 Extended,GN=PMM2 Extended,GN=PMM2 Extende…	GN=PMM2 3' Overlap dORF;GN=PMM2 Canonical;GN=PMM2 Extended;GN=PMM2 Truncated	53.9676	40.5468	2.98785e-05	2.69336e-23	0	1.47178e-25	1	398.113	30.0683	FTDPRTMGY	Stripped Sequence	FALSE	FTDPRTMGY	1	1	398.113	30.6075	TRUE	_FTDPRTMGY_	24.9609	FALSE	LABEL_FREE	1.89897e-14	18.3743	26.1918	18.2602	FALSE	2	_FTDPRTMGY_	544.247	544.249	12.1387	398.113	30.6075	30.6075	-3.70082	544.247
MaxLFQ	WT	15467_1	1	GN=PNPLA2 Canonical,GN=PNPLA2 Canonical;GN=PNPLA2 Extended;GN=PNPLA2 ncRNA Retained Intron,GN=PNPLA2 ncRNA Retained Intron,GN=PNPLA2 ncRNA Retained Intron,GN=PNPLA2 ncRNA Retained Intron	GN=PNPLA2 Canonical;GN=PNPLA2 Extended;GN=PNPLA2 ncRNA Retained Intron	42.832	42.8321	0.00448548	1.24426e-26	0.00440529	7.75239e-29	1	790.29	15.7129	GENVIISHF	Stripped Sequence	FALSE	GENVIISHF	1	1	790.29	24.1543	TRUE	_GENVIISHF_	46.9662	FALSE	LABEL_FREE	1.4844e-16	20.7155	45.3906	20.9022	FALSE	2	_GENVIISHF_	508.264	508.265	32.0973	790.29	24.1543	24.1543	0.120086	508.264
MaxLFQ	WT	15467_1	1	GN=POLD4 3' Overlap dORF	GN=POLD4 3' Overlap dORF	49.6049	40.5236	0.000435989	2.9083e-23	0.00226244	1.5849e-25	1	167.722	2.5039	AEEPLAGRTW	Stripped Sequence	TRUE	AEEPLAGRTW	1	1	167.722	8.27736	TRUE	_AEEPLAGRTW_	29.1757	FALSE	LABEL_FREE	1.98775e-14	18.6566	29.0598	18.6686	FALSE	2	_AEEPLAGRTW_	565.285	565.287	8.57434	167.722	8.27736	8.27736	-3.23917	565.285
MaxLFQ	WT	15467_1	1	GN=POLR2B Canonical,GN=POLR2B Canonical,GN=POLR2B Canonical,GN=POLR2B Canonical,GN=POLR2B Canonical,GN=POLR2B Canonical;GN=POLR2B Extended	GN=POLR2B Canonical;GN=POLR2B Extended	57.0643	20.5493	2.5267e-06	0.000619397	0	2.73465e-06	1	70.6649	1.28727	ASDPYQVHV	Stripped Sequence	FALSE	ASDPYQVHV	1	1	70.6649	1.81781	TRUE	_ASDPYQVHV_	12.7453	FALSE	LABEL_FREE	3.45745e-05	16.91	13.2885	16.8357	FALSE	2	_ASDPYQVHV_	508.246	508.247	3.52206	70.6649	1.81781	1.81781	NaN	508.246
MaxLFQ	WT	15467_1	1	GN=POLR3E 3' Overlap dORF,GN=POLR3E 3' Overlap dORF,GN=POLR3E 3' Overlap dORF,GN=POLR3E 3' Overlap dORF,GN=POLR3E 3' Overlap dORF,GN=POLR3E 3' Overlap dORF,GN=POLR3E 3' Overlap dORF,GN=POLR3E 3' Overlap dORF,GN=POLR3E 3' Overlap dORF,GN=POLR3E 3' Overlap dORF;GN=POLR3E Canonical,GN=POLR3E Canonical,GN=POLR3E Canonical,GN=POLR3E Canonical,GN=POLR3E Canonical,GN=POLR3E Canonical,GN=POLR3E Canonical…	GN=POLR3E 3' Overlap dORF;GN=POLR3E Canonical;GN=POLR3E Extended;GN=POLR3E Truncated	53.4769	43.5603	4.23999e-05	1.00018e-27	0	6.51581e-30	1	972.669	107.039	ASTPVAREL	Stripped Sequence	FALSE	ASTPVAREL	1	1	972.669	107.039	TRUE	_ASTPVAREL_	-2.11377	FALSE	LABEL_FREE	2.85721e-17	14.7004	-2.79945	14.7878	FALSE	2	_ASTPVAREL_	472.264	472.266	20.4577	972.669	107.039	107.039	-3.9418	472.264
MaxLFQ	WT	15467_1	1	GN=PPARG 3' Overlap dORF;GN=PPARG Canonical,GN=PPARG Canonical,GN=PPARG Canonical,GN=PPARG Canonical,GN=PPARG Canonical;GN=PPARG Extended	GN=PPARG 3' Overlap dORF;GN=PPARG Canonical;GN=PPARG Extended	50.3611	31.7262	0.000293881	5.48006e-12	0	2.60335e-14	1	349.727	0.888406	RTDPVVADY	Stripped Sequence	FALSE	RTDPVVADY	1	1	349.727	1.22294	TRUE	_RTDPVVADY_	3.16706	FALSE	LABEL_FREE	2.19106e-08	15.6789	4.20134	15.5406	FALSE	2	_RTDPVVADY_	518.259	518.261	9.3451	349.727	1.22294	1.22294	-2.35539	518.259
MaxLFQ	WT	15467_1	1	GN=PPIL2 3' Overlap dORF,GN=PPIL2 3' Overlap dORF,GN=PPIL2 3' Overlap dORF,GN=PPIL2 3' Overlap dORF,GN=PPIL2 3' Overlap dORF,GN=PPIL2 3' Overlap dORF,GN=PPIL2 3' Overlap dORF;GN=PPIL2 Canonical,GN=PPIL2 Canonical,GN=PPIL2 Canonical;GN=PPIL2 Extended,GN=PPIL2 Extended	GN=PPIL2 3' Overlap dORF;GN=PPIL2 Canonical;GN=PPIL2 Extended	54.6941	38.9812	1.74126e-05	4.53554e-21	0	2.36226e-23	1	153.75	0.983602	AIDEDVLRY	Stripped Sequence	FALSE	AIDEDVLRY	1	1	153.75	2.35931	TRUE	_AIDEDVLRY_	40.3886	FALSE	LABEL_FREE	3.96344e-13	20.2616	41.7584	20.0712	FALSE	2	_AIDEDVLRY_	547.28	547.281	8.12577	153.75	2.35931	2.35931	-2.78811	547.28
MaxLFQ	WT	15467_1	1	GN=PPP1CA 5' Overlap uORF,GN=PPP1CA 5' Overlap uORF,GN=PPP1CA 5' Overlap uORF,GN=PPP1CA 5' Overlap uORF;GN=PPP1CA Canonical,GN=PPP1CA Canonical,GN=PPP1CA Canonical;GN=PPP1CA Extended,GN=PPP1CA Extended	GN=PPP1CA 5' Overlap uORF;GN=PPP1CA Canonical;GN=PPP1CA Extended	53.4279	44.8801	4.38783e-05	9.18983e-30	0	6.80728e-32	1	2134.04	58.5501	SIIGRLLEV	Stripped Sequence	FALSE	SIIGRLLEV	1	1	2134.04	72.8964	TRUE	_SIIGRLLEV_	94.6014	FALSE	LABEL_FREE	1.30356e-18	24.7647	94.5141	24.7685	FALSE	2	_SIIGRLLEV_	500.314	500.315	441.786	2134.04	72.8964	72.8964	-1.9519	500.314
MaxLFQ	WT	15467_1	1	GN=PPP6R3 Canonical,GN=PPP6R3 Canonical,GN=PPP6R3 Canonical,GN=PPP6R3 Canonical,GN=PPP6R3 Canonical,GN=PPP6R3 Canonical,GN=PPP6R3 Canonical,GN=PPP6R3 Canonical,GN=PPP6R3 Canonical;GN=PPP6R3 Extended;GN=PPP6R3 Truncated,GN=PPP6R3 Truncated,GN=PPP6R3 Truncated,GN=PPP6R3 Truncated	GN=PPP6R3 Canonical;GN=PPP6R3 Extended;GN=PPP6R3 Truncated	51.8462	46.8118	0.000124302	6.99819e-33	0	7.17763e-35	1	251.699	19.1962	RVSDINFTL	Stripped Sequence	FALSE	RVSDINFTL	1	1	251.699	20.4998	TRUE	_RVSDINFTL_	56.7014	FALSE	LABEL_FREE	1.15346e-20	22.0441	56.6185	22.0527	FALSE	2	_RVSDINFTL_	532.79	532.792	13.6075	251.699	20.4998	20.4998	-3.7804	532.79
MaxLFQ	WT	15467_1	1	GN=PRDM10 Canonical,GN=PRDM10 Canonical,GN=PRDM10 Canonical,GN=PRDM10 Canonical,GN=PRDM10 Canonical,GN=PRDM10 Canonical;GN=PRDM10 Extended,GN=PRDM10 Extended,GN=PRDM10 Extended,GN=PRDM10 Extended,GN=PRDM10 Extended,GN=PRDM10 Extended	GN=PRDM10 Canonical;GN=PRDM10 Extended	46.6456	40.9304	0.00155207	7.56196e-24	0.00226244	4.2037e-26	1	120.555	8.77794	FTDPGQVAY	Stripped Sequence	FALSE	FTDPGQVAY	1	1	120.555	8.77794	TRUE	_FTDPGQVAY_	33.8316	FALSE	LABEL_FREE	8.6628e-15	19.1281	33.1388	19.2087	FALSE	1	_FTDPGQVAY_	997.463	997.467	119.513	120.555	8.77794	8.77794	-0.979047	997.463
MaxLFQ	WT	15467_1	1	GN=PRDX5 Canonical,GN=PRDX5 Canonical,GN=PRDX5 Canonical,GN=PRDX5 Canonical,GN=PRDX5 Canonical;GN=PRDX5 Extended	GN=PRDX5 Canonical;GN=PRDX5 Extended	56.0912	46.4811	5.74912e-06	2.45995e-32	0	2.34281e-34	1	285.689	46.3741	GEWASGGVRSF	Stripped Sequence	FALSE	GEWASGGVRSF	1	1	285.689	46.3741	TRUE	_GEWASGGVRSF_	32.7815	FALSE	LABEL_FREE	2.64342e-20	18.9191	31.3756	19.0865	FALSE	2	_GEWASGGVRSF_	576.775	576.777	12.3711	285.689	46.3741	46.3741	-4.33868	576.775
MaxLFQ	WT	15467_1	1	GN=PRKAG1 3' Overlap dORF,GN=PRKAG1 3' Overlap dORF,GN=PRKAG1 3' Overlap dORF,GN=PRKAG1 3' Overlap dORF;GN=PRKAG1 Canonical,GN=PRKAG1 Canonical,GN=PRKAG1 Canonical,GN=PRKAG1 Canonical,GN=PRKAG1 Canonical;GN=PRKAG1 Extended,GN=PRKAG1 Extended	GN=PRKAG1 3' Overlap dORF;GN=PRKAG1 Canonical;GN=PRKAG1 Extended	54.1116	51.8726	2.6901e-05	7.02322e-42	0	1.69234e-43	1	78.4163	1	RVVDIYSKF	Stripped Sequence	FALSE	RVVDIYSKF	1	1	78.4163	4.1703	TRUE	_RVVDIYSKF_	25.9111	FALSE	LABEL_FREE	7.10724e-27	18.4356	26.8567	18.3484	FALSE	2	_RVVDIYSKF_	563.816	563.818	6.33656	78.4163	4.1703	4.1703	-3.89713	563.816
MaxLFQ	WT	15467_1	1	GN=PRKAR1A Canonical,GN=PRKAR1A Canonical,GN=PRKAR1A Canonical,GN=PRKAR1A Canonical,GN=PRKAR1A Canonical,GN=PRKAR1A Canonical,GN=PRKAR1A Canonical,GN=PRKAR1A Canonical,GN=PRKAR1A Canonical,GN=PRKAR1A Canonical;GN=PRKAR1A Extended,GN=PRKAR1A Extended,GN=PRKAR1A Extended,GN=PRKAR1A Extended,GN=PRKAR1A Extended	GN=PRKAR1A Canonical;GN=PRKAR1A Extended	59.2527	39.4372	3.50052e-07	1.02951e-21	0	5.43278e-24	2	717.606	7.04569	TDVYVNNEW	Stripped Sequence	FALSE	TDVYVNNEW	1	1	1455.91	18.4292	TRUE	_TDVYVNNEW_	53.3961	FALSE	LABEL_FREE	1.67538e-13	21.6962	53.6003	21.6704	FALSE	2	_TDVYVNNEW_	570.254	570.256	62.7641	1455.91	18.4292	18.4292	-2.67579	570.254
MaxLFQ	WT	15467_1	1	GN=PRKAR1A Canonical,GN=PRKAR1A Canonical,GN=PRKAR1A Canonical,GN=PRKAR1A Canonical,GN=PRKAR1A Canonical,GN=PRKAR1A Canonical,GN=PRKAR1A Canonical,GN=PRKAR1A Canonical,GN=PRKAR1A Canonical,GN=PRKAR1A Canonical;GN=PRKAR1A Extended,GN=PRKAR1A Extended,GN=PRKAR1A Extended,GN=PRKAR1A Extended,GN=PRKAR1A Extended	GN=PRKAR1A Canonical;GN=PRKAR1A Extended	59.2527	39.4372	3.50052e-07	1.02951e-21	0	5.43278e-24	2	717.606	7.04569	KMYEEFLSKV	Stripped Sequence	FALSE	KMYEEFLSKV	2	1	52.4089	1	TRUE	_KMYEEFLSKV_	42.3127	FALSE	LABEL_FREE	5.79717e-05	20.4706	43.4146	20.3317	FALSE	2	_KMYEEFLSKV_	637.328	637.331	4.09423	52.4089	1	1	-5.74603	637.328
MaxLFQ	WT	15467_1	1	GN=PRMT1 Canonical,GN=PRMT1 Canonical,GN=PRMT1 Canonical,GN=PRMT1 Canonical,GN=PRMT1 Canonical;GN=PRMT1 Extended,GN=PRMT1 Extended,GN=PRMT1 Extended,GN=PRMT1 Extended,GN=PRMT1 Extended;GN=PRMT1 ncRNA Processed Transcript,GN=PRMT1 ncRNA Processed Transcript,GN=PRMT1 ncRNA Processed Transcript	GN=PRMT1 Canonical;GN=PRMT1 Extended;GN=PRMT1 ncRNA Processed Transcript	55.9413	50.8536	6.5026e-06	5.70054e-40	0	1.14011e-41	2	4976.02	129.532	EEIFGTIGM	Stripped Sequence	FALSE	EEIFGTIGM	1	2	1088.12	64.1166	TRUE	_EEIFGTIGM[+16]_	62.9198	FALSE	LABEL_FREE	1.77967e-19	22.5858	62.917	22.586	FALSE	2	_EEIFGTIGM[Oxidation (M)]_	506.736	506.739	8.38996	692.537	8.66257	8.66257	-3.97477	506.736
MaxLFQ	WT	15467_1	1	GN=PRMT1 Canonical,GN=PRMT1 Canonical,GN=PRMT1 Canonical,GN=PRMT1 Canonical,GN=PRMT1 Canonical;GN=PRMT1 Extended,GN=PRMT1 Extended,GN=PRMT1 Extended,GN=PRMT1 Extended,GN=PRMT1 Extended;GN=PRMT1 ncRNA Processed Transcript,GN=PRMT1 ncRNA Processed Transcript,GN=PRMT1 ncRNA Processed Transcript	GN=PRMT1 Canonical;GN=PRMT1 Extended;GN=PRMT1 ncRNA Processed Transcript	55.9413	50.8536	6.5026e-06	5.70054e-40	0	1.14011e-41	2	4976.02	129.532	EEIFGTIGM	Stripped Sequence	FALSE	EEIFGTIGM	1	2	1088.12	64.1166	TRUE	_EEIFGTIGM_	104.443	FALSE	LABEL_FREE	1.53657e-25	25.0507	104.716	25.0446	FALSE	1	_EEIFGTIGM_	996.471	996.475	221.564	1483.69	119.571	119.571	-5.69637	996.471
MaxLFQ	WT	15467_1	1	GN=PRPF19 Canonical	GN=PRPF19 Canonical	58.9592	50.6948	4.60365e-07	1.11965e-39	0	2.11255e-41	1	241.419	8.68138	SASPDATIRIW	Stripped Sequence	TRUE	SASPDATIRIW	1	1	241.419	8.68138	TRUE	_SASPDATIRIW_	56.0166	FALSE	LABEL_FREE	2.41588e-25	21.9909	56.1074	21.9815	FALSE	2	_SASPDATIRIW_	608.82	608.822	7.41004	241.419	8.68138	8.68138	-2.20554	608.82
MaxLFQ	WT	15467_1	1	GN=PRPF6 Canonical;GN=PRPF6 Extended	GN=PRPF6 Canonical;GN=PRPF6 Extended	59.2527	41.7405	3.50052e-07	5.05704e-25	0	2.94014e-27	1	131.659	8.53369	SSAPTARVF	Stripped Sequence	FALSE	SSAPTARVF	1	1	131.659	8.53369	TRUE	_SSAPTARVF_	5.51508	FALSE	LABEL_FREE	1.58863e-15	15.8844	5.74983	15.8513	FALSE	2	_SSAPTARVF_	468.251	468.252	6.54077	131.659	8.53369	8.53369	-3.4542	468.251
MaxLFQ	WT	15467_1	1	GN=PRPF8 Canonical,GN=PRPF8 Canonical,GN=PRPF8 Canonical,GN=PRPF8 Canonical,GN=PRPF8 Canonical,GN=PRPF8 Canonical,GN=PRPF8 Canonical,GN=PRPF8 Canonical,GN=PRPF8 Canonical,GN=PRPF8 Canonical;GN=PRPF8 Extended;GN=PRPF8 ncRNA Retained Intron,GN=PRPF8 ncRNA Retained Intron,GN=PRPF8 ncRNA Retained Intron,GN=PRPF8 ncRNA Retained Intron,GN=PRPF8 ncRNA Retained Intron,GN=PRPF8 ncRNA Retained Intron,GN=PR…	GN=PRPF8 Canonical;GN=PRPF8 Extended;GN=PRPF8 ncRNA Retained Intron	58.8799	54.6	4.95529e-07	3.11314e-47	0	1.55657e-48	2	453.619	37.9242	SEFIDSQRVW	Stripped Sequence	FALSE	SEFIDSQRVW	1	1	638.547	55.3287	TRUE	_SEFIDSQRVW_	50.9484	FALSE	LABEL_FREE	1.43041e-30	21.3882	50.9475	21.3883	FALSE	2	_SEFIDSQRVW_	633.809	633.812	40.261	638.547	55.3287	55.3287	-5.39274	633.809
MaxLFQ	WT	15467_1	1	GN=PRPF8 Canonical,GN=PRPF8 Canonical,GN=PRPF8 Canonical,GN=PRPF8 Canonical,GN=PRPF8 Canonical,GN=PRPF8 Canonical,GN=PRPF8 Canonical,GN=PRPF8 Canonical,GN=PRPF8 Canonical,GN=PRPF8 Canonical;GN=PRPF8 Extended;GN=PRPF8 ncRNA Retained Intron,GN=PRPF8 ncRNA Retained Intron,GN=PRPF8 ncRNA Retained Intron,GN=PRPF8 ncRNA Retained Intron,GN=PRPF8 ncRNA Retained Intron,GN=PRPF8 ncRNA Retained Intron,GN=PR…	GN=PRPF8 Canonical;GN=PRPF8 Extended;GN=PRPF8 ncRNA Retained Intron	58.8799	54.6	4.95529e-07	3.11314e-47	0	1.55657e-48	2	453.619	37.9242	YRTDMIQAL	Stripped Sequence	FALSE	YRTDMIQAL	2	1	159.819	6.21647	TRUE	_YRTDMIQAL_	42.7076	FALSE	LABEL_FREE	2.23306e-12	20.5389	43.9597	20.3817	FALSE	2	_YRTDMIQAL_	555.784	555.786	50.3475	159.819	6.21647	6.21647	-4.28291	555.784
MaxLFQ	WT	15467_1	1	GN=PRTG Canonical	GN=PRTG Canonical	49.0824	45.1515	0.000562941	3.4307e-30	0.00226244	2.68024e-32	1	328.918	13.2097	GEVPIKVTW	Stripped Sequence	TRUE	GEVPIKVTW	1	1	328.918	13.6326	TRUE	_GEVPIKVTW_	54.0843	FALSE	LABEL_FREE	6.91145e-19	21.7416	53.9597	21.7574	FALSE	2	_GEVPIKVTW_	514.792	514.795	0.821454	328.918	13.6326	13.6326	-5.92813	514.792
MaxLFQ	WT	15467_1	1	GN=PSMA3 3' Overlap dORF,GN=PSMA3 3' Overlap dORF,GN=PSMA3 3' Overlap dORF,GN=PSMA3 3' Overlap dORF,GN=PSMA3 3' Overlap dORF;GN=PSMA3 Canonical,GN=PSMA3 Canonical,GN=PSMA3 Canonical,GN=PSMA3 Canonical,GN=PSMA3 Canonical;GN=PSMA3 Extended	GN=PSMA3 3' Overlap dORF;GN=PSMA3 Canonical;GN=PSMA3 Extended	47.8461	42.5996	0.00097611	2.75755e-26	0.00226244	1.68658e-28	1	23.9952	7.46135	MIDPSGVSY	Stripped Sequence	FALSE	MIDPSGVSY	1	1	23.9952	7.46135	TRUE	_MIDPSGVSY_	39.6257	FALSE	LABEL_FREE	2.47798e-16	19.9773	39.7462	19.9603	FALSE	1	_MIDPSGVSY_	968.439	968.444	1.85384	23.9952	7.46135	7.46135	-2.39492	968.439
MaxLFQ	WT	15467_1	1	GN=PSMB3 Canonical	GN=PSMB3 Canonical	55.4855	46.5149	9.39696e-06	2.16428e-32	0	2.08104e-34	1	1765.92	16.0898	GLATDVQTV	Stripped Sequence	TRUE	GLATDVQTV	1	1	1765.92	16.2088	TRUE	_GLATDVQTV_	25.2584	FALSE	LABEL_FREE	2.43274e-20	18.1665	23.9605	18.2881	FALSE	2	_GLATDVQTV_	452.243	452.243	78.0472	1765.92	16.2088	16.2088	-1.21465	452.243
MaxLFQ	WT	15467_1	1	GN=PSMB4 5' Overlap uORF,GN=PSMB4 5' Overlap uORF;GN=PSMB4 Canonical;GN=PSMB4 Extended;GN=PSMB4 ncRNA Retained Intron,GN=PSMB4 ncRNA Retained Intron,GN=PSMB4 ncRNA Retained Intron,GN=PSMB4 ncRNA Retained Intron,GN=PSMB4 ncRNA Retained Intron,GN=PSMB4 ncRNA Retained Intron,GN=PSMB4 ncRNA Retained Intron,GN=PSMB4 ncRNA Retained Intron,GN=PSMB4 ncRNA Retained Intron,GN=PSMB4 ncRNA Retained Intron,GN…	GN=PSMB4 5' Overlap uORF;GN=PSMB4 Canonical;GN=PSMB4 Extended;GN=PSMB4 ncRNA Retained Intron	56.8439	46.0197	3.05412e-06	1.39374e-31	0	1.2334e-33	1	1957.82	149.524	EELLGDGHSY	Stripped Sequence	FALSE	EELLGDGHSY	1	1	1957.82	149.524	TRUE	_EELLGDGHSY_	16.5362	FALSE	LABEL_FREE	8.30991e-20	17.4247	17.097	17.3534	FALSE	2	_EELLGDGHSY_	560.251	560.252	62.0625	1957.82	149.524	149.524	-1.08942	560.251
MaxLFQ	WT	15467_1	1	GN=PSMB7 Canonical	GN=PSMB7 Canonical	53.7412	49.7226	3.5166e-05	6.57096e-38	0	1.05135e-39	1	393.732	26.9133	GVDVTGPHLY	Stripped Sequence	TRUE	GVDVTGPHLY	1	1	393.732	26.9133	TRUE	_GVDVTGPHLY_	30.9881	FALSE	LABEL_FREE	4.09128e-24	18.7343	29.8095	18.8727	FALSE	2	_GVDVTGPHLY_	529.269	529.271	26.8939	393.732	26.9133	26.9133	-3.11363	529.269
MaxLFQ	WT	15467_1	1	GN=PSMD11 3' Overlap dORF,GN=PSMD11 3' Overlap dORF;GN=PSMD11 Canonical;GN=PSMD11 Extended	GN=PSMD11 3' Overlap dORF;GN=PSMD11 Canonical;GN=PSMD11 Extended	49.772	43.6629	0.000400603	6.98699e-28	0	4.56666e-30	1	541.096	13.6222	AELGGLLKY	Stripped Sequence	FALSE	AELGGLLKY	1	1	541.096	19.6332	TRUE	_AELGGLLKY_	53.9911	FALSE	LABEL_FREE	2.24344e-17	21.7543	54.0596	21.7456	FALSE	2	_AELGGLLKY_	482.279	482.281	434.348	541.096	19.6332	19.6332	-5.82156	482.279
MaxLFQ	WT	15467_1	1	GN=PSMD14 Canonical;GN=PSMD14 Extended	GN=PSMD14 Canonical;GN=PSMD14 Extended	55.7752	43.8544	7.44418e-06	3.56723e-28	0	2.3624e-30	1	120.049	3.03378	FVDDYTVRV	Stripped Sequence	FALSE	FVDDYTVRV	1	1	120.049	4.60619	TRUE	_FVDDYTVRV_	39.4039	FALSE	LABEL_FREE	1.43209e-17	19.9381	39.4527	19.9318	FALSE	2	_FVDDYTVRV_	557.282	557.284	3.39772	120.049	4.60619	4.60619	-2.84759	557.282
MaxLFQ	WT	15467_1	1	GN=PSMD2 3' Overlap dORF,GN=PSMD2 3' Overlap dORF,GN=PSMD2 3' Overlap dORF,GN=PSMD2 3' Overlap dORF,GN=PSMD2 3' Overlap dORF,GN=PSMD2 3' Overlap dORF,GN=PSMD2 3' Overlap dORF;GN=PSMD2 Canonical,GN=PSMD2 Canonical,GN=PSMD2 Canonical,GN=PSMD2 Canonical;GN=PSMD2 Extended,GN=PSMD2 Extended,GN=PSMD2 Extended;GN=PSMD2 ncRNA Retained Intron,GN=PSMD2 ncRNA Retained Intron,GN=PSMD2 ncRNA Retained Intron,G…	GN=PSMD2 3' Overlap dORF;GN=PSMD2 Canonical;GN=PSMD2 Extended;GN=PSMD2 ncRNA Retained Intron	57.4406	53.2147	1.81993e-06	1.80502e-44	0	5.64068e-46	1	1093.48	16.5699	LTDDGNKWLY	Stripped Sequence	FALSE	LTDDGNKWLY	1	1	1093.48	16.5699	TRUE	_LTDDGNKWLY_	45.6578	FALSE	LABEL_FREE	1.08536e-28	20.8641	46.6445	20.7471	FALSE	2	_LTDDGNKWLY_	612.798	612.8	17.8475	1093.48	16.5699	16.5699	-0.996007	612.798
MaxLFQ	WT	15467_1	1	GN=PTBP1 3' Overlap dORF,GN=PTBP1 3' Overlap dORF;GN=PTBP1 Canonical,GN=PTBP1 Canonical,GN=PTBP1 Canonical,GN=PTBP1 Canonical,GN=PTBP1 Canonical,GN=PTBP1 Canonical,GN=PTBP1 Canonical,GN=PTBP1 Canonical;GN=PTBP1 Extended,GN=PTBP1 Extended,GN=PTBP1 Extended,GN=PTBP1 Extended,GN=PTBP1 Extended;GN=PTBP2 Canonical,GN=PTBP2 Canonical,GN=PTBP2 Canonical,GN=PTBP2 Canonical;GN=PTBP2 Extended,GN=PTBP2 Exte…	GN=PTBP1 3' Overlap dORF;GN=PTBP1 Canonical;GN=PTBP1 Extended;GN=PTBP2 Canonical;GN=PTBP2 Extended	51.3037	46.9029	0.00017247	4.93833e-33	0	5.11744e-35	1	37.1352	2.04962	GVYGDVQRV	Stripped Sequence	FALSE	GVYGDVQRV	1	1	37.1352	2.96901	TRUE	_GVYGDVQRV_	2.10429	FALSE	LABEL_FREE	9.07226e-21	15.5456	3.20072	15.384	FALSE	2	_GVYGDVQRV_	496.762	496.763	6.16373	37.1352	2.96901	2.96901	-3.07165	496.762
MaxLFQ	WT	15467_1	1	GN=PTCH1 3' Overlap dORF,GN=PTCH1 3' Overlap dORF,GN=PTCH1 3' Overlap dORF;GN=PTCH1 Canonical,GN=PTCH1 Canonical,GN=PTCH1 Canonical,GN=PTCH1 Canonical,GN=PTCH1 Canonical;GN=PTCH1 Extended,GN=PTCH1 Extended,GN=PTCH1 Extended,GN=PTCH1 Extended	GN=PTCH1 3' Overlap dORF;GN=PTCH1 Canonical;GN=PTCH1 Extended	48.1398	48.1399	0.000862327	3.98792e-35	0.00226244	5.01625e-37	1	79.6111	4.58852	GSDDGVLAY	Stripped Sequence	FALSE	GSDDGVLAY	1	1	79.6111	6.27646	TRUE	_GSDDGVLAY_	39.6257	FALSE	LABEL_FREE	3.4858e-22	19.9416	39.4796	19.9603	FALSE	1	_GSDDGVLAY_	896.4	896.403	20197	79.6111	6.27646	6.27646	-3.26828	896.4
MaxLFQ	WT	15467_1	1	GN=PTGES3 ncRNA Processed Transcript	GN=PTGES3 ncRNA Processed Transcript	53.9029	52.9252	3.13096e-05	6.64513e-44	0	1.98362e-45	1	225.794	11.9091	RTDQFYVVY	Stripped Sequence	TRUE	RTDQFYVVY	1	1	225.794	15.0947	TRUE	_RTDQFYVVY_	50.2584	FALSE	LABEL_FREE	2.71895e-28	21.2642	49.9249	21.3046	FALSE	2	_RTDQFYVVY_	595.796	595.798	4.39227	225.794	15.0947	15.0947	-5.53193	595.796
MaxLFQ	WT	15467_1	1	GN=PTRF Canonical;GN=PTRF Extended	GN=PTRF Canonical;GN=PTRF Extended	58.2088	50.3622	9.16688e-07	4.56273e-39	0	8.14774e-41	2	1534.23	340.708	SLLDKIIGA	Stripped Sequence	FALSE	SLLDKIIGA	1	2	980.053	268.381	TRUE	_SLLDKIIGA_	87.7284	FALSE	LABEL_FREE	6.13266e-18	24.4605	88.4512	24.4146	FALSE	2	_SLLDKIIGA_	465.287	465.288	2916.18	1626.45	456.358	456.358	-0.787065	465.287
MaxLFQ	WT	15467_1	1	GN=PTRF Canonical;GN=PTRF Extended	GN=PTRF Canonical;GN=PTRF Extended	58.2088	50.3622	9.16688e-07	4.56273e-39	0	8.14774e-41	2	1534.23	340.708	SLLDKIIGA	Stripped Sequence	FALSE	SLLDKIIGA	1	2	980.053	268.381	TRUE	_SLLDKIIGA_	87.7284	FALSE	LABEL_FREE	6.42204e-25	24.4913	88.936	24.4146	FALSE	1	_SLLDKIIGA_	929.567	929.571	270008	333.659	80.4039	80.4039	-4.46487	929.567
MaxLFQ	WT	15467_1	1	GN=PXMP2 Canonical,GN=PXMP2 Canonical;GN=PXMP2 Extended;GN=RP13-672B3.2 Truncated	GN=PXMP2 Canonical;GN=PXMP2 Extended;GN=RP13-672B3.2 Truncated	53.2296	50.7957	5.03481e-05	7.29598e-40	0	1.43058e-41	1	461.013	38.0165	SLDVGGPLRY	Stripped Sequence	FALSE	SLDVGGPLRY	1	1	461.013	38.0165	TRUE	_SLDVGGPLRY_	41.446	FALSE	LABEL_FREE	1.81539e-25	20.1769	41.1118	20.222	FALSE	2	_SLDVGGPLRY_	538.79	538.792	26.7414	461.013	38.0165	38.0165	-2.03907	538.79
MaxLFQ	WT	15467_1	1	GN=PXN 3' Overlap dORF,GN=PXN 3' Overlap dORF;GN=PXN Canonical,GN=PXN Canonical,GN=PXN Canonical,GN=PXN Canonical,GN=PXN Canonical,GN=PXN Canonical,GN=PXN Canonical,GN=PXN Canonical;GN=PXN Extended	GN=PXN 3' Overlap dORF;GN=PXN Canonical;GN=PXN Extended	52.1935	50.2729	9.99849e-05	6.63832e-39	0	1.14454e-40	1	621.714	29.2167	EEIGSRNFF	Stripped Sequence	FALSE	EEIGSRNFF	1	1	621.714	29.2167	TRUE	_EEIGSRNFF_	44.4641	FALSE	LABEL_FREE	8.22932e-25	20.6109	44.535	20.602	FALSE	2	_EEIGSRNFF_	549.764	549.766	38.7649	621.714	29.2167	29.2167	-1.44327	549.764
MaxLFQ	WT	15467_1	1	GN=PYGB Canonical	GN=PYGB Canonical	59.2527	49.3417	3.50052e-07	3.14896e-37	0	4.69994e-39	1	241.211	8.82839	SSDRTITEY	Stripped Sequence	FALSE	SSDRTITEY	1	1	241.211	8.82839	TRUE	_SSDRTITEY_	-6.17295	FALSE	LABEL_FREE	1.20986e-23	14.2841	-6.01651	14.2632	FALSE	2	_SSDRTITEY_	536.251	536.253	127.846	241.211	8.82839	8.82839	-2.73164	536.251
MaxLFQ	WT	15467_1	1	GN=PYGL Canonical,GN=PYGL Canonical,GN=PYGL Canonical;GN=PYGL Extended	GN=PYGL Canonical;GN=PYGL Extended	58.1522	48.8014	9.64866e-07	2.83013e-36	0	3.85052e-38	3	3144.8	888.549	NLAENISRV	Stripped Sequence	FALSE	NLAENISRV	1	1	3702.25	161.494	TRUE	_NLAENISRV_	20.0888	FALSE	LABEL_FREE	5.52543e-23	17.8309	20.6322	17.7763	FALSE	2	_NLAENISRV_	508.28	508.281	45.2963	3702.25	161.494	161.494	-1.80123	508.28
MaxLFQ	WT	15467_1	1	GN=PYGL Canonical,GN=PYGL Canonical,GN=PYGL Canonical;GN=PYGL Extended	GN=PYGL Canonical;GN=PYGL Extended	58.1522	48.8014	9.64866e-07	2.83013e-36	0	3.85052e-38	3	3144.8	888.549	VATTRDYYF	Stripped Sequence	FALSE	VATTRDYYF	2	1	826.036	50.1866	TRUE	_VATTRDYYF_	35.3015	FALSE	LABEL_FREE	5.3741e-18	19.3392	34.9122	19.3902	FALSE	2	_VATTRDYYF_	568.275	568.276	47.4206	826.036	50.1866	50.1866	-6.01464	568.275
MaxLFQ	WT	15467_1	1	GN=PYGL Canonical,GN=PYGL Canonical,GN=PYGL Canonical;GN=PYGL Extended	GN=PYGL Canonical;GN=PYGL Extended	58.1522	48.8014	9.64866e-07	2.83013e-36	0	3.85052e-38	3	3144.8	888.549	AENISRVLY	Stripped Sequence	FALSE	AENISRVLY	3	1	88.9621	5.0897	TRUE	_AENISRVLY_	28.6582	FALSE	LABEL_FREE	3.76471e-16	18.6141	28.6495	18.615	FALSE	2	_AENISRVLY_	532.79	532.792	5.55458	88.9621	5.0897	5.0897	-4.92597	532.79
MaxLFQ	WT	15467_1	1	GN=RAB7A Canonical,GN=RAB7A Canonical,GN=RAB7A Canonical,GN=RAB7A Canonical,GN=RAB7A Canonical,GN=RAB7A Canonical,GN=RAB7A Canonical;GN=RAB7A Truncated	GN=RAB7A Canonical;GN=RAB7A Truncated	59.1069	47.5326	4.01194e-07	4.33633e-34	0	4.94584e-36	1	3279.92	328.094	NEFPEPIKL	Stripped Sequence	FALSE	NEFPEPIKL	1	1	3279.92	328.094	TRUE	_NEFPEPIKL_	57.5585	FALSE	LABEL_FREE	1.74747e-21	22.1763	57.9791	22.1383	FALSE	2	_NEFPEPIKL_	543.795	543.797	99.8202	3279.92	328.094	328.094	-2.5815	543.795
MaxLFQ	WT	15467_1	1	GN=RABGGTB Canonical,GN=RABGGTB Canonical;GN=RABGGTB Extended,GN=RABGGTB Extended	GN=RABGGTB Canonical;GN=RABGGTB Extended	56.1311	48.8715	5.56311e-06	2.13309e-36	0	2.98334e-38	1	136.658	16.2932	GEIDTRFSF	Stripped Sequence	FALSE	GEIDTRFSF	1	1	136.658	16.2932	TRUE	_GEIDTRFSF_	54.1221	FALSE	LABEL_FREE	4.62727e-23	21.8037	54.4512	21.7622	FALSE	2	_GEIDTRFSF_	536.259	536.261	165.177	136.658	16.2932	16.2932	-2.27633	536.259
MaxLFQ	WT	15467_1	1	GN=RACK1 3' Overlap dORF,GN=RACK1 3' Overlap dORF,GN=RACK1 3' Overlap dORF,GN=RACK1 3' Overlap dORF,GN=RACK1 3' Overlap dORF,GN=RACK1 3' Overlap dORF,GN=RACK1 3' Overlap dORF,GN=RACK1 3' Overlap dORF,GN=RACK1 3' Overlap dORF,GN=RACK1 3' Overlap dORF,GN=RACK1 3' Overlap dORF,GN=RACK1 3' Overlap dORF;GN=RACK1 Canonical,GN=RACK1 Canonical,GN=RACK1 Canonical,GN=RACK1 Canonical,GN=RACK1 Canonical,GN=R…	GN=RACK1 3' Overlap dORF;GN=RACK1 Canonical;GN=RACK1 Extended	49.8637	21.9136	0.000382187	0.000222468	0	9.88749e-07	1	118.771	2.00796	GSWDGTLRLW	Stripped Sequence	FALSE	GSWDGTLRLW	1	1	124.723	4.11438	TRUE	_GSWDGTLRLW_	97.4591	FALSE	LABEL_FREE	2.2031e-05	24.9134	98.9427	24.8664	FALSE	2	_GSWDGTLRLW_	595.801	595.803	9.6273	124.723	4.11438	4.11438	-2.45861	595.801
MaxLFQ	WT	15467_1	1	GN=RANGAP1 Canonical;GN=RANGAP1 Extended	GN=RANGAP1 Canonical;GN=RANGAP1 Extended	54.8692	38.4402	1.523e-05	2.60123e-20	0	1.34084e-22	1	386.304	13.4097	RVIGTLEEV	Stripped Sequence	FALSE	RVIGTLEEV	1	1	386.304	13.4097	TRUE	_RVIGTLEEV_	22.1493	FALSE	LABEL_FREE	1.08017e-12	18.0949	23.251	17.9739	FALSE	2	_RVIGTLEEV_	508.293	508.294	296.896	386.304	13.4097	13.4097	NaN	508.293
MaxLFQ	WT	15467_1	1	GN=RBBP4 3' Overlap dORF,GN=RBBP4 3' Overlap dORF;GN=RBBP4 5' Overlap uORF,GN=RBBP4 5' Overlap uORF,GN=RBBP4 5' Overlap uORF,GN=RBBP4 5' Overlap uORF;GN=RBBP4 Canonical,GN=RBBP4 Canonical,GN=RBBP4 Canonical,GN=RBBP4 Canonical,GN=RBBP4 Canonical,GN=RBBP4 Canonical,GN=RBBP4 Canonical,GN=RBBP4 Canonical,GN=RBBP4 Canonical,GN=RBBP4 Canonical,GN=RBBP4 Canonical,GN=RBBP4 Canonical,GN=RBBP4 Canonical,GN…	GN=RBBP4 3' Overlap dORF;GN=RBBP4 5' Overlap uORF;GN=RBBP4 Canonical;GN=RBBP4 Extended;GN=RBBP7 Canonical	51.3735	51.3735	0.000165495	6.13598e-41	0	1.34857e-42	1	21.908	1.72547	RVINEEYKIW	Stripped Sequence	FALSE	RVINEEYKIW	1	1	21.908	2.60192	TRUE	_RVINEEYKIW_	36.1642	FALSE	LABEL_FREE	3.28289e-26	19.5275	36.348	19.5034	FALSE	2	_RVINEEYKIW_	675.364	675.367	9.2406	21.908	2.60192	2.60192	-7.04915	675.364
MaxLFQ	WT	15467_1	1	GN=RBM14-RBM4 Canonical,GN=RBM14-RBM4 Canonical,GN=RBM14-RBM4 Canonical,GN=RBM14-RBM4 Canonical;GN=RBM14-RBM4 Extended,GN=RBM14-RBM4 Extended;GN=RBM4 Canonical,GN=RBM4 Canonical,GN=RBM4 Canonical,GN=RBM4 Canonical,GN=RBM4 Canonical,GN=RBM4 Canonical;GN=RBM4 Extended,GN=RBM4 Extended,GN=RBM4 Extended,GN=RBM4 Extended,GN=RBM4 Extended,GN=RBM4 Extended,GN=RBM4 Extended,GN=RBM4 Extended,GN=RBM4 Exten…	GN=RBM14-RBM4 Canonical;GN=RBM14-RBM4 Extended;GN=RBM4 Canonical;GN=RBM4 Extended	58.3993	49.5969	7.7094e-07	1.10396e-37	0	1.72494e-39	1	1084.75	13.7563	LTEQYNEQY	Stripped Sequence	FALSE	LTEQYNEQY	1	1	1084.75	13.7563	TRUE	_LTEQYNEQY_	10.2617	FALSE	LABEL_FREE	5.83293e-24	16.5168	10.2963	16.5125	FALSE	2	_LTEQYNEQY_	594.264	594.266	944.836	1084.75	13.7563	13.7563	-0.924364	594.264
MaxLFQ	WT	15467_1	1	GN=RBM28 Canonical	GN=RBM28 Canonical	49.6661	36.0851	0.000422761	4.03118e-17	0.00226244	1.9858e-19	1	162.836	10.023	SMLEDVQRA	Stripped Sequence	TRUE	SMLEDVQRA	1	1	162.836	10.0518	TRUE	_SMLEDVQRA_	14.8403	FALSE	LABEL_FREE	5.85582e-11	17.1417	14.9357	17.1283	FALSE	2	_SMLEDVQRA_	524.758	524.759	4.46202	162.836	10.0518	10.0518	-0.465244	524.758
MaxLFQ	WT	15467_1	1	GN=RCOR1 Canonical;GN=RCOR1 Extended	GN=RCOR1 Canonical;GN=RCOR1 Extended	51.2267	48.9871	0.000180456	1.33555e-36	0	1.8944e-38	1	289.903	10.808	DEAPVLDVRY	Stripped Sequence	FALSE	DEAPVLDVRY	1	1	289.903	10.808	TRUE	_DEAPVLDVRY_	47.9748	FALSE	LABEL_FREE	3.32931e-23	21.0225	47.9515	21.0254	FALSE	2	_DEAPVLDVRY_	588.798	588.801	8.47283	289.903	10.808	10.808	-4.14642	588.798
MaxLFQ	WT	15467_1	1	GN=REPIN1 5' Overlap uORF,GN=REPIN1 5' Overlap uORF,GN=REPIN1 5' Overlap uORF,GN=REPIN1 5' Overlap uORF;GN=REPIN1 Canonical,GN=REPIN1 Canonical,GN=REPIN1 Canonical,GN=REPIN1 Canonical,GN=REPIN1 Canonical,GN=REPIN1 Canonical;GN=REPIN1 Extended,GN=REPIN1 Extended,GN=REPIN1 Extended,GN=REPIN1 Extended,GN=REPIN1 Extended,GN=REPIN1 Extended	GN=REPIN1 5' Overlap uORF;GN=REPIN1 Canonical;GN=REPIN1 Extended	51.9903	42.0963	0.000113655	1.52499e-25	0	9.05037e-28	1	319.171	1.54081	RLASLQSEV	Stripped Sequence	FALSE	RLASLQSEV	1	1	319.171	4.51429	TRUE	_RLASLQSEV_	9.81027	FALSE	LABEL_FREE	7.42095e-16	16.4587	9.84351	16.4543	FALSE	2	_RLASLQSEV_	501.783	501.784	115.377	319.171	4.51429	4.51429	-3.28419	501.783
MaxLFQ	WT	15467_1	1	GN=RFC1 Canonical	GN=RFC1 Canonical	48.8184	42.1365	0.000637217	1.33111e-25	0.00226244	7.97074e-28	1	56.8408	NaN	KSDLFFHDY	Stripped Sequence	TRUE	KSDLFFHDY	1	1	56.8408	1	FALSE	_KSDLFFHDY_	38.5026	FALSE	LABEL_FREE	6.83366e-16	19.8214	38.546	19.8158	FALSE	2	_KSDLFFHDY_	586.275	586.277	5.1544	56.8408	1	1	-3.1232	586.275
MaxLFQ	WT	15467_1	1	GN=RHOT2 3' Overlap dORF,GN=RHOT2 3' Overlap dORF,GN=RHOT2 3' Overlap dORF,GN=RHOT2 3' Overlap dORF,GN=RHOT2 3' Overlap dORF,GN=RHOT2 3' Overlap dORF,GN=RHOT2 3' Overlap dORF,GN=RHOT2 3' Overlap dORF,GN=RHOT2 3' Overlap dORF,GN=RHOT2 3' Overlap dORF,GN=RHOT2 3' Overlap dORF,GN=RHOT2 3' Overlap dORF,GN=RHOT2 3' Overlap dORF,GN=RHOT2 3' Overlap dORF,GN=RHOT2 3' Overlap dORF,GN=RHOT2 3' Overlap dORF…	GN=RHOT2 3' Overlap dORF;GN=RHOT2 Canonical;GN=RHOT2 Truncated	51.319	44.5603	0.000170922	2.90765e-29	0	2.09183e-31	1	1189.34	12.2721	STELNHLGY	Stripped Sequence	FALSE	STELNHLGY	1	1	1189.34	12.2721	TRUE	_STELNHLGY_	15.1629	FALSE	LABEL_FREE	2.79906e-18	17.221	15.5306	17.1727	FALSE	2	_STELNHLGY_	517.251	517.252	20.6391	1189.34	12.2721	12.2721	-0.825994	517.251
MaxLFQ	WT	15467_1	1	GN=RICTOR 3' Overlap dORF,GN=RICTOR 3' Overlap dORF,GN=RICTOR 3' Overlap dORF;GN=RICTOR Canonical,GN=RICTOR Canonical,GN=RICTOR Canonical;GN=RICTOR Extended,GN=RICTOR Extended;GN=RICTOR Truncated	GN=RICTOR 3' Overlap dORF;GN=RICTOR Canonical;GN=RICTOR Extended;GN=RICTOR Truncated	59.2527	46.1902	3.50052e-07	7.36199e-32	0	6.60269e-34	1	859.31	112.403	GIQSLIGV	Stripped Sequence	FALSE	GIQSLIGV	1	1	859.31	112.403	TRUE	_GIQSLIGV_	77.173	FALSE	LABEL_FREE	5.38972e-20	23.5832	75.8852	23.6736	FALSE	1	_GIQSLIGV_	786.472	786.475	1948.75	859.31	112.403	112.403	-2.94904	786.472
MaxLFQ	WT	15467_1	1	GN=RNF213 Canonical,GN=RNF213 Canonical,GN=RNF213 Canonical;GN=RNF213 ncRNA Processed Transcript;GN=RNF213 ncRNA Retained Intron,GN=RNF213 ncRNA Retained Intron,GN=RNF213 ncRNA Retained Intron,GN=RNF213 ncRNA Retained Intron,GN=RNF213 ncRNA Retained Intron,GN=RNF213 ncRNA Retained Intron,GN=RNF213 ncRNA Retained Intron,GN=RNF213 ncRNA Retained Intron,GN=RNF213 ncRNA Retained Intron,GN=RNF213 ncRN…	GN=RNF213 Canonical;GN=RNF213 ncRNA Processed Transcript;GN=RNF213 ncRNA Retained Intron	47.1851	47.1852	0.00127068	1.66847e-33	0.00226244	1.82346e-35	1	160.709	3.57911	VTELHVISY	Stripped Sequence	FALSE	VTELHVISY	1	1	160.709	5.10969	TRUE	_VTELHVISY_	37.2827	FALSE	LABEL_FREE	4.38249e-21	19.7562	38.0483	19.6527	FALSE	2	_VTELHVISY_	530.787	530.789	7.26656	160.709	5.10969	5.10969	-2.06982	530.787
MaxLFQ	WT	15467_1	1	GN=RP11-350G24.2 Pseudogene,GN=RP11-350G24.2 Pseudogene;GN=SNX5 5' Overlap uORF,GN=SNX5 5' Overlap uORF,GN=SNX5 5' Overlap uORF,GN=SNX5 5' Overlap uORF,GN=SNX5 5' Overlap uORF,GN=SNX5 5' Overlap uORF,GN=SNX5 5' Overlap uORF;GN=SNX5 Canonical,GN=SNX5 Canonical,GN=SNX5 Canonical,GN=SNX5 Canonical,GN=SNX5 Canonical,GN=SNX5 Canonical,GN=SNX5 Canonical;GN=SNX5 Extended,GN=SNX5 Extended,GN=SNX5 Extende…	GN=RP11-350G24.2 Pseudogene;GN=SNX5 5' Overlap uORF;GN=SNX5 Canonical;GN=SNX5 Extended;GN=SNX5 ncRNA Processed Transcript;GN=SNX5 Truncated	53.3681	37.3982	4.5747e-05	7.12849e-19	0	3.60025e-21	1	216.821	2.77044	EEPTVIKKY	Stripped Sequence	FALSE	EEPTVIKKY	1	1	216.821	6.9573	TRUE	_EEPTVIKKY_	-13.4107	FALSE	LABEL_FREE	6.77682e-12	13.3825	-12.5266	13.2577	FALSE	2	_EEPTVIKKY_	553.808	553.81	6.13976	216.821	6.9573	6.9573	-3.96756	553.808
MaxLFQ	WT	15467_1	1	GN=RP11-424C20.2 Pseudogene;GN=UHRF1 5' Overlap uORF,GN=UHRF1 5' Overlap uORF,GN=UHRF1 5' Overlap uORF,GN=UHRF1 5' Overlap uORF,GN=UHRF1 5' Overlap uORF,GN=UHRF1 5' Overlap uORF,GN=UHRF1 5' Overlap uORF,GN=UHRF1 5' Overlap uORF;GN=UHRF2 Canonical,GN=UHRF2 Canonical,GN=UHRF2 Canonical,GN=UHRF2 Canonical;GN=UHRF2 Extended,GN=UHRF2 Extended;GN=UHRF2P1 Pseudogene,GN=UHRF2P1 Pseudogene	GN=RP11-424C20.2 Pseudogene;GN=UHRF1 5' Overlap uORF;GN=UHRF2 Canonical;GN=UHRF2 Extended;GN=UHRF2P1 Pseudogene	55.5255	49.1964	9.10198e-06	5.70215e-37	0	8.32431e-39	2	170.07	6.15385	NRYDGIYKV	Stripped Sequence	FALSE	NRYDGIYKV	1	2	152.498	6.3814	TRUE	_NRYDGIYKV_	3.21664	FALSE	LABEL_FREE	1.83302e-23	15.5846	3.48297	15.548	FALSE	3	_NRYDGIYKV_	376.533	376.534	25.8288	209.128	5.02162	5.02162	-2.35042	376.533
MaxLFQ	WT	15467_1	1	GN=RP11-424C20.2 Pseudogene;GN=UHRF1 5' Overlap uORF,GN=UHRF1 5' Overlap uORF,GN=UHRF1 5' Overlap uORF,GN=UHRF1 5' Overlap uORF,GN=UHRF1 5' Overlap uORF,GN=UHRF1 5' Overlap uORF,GN=UHRF1 5' Overlap uORF,GN=UHRF1 5' Overlap uORF;GN=UHRF2 Canonical,GN=UHRF2 Canonical,GN=UHRF2 Canonical,GN=UHRF2 Canonical;GN=UHRF2 Extended,GN=UHRF2 Extended;GN=UHRF2P1 Pseudogene,GN=UHRF2P1 Pseudogene	GN=RP11-424C20.2 Pseudogene;GN=UHRF1 5' Overlap uORF;GN=UHRF2 Canonical;GN=UHRF2 Extended;GN=UHRF2P1 Pseudogene	55.5255	49.1964	9.10198e-06	5.70215e-37	0	8.32431e-39	2	170.07	6.15385	NRYDGIYKV	Stripped Sequence	FALSE	NRYDGIYKV	1	2	152.498	6.3814	TRUE	_NRYDGIYKV_	3.21664	FALSE	LABEL_FREE	5.85549e-18	15.6105	3.68058	15.548	FALSE	2	_NRYDGIYKV_	564.296	564.298	7.6666	95.867	7.74119	7.74119	-2.16323	564.296
MaxLFQ	WT	15467_1	1	GN=RP11-566K11.2 Canonical;GN=RP11-566K11.2 Extended;GN=TUBB Canonical,GN=TUBB Canonical;GN=TUBB Extended,GN=TUBB Extended;GN=TUBB2A Canonical;GN=TUBB2B Canonical;GN=TUBB3 Canonical,GN=TUBB3 Canonical,GN=TUBB3 Canonical,GN=TUBB3 Canonical,GN=TUBB3 Canonical,GN=TUBB3 Canonical,GN=TUBB3 Canonical;GN=TUBB3 Extended,GN=TUBB3 Extended;GN=TUBBP1 Pseudogene,GN=TUBBP1 Pseudogene,GN=TUBBP1 Pseudogene	GN=RP11-566K11.2 Canonical;GN=RP11-566K11.2 Extended;GN=TUBB Canonical;GN=TUBB Extended;GN=TUBB2A Canonical;GN=TUBB2B Canonical;GN=TUBB3 Canonical;GN=TUBB3 Extended;GN=TUBBP1 Pseudogene	57.5072	55.2835	1.71636e-06	1.24783e-48	0	8.31885e-50	1	157.636	82.2091	EEYPDRIMNTF	Stripped Sequence	FALSE	EEYPDRIMNTF	2	1	74.523	1.54979	TRUE	_EEYPDRIMNTF_	54.6003	FALSE	LABEL_FREE	1.55775e-31	21.8828	55.0768	21.8226	FALSE	2	_EEYPDRIMNTF_	707.819	707.822	327.721	74.523	1.54979	1.54979	-3.96657	707.819
MaxLFQ	WT	15467_1	1	GN=RP11-598D12.4 Pseudogene,GN=RP11-598D12.4 Pseudogene;GN=SLC6A10P Pseudogene,GN=SLC6A10P Pseudogene;GN=SLC6A11 Canonical,GN=SLC6A11 Canonical;GN=SLC6A12 Canonical;GN=SLC6A12 Extended,GN=SLC6A12 Extended,GN=SLC6A12 Extended;GN=SLC6A13 Truncated;GN=SLC6A6 Canonical,GN=SLC6A6 Canonical,GN=SLC6A6 Canonical;GN=SLC6A6 Extended;GN=SLC6A8 Canonical,GN=SLC6A8 Canonical;GN=SLC6A8 Extended,GN=SLC6A8 Exten…	GN=RP11-598D12.4 Pseudogene;GN=SLC6A10P Pseudogene;GN=SLC6A11 Canonical;GN=SLC6A12 Canonical;GN=SLC6A12 Extended;GN=SLC6A13 Truncated;GN=SLC6A6 Canonical;GN=SLC6A6 Extended;GN=SLC6A8 Canonical;GN=SLC6A8 Extended;GN=SLC6A8 ncRNA Processed Transcript	50.0102	17.7666	0.000354187	0.00199182	0	8.73606e-06	1	29.5872	0.395516	AESGPGLAF	Stripped Sequence	FALSE	AESGPGLAF	1	1	29.5872	1.74785	TRUE	_AESGPGLAF_	55.474	FALSE	LABEL_FREE	6.93307e-05	21.9664	55.8718	21.925	FALSE	1	_AESGPGLAF_	848.415	848.418	0.00622661	29.5872	1.74785	1.74785	-4.46029	848.415
MaxLFQ	WT	15467_1	1	GN=RP11-849F2.7 Canonical,GN=RP11-849F2.7 Canonical;GN=RPL26 Canonical,GN=RPL26 Canonical,GN=RPL26 Canonical,GN=RPL26 Canonical,GN=RPL26 Canonical,GN=RPL26 Canonical,GN=RPL26 Canonical;GN=RPL26 ncRNA Retained Intron,GN=RPL26 ncRNA Retained Intron;GN=RPL26 Truncated,GN=RPL26 Truncated;GN=RPL26L1 Canonical,GN=RPL26L1 Canonical;GN=RPL26L1 Extended;GN=RPL26P19 Pseudogene;GN=RPL26P28 Pseudogene;GN=RPL…	GN=RP11-849F2.7 Canonical;GN=RPL26 Canonical;GN=RPL26 ncRNA Retained Intron;GN=RPL26 Truncated;GN=RPL26L1 Canonical;GN=RPL26L1 Extended;GN=RPL26P19 Pseudogene;GN=RPL26P28 Pseudogene;GN=RPL26P29 Pseudogene;GN=RPL26P30 Pseudogene	54.5314	35.2146	1.96946e-05	5.25451e-16	0	2.56944e-18	1	427.354	15.738	MSSPLSKEL	Stripped Sequence	FALSE	MSSPLSKEL	1	1	427.354	15.738	TRUE	_MSSPLSKEL_	25.5077	FALSE	LABEL_FREE	2.23548e-10	18.3105	25.4999	18.3113	FALSE	2	_MSSPLSKEL_	496.26	496.261	9.57426	427.354	15.738	15.738	-6.2725	496.26
MaxLFQ	WT	15467_1	1	GN=RPL37A 3' Overlap dORF,GN=RPL37A 3' Overlap dORF,GN=RPL37A 3' Overlap dORF;GN=RPL37A Canonical,GN=RPL37A Canonical,GN=RPL37A Canonical,GN=RPL37A Canonical,GN=RPL37A Canonical,GN=RPL37A Canonical;GN=RPL37A Extended,GN=RPL37A Extended,GN=RPL37A Extended,GN=RPL37A Extended	GN=RPL37A 3' Overlap dORF;GN=RPL37A Canonical;GN=RPL37A Extended	52.4913	46.5834	8.25552e-05	1.66928e-32	0	1.61283e-34	1	39.1017	NaN	TVAGGAWTYNTTSAVTVK	Stripped Sequence	FALSE	TVAGGAWTYNTTSAVTVK	1	1	39.1017	1	FALSE	_TVAGGAWTYNTTSAVTVK_	36.4026	FALSE	LABEL_FREE	2.03088e-20	19.5825	36.763	19.5346	FALSE	2	_TVAGGAWTYNTTSAVTVK_	913.968	913.972	16.6496	39.1017	1	1	-6.67804	913.968
MaxLFQ	WT	15467_1	1	GN=RPL7L1 3' Overlap dORF,GN=RPL7L1 3' Overlap dORF,GN=RPL7L1 3' Overlap dORF;GN=RPL7L1 Canonical;GN=RPL7L1 Extended;GN=RPL7L1 Truncated,GN=RPL7L1 Truncated	GN=RPL7L1 3' Overlap dORF;GN=RPL7L1 Canonical;GN=RPL7L1 Extended;GN=RPL7L1 Truncated	57.6442	46.0133	1.5205e-06	1.42771e-31	0	1.24691e-33	1	455.299	12.8062	RIVEPYVTW	Stripped Sequence	FALSE	RIVEPYVTW	1	1	455.299	16.7916	TRUE	_RIVEPYVTW_	58.7463	FALSE	LABEL_FREE	8.36183e-20	22.2296	58.5687	22.2456	FALSE	2	_RIVEPYVTW_	581.816	581.819	36.9417	455.299	16.7916	16.7916	-2.3079	581.816
MaxLFQ	WT	15467_1	1	GN=RPN1 3' Overlap dORF;GN=RPN1 5' Overlap uORF,GN=RPN1 5' Overlap uORF;GN=RPN1 Canonical,GN=RPN1 Canonical;GN=RPN1 Extended,GN=RPN1 Extended,GN=RPN1 Extended	GN=RPN1 3' Overlap dORF;GN=RPN1 5' Overlap uORF;GN=RPN1 Canonical;GN=RPN1 Extended	51.5076	47.7888	0.000152765	1.59223e-34	0	1.89551e-36	1	323.78	54.2387	MEAPAAGLF	Stripped Sequence	FALSE	MEAPAAGLF	1	1	323.78	54.2387	TRUE	_MEAPAAGLF_	87.8343	FALSE	LABEL_FREE	8.95124e-22	24.2594	85.2843	24.4213	FALSE	1	_MEAPAAGLF_	906.439	906.443	4.31322	323.78	54.2387	54.2387	-5.99282	906.439
MaxLFQ	WT	15467_1	1	GN=RPN2 Canonical,GN=RPN2 Canonical,GN=RPN2 Canonical;GN=RPN2 Extended,GN=RPN2 Extended	GN=RPN2 Canonical;GN=RPN2 Extended	42.6559	37.6873	0.00464931	2.86828e-19	0.00440529	1.45968e-21	1	158.033	2.3363	AELTPHQTF	Stripped Sequence	FALSE	AELTPHQTF	1	1	158.033	3.28553	TRUE	_AELTPHQTF_	8.5963	FALSE	LABEL_FREE	4.12309e-12	16.2101	7.94456	16.2954	FALSE	2	_AELTPHQTF_	522.261	522.263	0.0173175	158.033	3.28553	3.28553	-5.37588	522.261
MaxLFQ	WT	15467_1	1	GN=RPS16 Canonical,GN=RPS16 Canonical,GN=RPS16 Canonical,GN=RPS16 Canonical;GN=RPS16 ncRNA Retained Intron,GN=RPS16 ncRNA Retained Intron,GN=RPS16 ncRNA Retained Intron;GN=RPS16 Truncated	GN=RPS16 Canonical;GN=RPS16 ncRNA Retained Intron;GN=RPS16 Truncated	53.0445	44.9376	5.71398e-05	7.46462e-30	0	5.59147e-32	1	501.262	78.8215	MIEPRTLQY	Stripped Sequence	FALSE	MIEPRTLQY	1	1	501.262	78.8215	TRUE	_MIEPRTLQY_	28.949	FALSE	LABEL_FREE	1.13817e-18	18.4977	27.527	18.6451	FALSE	2	_MIEPRTLQY_	575.8	575.802	39.7641	501.262	78.8215	78.8215	-6.89004	575.8
MaxLFQ	WT	15467_1	1	GN=RPS17 3' Overlap dORF,GN=RPS17 3' Overlap dORF,GN=RPS17 3' Overlap dORF,GN=RPS17 3' Overlap dORF;GN=RPS17 Canonical,GN=RPS17 Canonical;GN=RPS17 ncRNA Retained Intron,GN=RPS17 ncRNA Retained Intron,GN=RPS17 ncRNA Retained Intron,GN=RPS17 ncRNA Retained Intron,GN=RPS17 ncRNA Retained Intron,GN=RPS17 ncRNA Retained Intron,GN=RPS17 ncRNA Retained Intron,GN=RPS17 ncRNA Retained Intron;GN=RPS17 Trun…	GN=RPS17 3' Overlap dORF;GN=RPS17 Canonical;GN=RPS17 ncRNA Retained Intron;GN=RPS17 Truncated	59.2527	57.6502	3.50052e-07	1.22265e-53	0	2.22301e-54	2	325.431	17.9505	EEIAIIPSKKL	Stripped Sequence	FALSE	EEIAIIPSKKL	1	2	329.013	4.45634	TRUE	_EEIAIIPSKKL_	22.1848	FALSE	LABEL_FREE	7.55537e-35	18.0105	22.482	17.9778	FALSE	2	_EEIAIIPSKKL_	620.879	620.881	2774.86	382.308	5.24206	5.24206	-1.57287	620.879
MaxLFQ	WT	15467_1	1	GN=RPS17 3' Overlap dORF,GN=RPS17 3' Overlap dORF,GN=RPS17 3' Overlap dORF,GN=RPS17 3' Overlap dORF;GN=RPS17 Canonical,GN=RPS17 Canonical;GN=RPS17 ncRNA Retained Intron,GN=RPS17 ncRNA Retained Intron,GN=RPS17 ncRNA Retained Intron,GN=RPS17 ncRNA Retained Intron,GN=RPS17 ncRNA Retained Intron,GN=RPS17 ncRNA Retained Intron,GN=RPS17 ncRNA Retained Intron,GN=RPS17 ncRNA Retained Intron;GN=RPS17 Trun…	GN=RPS17 3' Overlap dORF;GN=RPS17 Canonical;GN=RPS17 ncRNA Retained Intron;GN=RPS17 Truncated	59.2527	57.6502	3.50052e-07	1.22265e-53	0	2.22301e-54	2	325.431	17.9505	EEIAIIPSKKL	Stripped Sequence	FALSE	EEIAIIPSKKL	1	2	329.013	4.45634	TRUE	_EEIAIIPSKKL_	22.1848	FALSE	LABEL_FREE	1.89674e-21	18.0038	22.4214	17.9778	FALSE	3	_EEIAIIPSKKL_	414.255	414.256	3.31925	275.717	3.67063	3.67063	-1.62071	414.255
MaxLFQ	WT	15467_1	1	GN=RPS21 Canonical,GN=RPS21 Canonical,GN=RPS21 Canonical,GN=RPS21 Canonical;GN=RPS21 Extended,GN=RPS21 Extended	GN=RPS21 Canonical;GN=RPS21 Extended	56.3473	50.6396	4.64838e-06	1.41518e-39	0	2.6207e-41	1	255.236	13.6702	AEVDKVTGRF	Stripped Sequence	FALSE	AEVDKVTGRF	1	1	255.236	13.6702	TRUE	_AEVDKVTGRF_	-0.725809	FALSE	LABEL_FREE	2.80837e-25	14.8877	-1.36711	14.9777	FALSE	2	_AEVDKVTGRF_	561.301	561.303	8.18104	255.236	13.6702	13.6702	-4.34955	561.301
MaxLFQ	WT	15467_1	1	GN=RPS27A Canonical;GN=RPS27A Extended,GN=RPS27A Extended;GN=RPS27A ncRNA Retained Intron,GN=RPS27A ncRNA Retained Intron,GN=RPS27A ncRNA Retained Intron,GN=RPS27A ncRNA Retained Intron,GN=RPS27A ncRNA Retained Intron,GN=RPS27A ncRNA Retained Intron,GN=RPS27A ncRNA Retained Intron,GN=RPS27A ncRNA Retained Intron,GN=RPS27A ncRNA Retained Intron,GN=RPS27A ncRNA Retained Intron,GN=RPS27A ncRNA Retai…	GN=RPS27A Canonical;GN=RPS27A Extended;GN=RPS27A ncRNA Retained Intron;GN=UBA52 Canonical;GN=UBA52 Extended;GN=UBA52 Truncated;GN=UBA52P6 Pseudogene;GN=UBB 5' Overlap uORF;GN=UBB Canonical;GN=UBB Extended;GN=UBC Canonical;GN=UBC Extended	57.7131	53.15	1.43031e-06	2.41674e-44	0	7.43612e-46	1	270.296	19.5575	QLEDGRTLSDY	Stripped Sequence	FALSE	QLEDGRTLSDY	1	1	270.296	19.5575	TRUE	_QLEDGRTLSDY_	12.7453	FALSE	LABEL_FREE	1.31827e-28	16.8816	13.0808	16.8357	FALSE	2	_QLEDGRTLSDY_	648.807	648.809	13821.1	270.296	19.5575	19.5575	-0.846656	648.807
MaxLFQ	WT	15467_1	1	GN=RPS3A Canonical,GN=RPS3A Canonical,GN=RPS3A Canonical,GN=RPS3A Canonical,GN=RPS3A Canonical,GN=RPS3A Canonical;GN=RPS3AP6 Pseudogene,GN=RPS3AP6 Pseudogene	GN=RPS3A Canonical;GN=RPS3AP6 Pseudogene	57.7766	36.9681	1.35176e-06	2.72496e-18	0	1.36933e-20	1	302.738	3.39854	VFEVSLADLQNDEVAFR	Stripped Sequence	FALSE	VFEVSLADLQNDEVAFR	1	1	302.738	8.2449	TRUE	_VFEVSLADLQNDEVAFR_	97.9389	FALSE	LABEL_FREE	1.40503e-11	24.9193	99.1301	24.8816	FALSE	2	_VFEVSLADLQNDEVAFR_	976.492	976.496	47.6011	302.738	8.2449	8.2449	-2.18766	976.492
MaxLFQ	WT	15467_1	1	GN=RPS5 Canonical,GN=RPS5 Canonical,GN=RPS5 Canonical;GN=RPS5 Extended;GN=RPS5 ncRNA Retained Intron,GN=RPS5 ncRNA Retained Intron,GN=RPS5 ncRNA Retained Intron,GN=RPS5 ncRNA Retained Intron,GN=RPS5 ncRNA Retained Intron,GN=RPS5 ncRNA Retained Intron,GN=RPS5 ncRNA Retained Intron,GN=RPS5 ncRNA Retained Intron,GN=RPS5 ncRNA Retained Intron,GN=RPS5 ncRNA Retained Intron	GN=RPS5 Canonical;GN=RPS5 Extended;GN=RPS5 ncRNA Retained Intron	54.4944	45.5564	2.02503e-05	7.77803e-31	0	6.3236e-33	2	7451.55	551.501	AETPDIKLF	Stripped Sequence	FALSE	AETPDIKLF	1	1	5727.97	70.7864	TRUE	_AETPDIKLF_	61.4987	FALSE	LABEL_FREE	1.12051e-16	22.4653	61.3584	22.4762	FALSE	2	_AETPDIKLF_	517.282	517.284	28.8154	5727.97	70.7864	70.7864	-4.83767	517.282
MaxLFQ	WT	15467_1	1	GN=RPS5 Canonical,GN=RPS5 Canonical,GN=RPS5 Canonical;GN=RPS5 Extended;GN=RPS5 ncRNA Retained Intron,GN=RPS5 ncRNA Retained Intron,GN=RPS5 ncRNA Retained Intron,GN=RPS5 ncRNA Retained Intron,GN=RPS5 ncRNA Retained Intron,GN=RPS5 ncRNA Retained Intron,GN=RPS5 ncRNA Retained Intron,GN=RPS5 ncRNA Retained Intron,GN=RPS5 ncRNA Retained Intron,GN=RPS5 ncRNA Retained Intron	GN=RPS5 Canonical;GN=RPS5 Extended;GN=RPS5 ncRNA Retained Intron	54.4944	45.5564	2.02503e-05	7.77803e-31	0	6.3236e-33	2	7451.55	551.501	GENPLQVLV	Stripped Sequence	FALSE	GENPLQVLV	2	1	12374	2495.37	TRUE	_GENPLQVLV_	102.498	FALSE	LABEL_FREE	2.54106e-19	25.1089	107.346	25.0018	FALSE	1	_GENPLQVLV_	968.541	968.545	2.80662	12374	2495.37	2495.37	-4.47425	968.541
MaxLFQ	WT	15467_1	1	GN=RPS8 Canonical	GN=RPS8 Canonical	53.0959	47.8349	5.51782e-05	1.32885e-34	0	1.59344e-36	1	444.633	31.464	RIIDVVYNA	Stripped Sequence	TRUE	RIIDVVYNA	1	1	444.633	31.464	TRUE	_RIIDVVYNA_	37.3662	FALSE	LABEL_FREE	7.90234e-22	19.5761	36.7154	19.664	FALSE	2	_RIIDVVYNA_	531.801	531.803	20.7617	444.633	31.464	31.464	-3.9022	531.801
MaxLFQ	WT	15467_1	1	GN=RPSA Canonical,GN=RPSA Canonical,GN=RPSA Canonical,GN=RPSA Canonical,GN=RPSA Canonical;GN=RPSA ncRNA Processed Transcript,GN=RPSA ncRNA Processed Transcript,GN=RPSA ncRNA Processed Transcript,GN=RPSA ncRNA Processed Transcript,GN=RPSA ncRNA Processed Transcript,GN=RPSA ncRNA Processed Transcript;GN=RPSAP17 Pseudogene;GN=RPSAP18 Pseudogene,GN=RPSAP18 Pseudogene;GN=RPSAP4 Pseudogene	GN=RPSA Canonical;GN=RPSA ncRNA Processed Transcript;GN=RPSAP17 Pseudogene;GN=RPSAP18 Pseudogene;GN=RPSAP4 Pseudogene	56.251	42.1172	5.03672e-06	1.42064e-25	0	8.48141e-28	1	10379.2	657.09	NTDSPLRY	Stripped Sequence	FALSE	NTDSPLRY	1	1	10379.2	657.09	TRUE	_NTDSPLRY_	4.245	FALSE	LABEL_FREE	7.11607e-16	15.6645	4.09144	15.6846	FALSE	2	_NTDSPLRY_	483.238	483.24	204.582	10379.2	657.09	657.09	-1.89457	483.238
MaxLFQ	WT	15467_1	1	GN=RRAGA Canonical,GN=RRAGA Canonical;GN=RRAGA Extended;GN=RRAGB Canonical,GN=RRAGB Canonical,GN=RRAGB Canonical;GN=RRAGB Extended	GN=RRAGA Canonical;GN=RRAGA Extended;GN=RRAGB Canonical;GN=RRAGB Extended	54.7197	43.7565	1.70763e-05	5.03281e-28	0	3.3002e-30	1	1053.93	15.8973	KISNIIKQF	Stripped Sequence	FALSE	KISNIIKQF	1	1	1053.93	17.2206	TRUE	_KISNIIKQF_	22.6839	FALSE	LABEL_FREE	1.79795e-17	18.074	23.0608	18.0326	FALSE	2	_KISNIIKQF_	545.835	545.836	93.53	1053.93	17.2206	17.2206	-0.33546	545.835
MaxLFQ	WT	15467_1	1	GN=RRM1 Canonical,GN=RRM1 Canonical,GN=RRM1 Canonical,GN=RRM1 Canonical,GN=RRM1 Canonical,GN=RRM1 Canonical,GN=RRM1 Canonical;GN=RRM1 Extended,GN=RRM1 Extended,GN=RRM1 Extended	GN=RRM1 Canonical;GN=RRM1 Extended	48.1254	44.9514	0.000867669	7.10066e-30	0.00226244	5.35899e-32	1	80.2021	3.77535	GLYSGVTTV	Stripped Sequence	FALSE	GLYSGVTTV	1	1	80.2021	4.93118	TRUE	_GLYSGVTTV_	41.8895	FALSE	LABEL_FREE	1.10593e-18	20.2916	41.996	20.2781	FALSE	1	_GLYSGVTTV_	896.472	896.476	471.937	80.2021	4.93118	4.93118	-4.08502	896.472
MaxLFQ	WT	15467_1	1	GN=RRM2 5' Overlap uORF,GN=RRM2 5' Overlap uORF,GN=RRM2 5' Overlap uORF,GN=RRM2 5' Overlap uORF,GN=RRM2 5' Overlap uORF;GN=RRM2 Canonical,GN=RRM2 Canonical,GN=RRM2 Canonical,GN=RRM2 Canonical,GN=RRM2 Canonical,GN=RRM2 Canonical,GN=RRM2 Canonical;GN=RRM2 Extended	GN=RRM2 5' Overlap uORF;GN=RRM2 Canonical;GN=RRM2 Extended	47.0322	16.3577	0.00134665	0.00285682	0.00226244	1.25025e-05	1	18.85	NaN	EEVDLSKDIQHW	Stripped Sequence	FALSE	EEVDLSKDIQHW	1	1	18.85	1	FALSE	_EEVDLSKDIQHW_	48.0238	FALSE	LABEL_FREE	9.0861e-05	20.9348	47.2375	21.0314	FALSE	3	_EEVDLSKDIQHW_	500.244	500.245	3.086	18.85	1	1	-4.02636	500.244
MaxLFQ	WT	15467_1	1	GN=RSL1D1 3' Overlap dORF,GN=RSL1D1 3' Overlap dORF,GN=RSL1D1 3' Overlap dORF,GN=RSL1D1 3' Overlap dORF;GN=RSL1D1 Canonical,GN=RSL1D1 Canonical,GN=RSL1D1 Canonical,GN=RSL1D1 Canonical,GN=RSL1D1 Canonical,GN=RSL1D1 Canonical;GN=RSL1D1 Extended,GN=RSL1D1 Extended	GN=RSL1D1 3' Overlap dORF;GN=RSL1D1 Canonical;GN=RSL1D1 Extended	50.5559	44.1714	0.000264217	1.16395e-28	0	7.91803e-31	1	483.946	44.596	HIIENIVAV	Stripped Sequence	FALSE	HIIENIVAV	1	1	483.946	44.596	TRUE	_HIIENIVAV_	42.0112	FALSE	LABEL_FREE	6.8189e-18	20.3848	42.7321	20.2936	FALSE	2	_HIIENIVAV_	504.298	504.299	8.26965	483.946	44.596	44.596	-3.26781	504.298
MaxLFQ	WT	15467_1	1	GN=RUBCN Truncated	GN=RUBCN Truncated	44.378	40.5674	0.00312636	2.51593e-23	0.00440529	1.37859e-25	1	2511.29	88.641	VEDPIAEGGR	Stripped Sequence	TRUE	VEDPIAEGGR	1	1	2777.67	88.641	TRUE	_VEDPIAEGGR_	47.083	FALSE	LABEL_FREE	1.82387e-14	20.657	44.9033	20.9161	FALSE	2	_VEDPIAEGGR_	521.762	521.763	51.8365	2777.67	88.641	88.641	-3.50937	521.762
MaxLFQ	WT	15467_1	1	GN=SART1 Canonical,GN=SART1 Canonical;GN=SART1 Extended,GN=SART1 Extended	GN=SART1 Canonical;GN=SART1 Extended	49.7759	38.9074	0.000399816	5.76225e-21	0	2.99337e-23	1	110.161	1.13012	AELELQKQL	Stripped Sequence	FALSE	AELELQKQL	1	1	110.161	2.02699	TRUE	_AELELQKQL_	27.9074	FALSE	LABEL_FREE	4.54889e-13	18.5946	28.4619	18.5371	FALSE	2	_AELELQKQL_	536.306	536.308	0.0203735	110.161	2.02699	2.02699	-3.86943	536.306
MaxLFQ	WT	15467_1	1	GN=SCAP Canonical,GN=SCAP Canonical,GN=SCAP Canonical,GN=SCAP Canonical,GN=SCAP Canonical,GN=SCAP Canonical,GN=SCAP Canonical;GN=SCAP Extended,GN=SCAP Extended,GN=SCAP Extended,GN=SCAP Extended;GN=SCAP Truncated,GN=SCAP Truncated,GN=SCAP Truncated,GN=SCAP Truncated,GN=SCAP Truncated	GN=SCAP Canonical;GN=SCAP Extended;GN=SCAP Truncated	54.4708	46.4559	2.06115e-05	2.70601e-32	0	2.56494e-34	1	132.237	1.62726	YTDPAGLRNY	Stripped Sequence	FALSE	YTDPAGLRNY	1	1	132.237	2.22118	TRUE	_YTDPAGLRNY_	12.85	FALSE	LABEL_FREE	2.81745e-20	16.8163	12.6034	16.85	FALSE	2	_YTDPAGLRNY_	585.283	585.285	3.60316	132.237	2.22118	2.22118	-3.75419	585.283
MaxLFQ	WT	15467_1	1	GN=SDC3 Canonical,GN=SDC3 Canonical;GN=SDC3 Extended	GN=SDC3 Canonical;GN=SDC3 Extended	56.1085	47.5316	5.66797e-06	4.35422e-34	0	4.94584e-36	1	206.278	4.61104	TLEEPKQASVTY	Stripped Sequence	FALSE	TLEEPKQASVTY	1	1	206.278	4.61104	TRUE	_TLEEPKQASVTY_	6.89343	FALSE	LABEL_FREE	1.75189e-21	16.0926	7.1464	16.0549	FALSE	2	_TLEEPKQASVTY_	683.348	683.352	7.84352	206.278	4.61104	4.61104	-1.16113	683.348
MaxLFQ	WT	15467_1	1	GN=SEC11A Canonical,GN=SEC11A Canonical,GN=SEC11A Canonical,GN=SEC11A Canonical,GN=SEC11A Canonical,GN=SEC11A Canonical,GN=SEC11A Canonical;GN=SEC11A Extended,GN=SEC11A Extended,GN=SEC11A Extended,GN=SEC11A Extended;GN=SEC11A Truncated,GN=SEC11A Truncated;GN=SEC11C Canonical,GN=SEC11C Canonical,GN=SEC11C Canonical,GN=SEC11C Canonical;GN=SEC11C ncRNA Retained Intron	GN=SEC11A Canonical;GN=SEC11A Extended;GN=SEC11A Truncated;GN=SEC11C Canonical;GN=SEC11C ncRNA Retained Intron	54.7404	51.621	1.68097e-05	2.10219e-41	0	4.88881e-43	2	2514	437.977	SESPIVVVL	Stripped Sequence	FALSE	SESPIVVVL	1	2	2081.47	59.4112	TRUE	_SESPIVVVL_	99.6245	FALSE	LABEL_FREE	4.23812e-18	24.9261	99.3449	24.9349	FALSE	1	_SESPIVVVL_	942.551	942.554	7608.04	2895.46	93.046	93.046	-4.46812	942.551
MaxLFQ	WT	15467_1	1	GN=SEC11A Canonical,GN=SEC11A Canonical,GN=SEC11A Canonical,GN=SEC11A Canonical,GN=SEC11A Canonical,GN=SEC11A Canonical,GN=SEC11A Canonical;GN=SEC11A Extended,GN=SEC11A Extended,GN=SEC11A Extended,GN=SEC11A Extended;GN=SEC11A Truncated,GN=SEC11A Truncated;GN=SEC11C Canonical,GN=SEC11C Canonical,GN=SEC11C Canonical,GN=SEC11C Canonical;GN=SEC11C ncRNA Retained Intron	GN=SEC11A Canonical;GN=SEC11A Extended;GN=SEC11A Truncated;GN=SEC11C Canonical;GN=SEC11C ncRNA Retained Intron	54.7404	51.621	1.68097e-05	2.10219e-41	0	4.88881e-43	2	2514	437.977	SESPIVVVL	Stripped Sequence	FALSE	SESPIVVVL	1	2	2081.47	59.4112	TRUE	_SESPIVVVL_	99.6245	FALSE	LABEL_FREE	1.54886e-26	24.9435	99.8951	24.9349	FALSE	2	_SESPIVVVL_	471.779	471.78	1711.57	1267.49	25.7764	25.7764	-3.36368	471.779
MaxLFQ	WT	15467_1	1	GN=SEC23IP Canonical,GN=SEC23IP Canonical,GN=SEC23IP Canonical,GN=SEC23IP Canonical,GN=SEC23IP Canonical,GN=SEC23IP Canonical;GN=SEC23IP Truncated	GN=SEC23IP Canonical;GN=SEC23IP Truncated	49.4467	38.0053	0.000471768	1.04581e-19	0.00226244	5.33577e-22	1	144.311	4.21257	GTDGGRYDVY	Stripped Sequence	FALSE	GTDGGRYDVY	1	1	144.311	4.4862	TRUE	_GTDGGRYDVY_	0.691107	FALSE	LABEL_FREE	2.3474e-12	15.3692	2.00394	15.1765	FALSE	2	_GTDGGRYDVY_	551.744	551.746	4.16614	144.311	4.4862	4.4862	-6.30547	551.744
MaxLFQ	WT	15467_1	1	GN=SEMA6C Canonical	GN=SEMA6C Canonical	53.1342	33.0513	5.37548e-05	2.00373e-13	0	9.6102e-16	1	147.537	5.16152	SASRSVPIPL	Stripped Sequence	TRUE	SASRSVPIPL	1	1	147.537	6.04588	TRUE	_SASRSVPIPL_	44.9289	FALSE	LABEL_FREE	4.42683e-09	20.6162	44.5773	20.6602	FALSE	2	_SASRSVPIPL_	513.801	513.802	336.667	147.537	6.04588	6.04588	NaN	513.801
MaxLFQ	WT	15467_1	1	GN=SEPT2 3' Overlap dORF,GN=SEPT2 3' Overlap dORF,GN=SEPT2 3' Overlap dORF,GN=SEPT2 3' Overlap dORF,GN=SEPT2 3' Overlap dORF,GN=SEPT2 3' Overlap dORF,GN=SEPT2 3' Overlap dORF,GN=SEPT2 3' Overlap dORF,GN=SEPT2 3' Overlap dORF,GN=SEPT2 3' Overlap dORF;GN=SEPT2 Canonical,GN=SEPT2 Canonical,GN=SEPT2 Canonical,GN=SEPT2 Canonical,GN=SEPT2 Canonical,GN=SEPT2 Canonical,GN=SEPT2 Canonical;GN=SEPT2 Extende…	GN=SEPT2 3' Overlap dORF;GN=SEPT2 Canonical;GN=SEPT2 Extended	57.2718	52.6921	2.10992e-06	1.88456e-43	0	5.38446e-45	1	271.874	21.117	YIDEQFERY	Stripped Sequence	FALSE	YIDEQFERY	1	1	271.874	21.117	TRUE	_YIDEQFERY_	32.898	FALSE	LABEL_FREE	5.73996e-28	19.0237	32.2496	19.1	FALSE	2	_YIDEQFERY_	631.788	631.79	339.879	271.874	21.117	21.117	-2.8016	631.788
MaxLFQ	WT	15467_1	1	GN=SERPINA1 3' Overlap dORF;GN=SERPINA1 Canonical,GN=SERPINA1 Canonical,GN=SERPINA1 Canonical,GN=SERPINA1 Canonical;GN=SERPINA1 Extended,GN=SERPINA1 Extended,GN=SERPINA1 Extended,GN=SERPINA1 Extended,GN=SERPINA1 Extended,GN=SERPINA1 Extended	GN=SERPINA1 3' Overlap dORF;GN=SERPINA1 Canonical;GN=SERPINA1 Extended	50.6438	6.99846	0.00025168	0.0114127	0	4.95126e-05	1	4.48531	NaN	VFSNGADLSGVTEEAPLK	Stripped Sequence	FALSE	VFSNGADLSGVTEEAPLK	1	1	4.48531	1	FALSE	_VFSNGADLSGVTEEAPLK_	51.0953	FALSE	LABEL_FREE	0.000429034	20.3481	42.4419	21.4061	FALSE	2	_VFSNGADLSGVTEEAPLK_	917.465	917.469	1.41631	4.48531	1	1	-1.66315	917.465
MaxLFQ	WT	15467_1	1	GN=SET Canonical,GN=SET Canonical,GN=SET Canonical,GN=SET Canonical;GN=SET Extended;GN=SETP14 Pseudogene;GN=SETP21 Pseudogene;GN=SETP5 Pseudogene;GN=SETSIP Canonical,GN=SETSIP Canonical	GN=SET Canonical;GN=SET Extended;GN=SETP14 Pseudogene;GN=SETP21 Pseudogene;GN=SETP5 Pseudogene;GN=SETSIP Canonical	56.9236	46.2586	2.85224e-06	5.69419e-32	0	5.19722e-34	1	854.771	34.0935	TEFEDIKSGY	Stripped Sequence	FALSE	TEFEDIKSGY	1	1	854.771	34.0935	TRUE	_TEFEDIKSGY_	20.6964	FALSE	LABEL_FREE	4.54514e-20	17.8984	21.3667	17.8368	FALSE	2	_TEFEDIKSGY_	594.775	594.776	40.9323	854.771	34.0935	34.0935	-3.07857	594.775
MaxLFQ	WT	15467_1	1	GN=SF3A3 Canonical;GN=SF3A3 ncRNA Processed Transcript,GN=SF3A3 ncRNA Processed Transcript,GN=SF3A3 ncRNA Processed Transcript,GN=SF3A3 ncRNA Processed Transcript,GN=SF3A3 ncRNA Processed Transcript,GN=SF3A3 ncRNA Processed Transcript;GN=SF3A3 Truncated;GN=SF3A3P1 Pseudogene,GN=SF3A3P1 Pseudogene,GN=SF3A3P1 Pseudogene,GN=SF3A3P1 Pseudogene;GN=SF3A3P2 Pseudogene,GN=SF3A3P2 Pseudogene	GN=SF3A3 Canonical;GN=SF3A3 ncRNA Processed Transcript;GN=SF3A3 Truncated;GN=SF3A3P1 Pseudogene;GN=SF3A3P2 Pseudogene	57.4437	53.5284	1.81505e-06	4.35186e-45	0	1.47521e-46	1	134.597	7.09781	FTDEEGYGRY	Stripped Sequence	FALSE	FTDEEGYGRY	1	1	134.597	10.4669	TRUE	_FTDEEGYGRY_	8.38364	FALSE	LABEL_FREE	4.02321e-29	16.2283	8.08379	16.2675	FALSE	2	_FTDEEGYGRY_	618.762	618.764	14.1573	134.597	10.4669	10.4669	-4.34019	618.762
MaxLFQ	WT	15467_1	1	GN=SF3B1 Canonical,GN=SF3B1 Canonical,GN=SF3B1 Canonical,GN=SF3B1 Canonical,GN=SF3B1 Canonical,GN=SF3B1 Canonical,GN=SF3B1 Canonical;GN=SF3B1 Extended,GN=SF3B1 Extended,GN=SF3B1 Extended,GN=SF3B1 Extended	GN=SF3B1 Canonical;GN=SF3B1 Extended	54.7922	50.8095	1.6157e-05	6.87834e-40	0	1.36205e-41	2	161.906	1.63254	QEIYGGSDSRF	Stripped Sequence	FALSE	QEIYGGSDSRF	1	1	202.759	1.44446	TRUE	_QEIYGGSDSRF_	14.111	FALSE	LABEL_FREE	1.75164e-25	17.0605	14.3598	17.0254	FALSE	2	_QEIYGGSDSRF_	629.789	629.79	3.93016	202.759	1.44446	1.44446	-2.51976	629.789
MaxLFQ	WT	15467_1	1	GN=SF3B1 Canonical,GN=SF3B1 Canonical,GN=SF3B1 Canonical,GN=SF3B1 Canonical,GN=SF3B1 Canonical,GN=SF3B1 Canonical,GN=SF3B1 Canonical;GN=SF3B1 Extended,GN=SF3B1 Extended,GN=SF3B1 Extended,GN=SF3B1 Extended	GN=SF3B1 Canonical;GN=SF3B1 Extended	54.7922	50.8095	1.6157e-05	6.87834e-40	0	1.36205e-41	2	161.906	1.63254	YANYYTREV	Stripped Sequence	FALSE	YANYYTREV	2	1	115.842	3.20082	TRUE	_YANYYTREV_	9.77538	FALSE	LABEL_FREE	8.97438e-16	16.5362	10.4503	16.4498	FALSE	2	_YANYYTREV_	589.777	589.779	14.2421	115.842	3.20082	3.20082	-1.44884	589.777
MaxLFQ	WT	15467_1	1	GN=SF3B2 Canonical,GN=SF3B2 Canonical,GN=SF3B2 Canonical,GN=SF3B2 Canonical,GN=SF3B2 Canonical,GN=SF3B2 Canonical,GN=SF3B2 Canonical;GN=SF3B2 Extended,GN=SF3B2 Extended;GN=SF3B2 ncRNA Retained Intron,GN=SF3B2 ncRNA Retained Intron,GN=SF3B2 ncRNA Retained Intron,GN=SF3B2 ncRNA Retained Intron,GN=SF3B2 ncRNA Retained Intron,GN=SF3B2 ncRNA Retained Intron,GN=SF3B2 ncRNA Retained Intron;GN=SF3B2 Trun…	GN=SF3B2 Canonical;GN=SF3B2 Extended;GN=SF3B2 ncRNA Retained Intron;GN=SF3B2 Truncated	56.9843	56.9843	2.70735e-06	3.33922e-52	0	4.17402e-53	2	464.041	26.3843	LELDPMAMTQKY	Stripped Sequence	FALSE	LELDPMAMTQKY	1	1	107.11	2.97912	TRUE	_LELDPMAMTQKY_	70.6607	FALSE	LABEL_FREE	1.70577e-13	23.0637	68.9756	23.1954	FALSE	2	_LELDPMAMTQKY_	720.349	720.353	368.428	107.11	2.97912	2.97912	-4.57542	720.349
MaxLFQ	WT	15467_1	1	GN=SF3B2 Canonical,GN=SF3B2 Canonical,GN=SF3B2 Canonical,GN=SF3B2 Canonical,GN=SF3B2 Canonical,GN=SF3B2 Canonical,GN=SF3B2 Canonical;GN=SF3B2 Extended,GN=SF3B2 Extended;GN=SF3B2 ncRNA Retained Intron,GN=SF3B2 ncRNA Retained Intron,GN=SF3B2 ncRNA Retained Intron,GN=SF3B2 ncRNA Retained Intron,GN=SF3B2 ncRNA Retained Intron,GN=SF3B2 ncRNA Retained Intron,GN=SF3B2 ncRNA Retained Intron;GN=SF3B2 Trun…	GN=SF3B2 Canonical;GN=SF3B2 Extended;GN=SF3B2 ncRNA Retained Intron;GN=SF3B2 Truncated	56.9843	56.9843	2.70735e-06	3.33922e-52	0	4.17402e-53	2	464.041	26.3843	ELDPMAMTQKY	Stripped Sequence	FALSE	ELDPMAMTQKY	2	1	820.639	37.1455	TRUE	_ELDPMAMTQKY_	48.0013	FALSE	LABEL_FREE	6.69614e-34	21.0286	48.0016	21.0286	FALSE	2	_ELDPMAMTQKY_	663.807	663.81	174.142	820.639	37.1455	37.1455	-4.32152	663.807
MaxLFQ	WT	15467_1	1	GN=SF3B6 Canonical,GN=SF3B6 Canonical;GN=SF3B6 ncRNA Retained Intron,GN=SF3B6 ncRNA Retained Intron,GN=SF3B6 ncRNA Retained Intron,GN=SF3B6 ncRNA Retained Intron,GN=SF3B6 ncRNA Retained Intron	GN=SF3B6 Canonical;GN=SF3B6 ncRNA Retained Intron	55.9585	40.4241	6.41147e-06	4.03908e-23	0	2.18329e-25	1	970.825	81.5772	KYGPIRQI	Stripped Sequence	FALSE	KYGPIRQI	1	1	970.825	81.5772	TRUE	_KYGPIRQI_	-6.01056	FALSE	LABEL_FREE	2.42243e-14	14.2704	-6.11887	14.2849	FALSE	2	_KYGPIRQI_	487.793	487.795	455.562	970.825	81.5772	81.5772	-2.62763	487.793
MaxLFQ	WT	15467_1	1	GN=SGK1 5' Overlap uORF,GN=SGK1 5' Overlap uORF,GN=SGK1 5' Overlap uORF,GN=SGK1 5' Overlap uORF,GN=SGK1 5' Overlap uORF,GN=SGK1 5' Overlap uORF,GN=SGK1 5' Overlap uORF,GN=SGK1 5' Overlap uORF,GN=SGK1 5' Overlap uORF,GN=SGK1 5' Overlap uORF;GN=SGK1 Canonical,GN=SGK1 Canonical,GN=SGK1 Canonical,GN=SGK1 Canonical,GN=SGK1 Canonical,GN=SGK1 Canonical,GN=SGK1 Canonical,GN=SGK1 Canonical;GN=SGK1 Extende…	GN=SGK1 5' Overlap uORF;GN=SGK1 Canonical;GN=SGK1 Extended	52.1699	45.3558	0.0001015	1.62599e-30	0	1.28537e-32	1	470.581	3.50515	GLNDFIQKI	Stripped Sequence	FALSE	GLNDFIQKI	1	1	470.581	8.21529	TRUE	_GLNDFIQKI_	76.5632	FALSE	LABEL_FREE	4.16587e-19	23.7385	78.098	23.6308	FALSE	2	_GLNDFIQKI_	524.295	524.297	12.1703	470.581	8.21529	8.21529	-3.72524	524.295
MaxLFQ	WT	15467_1	1	GN=SHC1 Canonical,GN=SHC1 Canonical,GN=SHC1 Canonical,GN=SHC1 Canonical,GN=SHC1 Canonical,GN=SHC1 Canonical;GN=SHC1 Extended,GN=SHC1 Extended,GN=SHC1 Extended,GN=SHC1 Extended,GN=SHC1 Extended;GN=SHC1 Truncated,GN=SHC1 Truncated	GN=SHC1 Canonical;GN=SHC1 Extended;GN=SHC1 Truncated	54.5702	45.7854	1.91261e-05	3.33427e-31	0	2.75559e-33	1	145.574	0.840572	RVPPPPQSV	Stripped Sequence	FALSE	RVPPPPQSV	1	1	145.574	5.62037	TRUE	_RVPPPPQSV_	-13.4462	FALSE	LABEL_FREE	1.42888e-19	13.2573	-13.4141	13.2527	FALSE	2	_RVPPPPQSV_	488.782	488.784	9.89406	145.574	5.62037	5.62037	-0.686795	488.782
MaxLFQ	WT	15467_1	1	GN=SHMT1 3' Overlap dORF,GN=SHMT1 3' Overlap dORF,GN=SHMT1 3' Overlap dORF;GN=SHMT1 5' Overlap uORF;GN=SHMT1 Canonical,GN=SHMT1 Canonical,GN=SHMT1 Canonical,GN=SHMT1 Canonical,GN=SHMT1 Canonical,GN=SHMT1 Canonical;GN=SHMT1P1 Pseudogene	GN=SHMT1 3' Overlap dORF;GN=SHMT1 5' Overlap uORF;GN=SHMT1 Canonical;GN=SHMT1P1 Pseudogene	53.5701	52.1461	3.97074e-05	2.11686e-42	0	5.57067e-44	1	921.519	66.3423	YSEGYPGQRY	Stripped Sequence	FALSE	YSEGYPGQRY	1	1	921.519	66.3423	TRUE	_YSEGYPGQRY_	-1.99468	FALSE	LABEL_FREE	3.21233e-27	14.7718	-2.23877	14.8029	FALSE	2	_YSEGYPGQRY_	610.273	610.275	32.7339	921.519	66.3423	66.3423	-4.10053	610.273
MaxLFQ	WT	15467_1	1	GN=SHMT2 3' Overlap dORF,GN=SHMT2 3' Overlap dORF,GN=SHMT2 3' Overlap dORF,GN=SHMT2 3' Overlap dORF,GN=SHMT2 3' Overlap dORF,GN=SHMT2 3' Overlap dORF,GN=SHMT2 3' Overlap dORF,GN=SHMT2 3' Overlap dORF,GN=SHMT2 3' Overlap dORF,GN=SHMT2 3' Overlap dORF,GN=SHMT2 3' Overlap dORF,GN=SHMT2 3' Overlap dORF,GN=SHMT2 3' Overlap dORF,GN=SHMT2 3' Overlap dORF;GN=SHMT2 Canonical,GN=SHMT2 Canonical,GN=SHMT2 Ca…	GN=SHMT2 3' Overlap dORF;GN=SHMT2 Canonical;GN=SHMT2 Extended;GN=SHMT2 Truncated	57.234	57.234	2.18058e-06	9.71491e-53	0	1.4946e-53	1	279.814	1.83764	VVDFIDEGVNIGLEVK	Stripped Sequence	FALSE	VVDFIDEGVNIGLEVK	1	1	279.814	24.9073	TRUE	_VVDFIDEGVNIGLEVK_	93.1345	FALSE	LABEL_FREE	3.17694e-34	24.8599	97.2533	24.7046	FALSE	2	_VVDFIDEGVNIGLEVK_	873.47	873.473	242396	279.814	24.9073	24.9073	-8.31532	873.47
MaxLFQ	WT	15467_1	1	GN=SIGIRR 3' Overlap dORF;GN=SIGIRR Canonical,GN=SIGIRR Canonical,GN=SIGIRR Canonical;GN=SIGIRR Extended,GN=SIGIRR Extended,GN=SIGIRR Extended;GN=SIGIRR Truncated,GN=SIGIRR Truncated	GN=SIGIRR 3' Overlap dORF;GN=SIGIRR Canonical;GN=SIGIRR Extended;GN=SIGIRR Truncated	53.688	44.4253	3.65271e-05	4.71424e-29	0	3.28518e-31	1	17.9948	1.73102	SEVDVSDLGSRNY	Stripped Sequence	FALSE	SEVDVSDLGSRNY	1	1	17.9948	2.4338	TRUE	_SEVDVSDLGSRNY_	23.2011	FALSE	LABEL_FREE	3.80187e-18	18.0932	23.2357	18.0894	FALSE	2	_SEVDVSDLGSRNY_	720.834	720.836	3.19709	17.9948	2.4338	2.4338	0	720.834
MaxLFQ	WT	15467_1	1	GN=SIGMAR1 5' Overlap uORF,GN=SIGMAR1 5' Overlap uORF,GN=SIGMAR1 5' Overlap uORF;GN=SIGMAR1 Canonical,GN=SIGMAR1 Canonical,GN=SIGMAR1 Canonical,GN=SIGMAR1 Canonical,GN=SIGMAR1 Canonical;GN=SIGMAR1 Extended,GN=SIGMAR1 Extended,GN=SIGMAR1 Extended,GN=SIGMAR1 Extended	GN=SIGMAR1 5' Overlap uORF;GN=SIGMAR1 Canonical;GN=SIGMAR1 Extended	53.6906	48.4714	3.64575e-05	1.0655e-35	0	1.39281e-37	1	46.1887	0.458731	EEIAQLARQY	Stripped Sequence	FALSE	EEIAQLARQY	1	1	46.1887	1.07769	TRUE	_EEIAQLARQY_	34.2382	FALSE	LABEL_FREE	1.39937e-22	19.2819	34.4601	19.2561	FALSE	2	_EEIAQLARQY_	610.817	610.819	80.8381	46.1887	1.07769	1.07769	-4.59649	610.817
MaxLFQ	WT	15467_1	1	GN=SLC20A1 3' Overlap dORF,GN=SLC20A1 3' Overlap dORF;GN=SLC20A1 Canonical,GN=SLC20A1 Canonical	GN=SLC20A1 3' Overlap dORF;GN=SLC20A1 Canonical	58.6037	56.0232	6.39359e-07	3.62578e-50	0	3.15285e-51	1	209.077	3.96144	LVQFSQAVSNQINSS	Stripped Sequence	FALSE	LVQFSQAVSNQINSS	1	1	209.077	5.37817	TRUE	_LVQFSQAVSNQINSS_	50.9174	FALSE	LABEL_FREE	1.51756e-32	21.3466	50.6044	21.3846	FALSE	2	_LVQFSQAVSNQINSS_	811.413	811.416	94.5504	209.077	5.37817	5.37817	-7.29642	811.413
MaxLFQ	WT	15467_1	1	GN=SLC4A1 Canonical,GN=SLC4A1 Canonical;GN=SLC4A1 Extended,GN=SLC4A1 Extended	GN=SLC4A1 Canonical;GN=SLC4A1 Extended	59.2527	34.9606	3.50052e-07	1.09152e-15	0	5.32447e-18	2	1902.27	9.65816	ADFLEQPVLGFVR	Stripped Sequence	FALSE	ADFLEQPVLGFVR	2	1	18.2691	2.94302	TRUE	_ADFLEQPVLGFVR_	100.744	FALSE	LABEL_FREE	1.03165e-09	24.922	99.2156	24.9634	FALSE	2	_ADFLEQPVLGFVR_	745.904	745.906	9.81114	18.2691	2.94302	2.94302	-4.17318	745.904
MaxLFQ	WT	15467_1	1	GN=SLC4A1AP Canonical;GN=SLC4A1AP Extended;GN=SLC4A1AP Truncated	GN=SLC4A1AP Canonical;GN=SLC4A1AP Extended;GN=SLC4A1AP Truncated	43.6842	27.0179	0.00371547	1.1636e-07	0.00440529	5.30112e-10	1	365987	4.89957	EENPIVLEF	Stripped Sequence	FALSE	EENPIVLEF	1	1	365987	1268.55	TRUE	_EENPIVLEF_	107.404	FALSE	LABEL_FREE	1.60924e-06	25.1692	110.071	25.1101	FALSE	2	_EENPIVLEF_	545.277	545.278	2.0584	365987	1268.55	1268.55	NaN	545.277
MaxLFQ	WT	15467_1	1	GN=SMARCA1 5' Overlap uORF;GN=SMARCA1 Canonical,GN=SMARCA1 Canonical,GN=SMARCA1 Canonical;GN=SMARCA1 Extended,GN=SMARCA1 Extended;GN=SMARCA5 Canonical	GN=SMARCA1 5' Overlap uORF;GN=SMARCA1 Canonical;GN=SMARCA1 Extended;GN=SMARCA5 Canonical	53.6571	52.3036	3.73362e-05	1.05689e-42	0	2.85645e-44	2	198.283	8.67458	KLSEIVREF	Stripped Sequence	FALSE	KLSEIVREF	1	1	128.154	13.6346	TRUE	_KLSEIVREF_	30.7263	FALSE	LABEL_FREE	1.80584e-18	18.8569	30.8567	18.8413	FALSE	2	_KLSEIVREF_	560.822	560.823	15.7081	128.154	13.6346	13.6346	-3.48261	560.822
MaxLFQ	WT	15467_1	1	GN=SMARCA1 5' Overlap uORF;GN=SMARCA1 Canonical,GN=SMARCA1 Canonical,GN=SMARCA1 Canonical;GN=SMARCA1 Extended,GN=SMARCA1 Extended;GN=SMARCA5 Canonical	GN=SMARCA1 5' Overlap uORF;GN=SMARCA1 Canonical;GN=SMARCA1 Extended;GN=SMARCA5 Canonical	53.6571	52.3036	3.73362e-05	1.05689e-42	0	2.85645e-44	2	198.283	8.67458	YAVDAYFREA	Stripped Sequence	FALSE	YAVDAYFREA	2	1	48.6887	4.46544	TRUE	_YAVDAYFREA_	46.3738	FALSE	LABEL_FREE	1.95262e-27	20.8435	46.4704	20.832	FALSE	2	_YAVDAYFREA_	602.785	602.787	4.81084	48.6887	4.46544	4.46544	-1.92385	602.785
MaxLFQ	WT	15467_1	1	GN=SMC4 3' Overlap dORF,GN=SMC4 3' Overlap dORF,GN=SMC4 3' Overlap dORF,GN=SMC4 3' Overlap dORF,GN=SMC4 3' Overlap dORF;GN=SMC4 Canonical,GN=SMC4 Canonical,GN=SMC4 Canonical,GN=SMC4 Canonical,GN=SMC4 Canonical,GN=SMC4 Canonical,GN=SMC4 Canonical;GN=SMC4 Extended,GN=SMC4 Extended	GN=SMC4 3' Overlap dORF;GN=SMC4 Canonical;GN=SMC4 Extended	51.6047	46.2041	0.000144079	6.9868e-32	0	6.29442e-34	1	93.9881	1.6906	NLDQATRVAY	Stripped Sequence	FALSE	NLDQATRVAY	1	1	93.9881	3.34408	TRUE	_NLDQATRVAY_	9.44794	FALSE	LABEL_FREE	5.21303e-20	16.3355	8.90267	16.4069	FALSE	2	_NLDQATRVAY_	575.796	575.798	5.71545	93.9881	3.34408	3.34408	-4.13405	575.796
MaxLFQ	WT	15467_1	1	GN=SNIP1 Canonical,GN=SNIP1 Canonical,GN=SNIP1 Canonical;GN=SNIP1 Extended	GN=SNIP1 Canonical;GN=SNIP1 Extended	50.2174	48.0811	0.000317463	5.03226e-35	0	6.21267e-37	1	100.7	1.35394	VFQYRLVEY	Stripped Sequence	FALSE	VFQYRLVEY	1	1	100.7	3.36135	TRUE	_VFQYRLVEY_	54.5675	FALSE	LABEL_FREE	4.03999e-22	21.8101	54.5016	21.8184	FALSE	2	_VFQYRLVEY_	608.822	608.824	2.2315	100.7	3.36135	3.36135	-0.902262	608.822
MaxLFQ	WT	15467_1	1	GN=SNRNP200 5' Overlap uORF,GN=SNRNP200 5' Overlap uORF,GN=SNRNP200 5' Overlap uORF,GN=SNRNP200 5' Overlap uORF,GN=SNRNP200 5' Overlap uORF,GN=SNRNP200 5' Overlap uORF;GN=SNRNP200 Canonical,GN=SNRNP200 Canonical	GN=SNRNP200 5' Overlap uORF;GN=SNRNP200 Canonical	56.3545	29.2087	4.62042e-06	1.48917e-09	0	6.94253e-12	1	16695.4	1093.11	SEIELFRVF	Stripped Sequence	FALSE	SEIELFRVF	1	1	16695.4	1266.36	TRUE	_SEIELFRVF_	105.583	FALSE	LABEL_FREE	2.83556e-07	25.1317	108.379	25.0699	FALSE	2	_SEIELFRVF_	570.308	570.31	3.94862	16695.4	1266.36	1266.36	-3.95979	570.308
MaxLFQ	WT	15467_1	1	GN=SNRPA Canonical	GN=SNRPA Canonical	57.6353	56.7686	1.53258e-06	9.64609e-52	0	1.07179e-52	2	3851.41	26.2547	NQFPGFKEV	Stripped Sequence	FALSE	NQFPGFKEV	1	1	1431.91	39.4105	TRUE	_NQFPGFKEV_	39.8547	FALSE	LABEL_FREE	8.33987e-28	19.9363	39.4385	19.9932	FALSE	2	_NQFPGFKEV_	533.272	533.273	40.4347	1431.91	39.4105	39.4105	-4.12035	533.272
MaxLFQ	WT	15467_1	1	GN=SNRPA Canonical	GN=SNRPA Canonical	57.6353	56.7686	1.53258e-06	9.64609e-52	0	1.07179e-52	2	3851.41	26.2547	HDIAFVEFDNEVQAGAAR	Stripped Sequence	TRUE	HDIAFVEFDNEVQAGAAR	2	1	74.0455	2.5149	TRUE	_HDIAFVEFDNEVQAGAAR_	50.1158	FALSE	LABEL_FREE	1.34862e-33	21.2697	49.9706	21.2873	FALSE	3	_HDIAFVEFDNEVQAGAAR_	663.654	663.657	45.1238	74.0455	2.5149	2.5149	-5.70204	663.654
MaxLFQ	WT	15467_1	1	GN=SNRPG Canonical	GN=SNRPG Canonical	52.9897	52.9897	5.93048e-05	4.97342e-44	0	1.5071e-45	2	473.827	39.3677	IMLEALERV	Stripped Sequence	TRUE	IMLEALERV	1	2	451.083	41.4046	TRUE	_IM[+16]LEALERV_	52.6281	FALSE	LABEL_FREE	8.5967e-20	21.5724	52.5367	21.5828	FALSE	2	_IM[Oxidation (M)]LEALERV_	545.302	545.305	12.7342	573.528	54.7031	54.7031	-3.58173	545.302
MaxLFQ	WT	15467_1	1	GN=SNRPG Canonical	GN=SNRPG Canonical	52.9897	52.9897	5.93048e-05	4.97342e-44	0	1.5071e-45	2	473.827	39.3677	IMLEALERV	Stripped Sequence	TRUE	IMLEALERV	1	2	451.083	41.4046	TRUE	_IMLEALERV_	68.6888	FALSE	LABEL_FREE	2.21344e-28	23.0013	68.1775	23.0413	FALSE	2	_IMLEALERV_	537.305	537.307	201.944	328.639	28.1061	28.1061	-2.72628	537.305
MaxLFQ	WT	15467_1	1	GN=SNTB2 Canonical,GN=SNTB2 Canonical;GN=SNTB2 Extended,GN=SNTB2 Extended	GN=SNTB2 Canonical;GN=SNTB2 Extended	51.6521	46.847	0.000140002	6.11733e-33	0	6.30652e-35	3	1515.1	38.6124	VTEKDLLLY	Stripped Sequence	FALSE	VTEKDLLLY	1	1	4072.87	101.46	TRUE	_VTEKDLLLY_	53.3911	FALSE	LABEL_FREE	1.05241e-20	21.7441	53.9789	21.6698	FALSE	2	_VTEKDLLLY_	547.311	547.313	137.939	4072.87	101.46	101.46	-4.68377	547.311
MaxLFQ	WT	15467_1	1	GN=SNTB2 Canonical,GN=SNTB2 Canonical;GN=SNTB2 Extended,GN=SNTB2 Extended	GN=SNTB2 Canonical;GN=SNTB2 Extended	51.6521	46.847	0.000140002	6.11733e-33	0	6.30652e-35	3	1515.1	38.6124	RLGDAILSV	Stripped Sequence	FALSE	RLGDAILSV	2	1	232.592	6.60264	TRUE	_RLGDAILSV_	51.6542	FALSE	LABEL_FREE	6.03065e-17	21.4354	51.3367	21.4724	FALSE	2	_RLGDAILSV_	472.282	472.284	4.34473	232.592	6.60264	6.60264	-5.10476	472.282
MaxLFQ	WT	15467_1	1	GN=SNTB2 Canonical,GN=SNTB2 Canonical;GN=SNTB2 Extended,GN=SNTB2 Extended	GN=SNTB2 Canonical;GN=SNTB2 Extended	51.6521	46.847	0.000140002	6.11733e-33	0	6.30652e-35	3	1515.1	38.6124	MLNGQEVRL	Stripped Sequence	FALSE	MLNGQEVRL	3	1	20.8067	1.07006	TRUE	_MLNGQEVRL_	24.9609	FALSE	LABEL_FREE	1.97743e-12	18.3851	26.309	18.2602	FALSE	2	_MLNGQEVRL_	530.284	530.286	0.185985	20.8067	1.07006	1.07006	-4.14356	530.284
MaxLFQ	WT	15467_1	1	GN=SOCS6 Canonical	GN=SOCS6 Canonical	45.9643	45.9644	0.00196051	1.7136e-31	0.00226244	1.46461e-33	1	260.333	0.869033	TRIDLIQKL	Stripped Sequence	TRUE	TRIDLIQKL	1	1	260.333	1.75608	TRUE	_TRIDLIQKL_	35.6836	FALSE	LABEL_FREE	9.27972e-20	19.4567	35.8086	19.4403	FALSE	2	_TRIDLIQKL_	550.345	550.347	34.9521	260.333	1.75608	1.75608	-1.66355	550.345
MaxLFQ	WT	15467_1	1	GN=SON Canonical,GN=SON Canonical,GN=SON Canonical,GN=SON Canonical,GN=SON Canonical,GN=SON Canonical;GN=SON Truncated,GN=SON Truncated	GN=SON Canonical;GN=SON Truncated	41.7609	41.7609	0.0054964	4.722e-25	0.00645161	2.7614e-27	1	535.027	1.12251	YTDSYTDTY	Stripped Sequence	FALSE	YTDSYTDTY	1	1	535.027	3.03215	TRUE	_YTDSYTDTY_	18.6581	FALSE	LABEL_FREE	1.52977e-15	17.4746	17.496	17.6187	FALSE	2	_YTDSYTDTY_	564.722	564.723	19.6559	535.027	3.03215	3.03215	-0.32424	564.722
MaxLFQ	WT	15467_1	1	GN=SOX10 Canonical,GN=SOX10 Canonical,GN=SOX10 Canonical,GN=SOX10 Canonical,GN=SOX10 Canonical;GN=SOX10 Extended,GN=SOX10 Extended	GN=SOX10 Canonical;GN=SOX10 Extended	57.4665	44.4659	1.77889e-06	4.07765e-29	0	2.88173e-31	2	114.761	24.1315	ISKPPGVAL	Stripped Sequence	FALSE	ISKPPGVAL	1	1	1180.72	48.1472	TRUE	_ISKPPGVAL_	16.2748	FALSE	LABEL_FREE	3.48658e-18	17.2156	15.4891	17.319	FALSE	2	_ISKPPGVAL_	441.276	441.277	19.9637	1180.72	48.1472	48.1472	-0.55326	441.276
MaxLFQ	WT	15467_1	1	GN=SOX10 Canonical,GN=SOX10 Canonical,GN=SOX10 Canonical,GN=SOX10 Canonical,GN=SOX10 Canonical;GN=SOX10 Extended,GN=SOX10 Extended	GN=SOX10 Canonical;GN=SOX10 Extended	57.4665	44.4659	1.77889e-06	4.07765e-29	0	2.88173e-31	2	114.761	24.1315	SAWISKPPGV	Stripped Sequence	FALSE	SAWISKPPGV	2	1	4.19759	1	TRUE	_SAWISKPPGV_	35.8873	FALSE	LABEL_FREE	8.65485e-05	19.1544	33.3649	19.467	FALSE	2	_SAWISKPPGV_	521.29	521.291	0.00566631	4.19759	1	1	-0.351254	521.29
MaxLFQ	WT	15467_1	1	GN=SOX5 Canonical,GN=SOX5 Canonical,GN=SOX5 Canonical,GN=SOX5 Canonical,GN=SOX5 Canonical,GN=SOX5 Canonical,GN=SOX5 Canonical,GN=SOX5 Canonical,GN=SOX5 Canonical;GN=SOX5 Extended,GN=SOX5 Extended,GN=SOX5 Extended,GN=SOX5 Extended,GN=SOX5 Extended,GN=SOX5 Extended,GN=SOX5 Extended,GN=SOX5 Extended	GN=SOX5 Canonical;GN=SOX5 Extended	50.1746	43.275	0.00032478	2.6995e-27	0	1.72492e-29	1	894.968	20.1604	VLDGKVAVV	Stripped Sequence	FALSE	VLDGKVAVV	1	1	894.968	20.3192	TRUE	_VLDGKVAVV_	15.9392	FALSE	LABEL_FREE	5.49189e-17	17.2661	15.8732	17.2748	FALSE	2	_VLDGKVAVV_	450.282	450.282	9.82406	894.968	20.3192	20.3192	0.406647	450.282
MaxLFQ	WT	15467_1	1	GN=SPTB Truncated	GN=SPTB Truncated	52.7955	39.7644	6.75618e-05	3.53203e-22	0	1.87874e-24	1	98.6843	NaN	EQEVSAAWQALLDACAGR	Stripped Sequence	FALSE	EQEVSAAWQALLDACAGR	1	1	98.6843	1	FALSE	_EQEVSAAWQALLDAC[+57]AGR_	98.8894	FALSE	LABEL_FREE	8.87287e-14	24.95	100.129	24.9117	FALSE	2	_EQEVSAAWQALLDAC[Carbamidomethyl (C)]AGR_	987.971	987.975	181.227	98.6843	1	1	-5.00404	987.971
MaxLFQ	WT	15467_1	1	GN=SPTBN1 Canonical,GN=SPTBN1 Canonical,GN=SPTBN1 Canonical,GN=SPTBN1 Canonical,GN=SPTBN1 Canonical;GN=SPTBN1 Extended,GN=SPTBN1 Extended	GN=SPTBN1 Canonical;GN=SPTBN1 Extended	54.0758	46.0437	2.76146e-05	1.27416e-31	0	1.13259e-33	2	410.594	2.90656	ETEKMIEKY	Stripped Sequence	FALSE	ETEKMIEKY	1	1	100.683	1	TRUE	_ETEKMIEKY_	-13.0627	FALSE	LABEL_FREE	6.26915e-05	13.4359	-12.1482	13.3068	FALSE	2	_ETEKMIEKY_	585.789	585.791	79.3997	100.683	1	1	-2.91741	585.789
MaxLFQ	WT	15467_1	1	GN=SPTBN1 Canonical,GN=SPTBN1 Canonical,GN=SPTBN1 Canonical,GN=SPTBN1 Canonical,GN=SPTBN1 Canonical;GN=SPTBN1 Extended,GN=SPTBN1 Extended	GN=SPTBN1 Canonical;GN=SPTBN1 Extended	54.0758	46.0437	2.76146e-05	1.27416e-31	0	1.13259e-33	2	410.594	2.90656	EEASLLHQF	Stripped Sequence	FALSE	EEASLLHQF	2	1	427.18	14.0793	TRUE	_EEASLLHQF_	44.3298	FALSE	LABEL_FREE	7.85648e-20	20.7777	45.9155	20.5852	FALSE	2	_EEASLLHQF_	537.267	537.268	336.041	427.18	14.0793	14.0793	-1.70405	537.267
MaxLFQ	WT	15467_1	1	GN=SRP68 Canonical,GN=SRP68 Canonical,GN=SRP68 Canonical,GN=SRP68 Canonical,GN=SRP68 Canonical;GN=SRP68 Extended,GN=SRP68 Extended,GN=SRP68 Extended	GN=SRP68 Canonical;GN=SRP68 Extended	41.611	32.018	0.0056396	2.70341e-12	0.00645161	1.28734e-14	1	43.5858	3.3786	EELLTDNRY	Stripped Sequence	FALSE	EELLTDNRY	1	1	57.832	6.28117	TRUE	_EELLTDNRY_	18.6581	FALSE	LABEL_FREE	1.56256e-08	17.4318	17.1535	17.6187	FALSE	2	_EELLTDNRY_	576.78	576.781	1.50887	57.832	6.28117	6.28117	-1.37567	576.78
MaxLFQ	WT	15467_1	1	GN=SRP72 Canonical,GN=SRP72 Canonical,GN=SRP72 Canonical;GN=SRP72 Extended	GN=SRP72 Canonical;GN=SRP72 Extended	50.7574	48.6488	0.000236196	5.23242e-36	0	6.97656e-38	1	131.199	6.13348	RTEEALQLY	Stripped Sequence	FALSE	RTEEALQLY	1	1	131.199	8.13163	TRUE	_RTEEALQLY_	32.7956	FALSE	LABEL_FREE	8.49235e-23	19.0975	32.8765	19.0881	FALSE	2	_RTEEALQLY_	561.793	561.795	0.771387	131.199	8.13163	8.13163	-1.30372	561.793
MaxLFQ	WT	15467_1	1	GN=SRSF9 3' Overlap dORF,GN=SRSF9 3' Overlap dORF,GN=SRSF9 3' Overlap dORF;GN=SRSF9 Canonical,GN=SRSF9 Canonical;GN=SRSF9 Extended,GN=SRSF9 Extended	GN=SRSF9 3' Overlap dORF;GN=SRSF9 Canonical;GN=SRSF9 Extended	57.0659	46.7535	2.52314e-06	8.74067e-33	0	8.7846e-35	1	208.298	19.3513	GETSYIRVY	Stripped Sequence	FALSE	GETSYIRVY	1	1	208.298	19.3513	TRUE	_GETSYIRVY_	28.6582	FALSE	LABEL_FREE	1.32916e-20	18.5551	28.0808	18.615	FALSE	2	_GETSYIRVY_	544.275	544.277	210.701	208.298	19.3513	19.3513	-3.81277	544.275
MaxLFQ	WT	15467_1	1	GN=STT3A Canonical,GN=STT3A Canonical,GN=STT3A Canonical,GN=STT3A Canonical,GN=STT3A Canonical,GN=STT3A Canonical;GN=STT3A Extended	GN=STT3A Canonical;GN=STT3A Extended	55.2298	50.7926	1.15059e-05	7.392e-40	0	1.43534e-41	1	139.288	3.16286	RTILVDNNTW	Stripped Sequence	FALSE	RTILVDNNTW	1	1	139.288	4.21097	TRUE	_RTILVDNNTW_	40.3886	FALSE	LABEL_FREE	1.81881e-25	20.1839	41.1594	20.0712	FALSE	2	_RTILVDNNTW_	616.325	616.327	7.16802	139.288	4.21097	4.21097	-2.37674	616.325
MaxLFQ	WT	15467_1	1	GN=STX18 Canonical,GN=STX18 Canonical,GN=STX18 Canonical;GN=STX18 Extended,GN=STX18 Extended;GN=STX18 ncRNA Retained Intron,GN=STX18 ncRNA Retained Intron;GN=STX18 Truncated	GN=STX18 Canonical;GN=STX18 Extended;GN=STX18 ncRNA Retained Intron;GN=STX18 Truncated	52.4433	46.232	8.517e-05	6.29142e-32	0	5.69359e-34	1	122.941	1.65742	AEIDSIHQL	Stripped Sequence	FALSE	AEIDSIHQL	1	1	122.941	2.49718	TRUE	_AEIDSIHQL_	23.6253	FALSE	LABEL_FREE	4.85813e-20	18.1314	23.5858	18.1351	FALSE	2	_AEIDSIHQL_	513.267	513.268	1809.52	122.941	2.49718	2.49718	-0.356745	513.267
MaxLFQ	WT	15467_1	1	GN=SUCO Canonical,GN=SUCO Canonical,GN=SUCO Canonical;GN=SUCO Extended,GN=SUCO Extended,GN=SUCO Extended	GN=SUCO Canonical;GN=SUCO Extended	51.1872	51.1873	0.000184671	1.36844e-40	0	2.85092e-42	1	27.3797	1.32683	YLEELSQRY	Stripped Sequence	FALSE	YLEELSQRY	1	1	27.3797	1.93695	TRUE	_YLEELSQRY_	31.7607	FALSE	LABEL_FREE	5.65392e-26	18.9811	31.894	18.9652	FALSE	2	_YLEELSQRY_	600.798	600.8	3.87615	27.3797	1.93695	1.93695	-3.65724	600.798
MaxLFQ	WT	15467_1	1	GN=SUPT16H 3' Overlap dORF;GN=SUPT16H Canonical,GN=SUPT16H Canonical,GN=SUPT16H Canonical,GN=SUPT16H Canonical;GN=SUPT16H Extended,GN=SUPT16H Extended,GN=SUPT16H Extended	GN=SUPT16H 3' Overlap dORF;GN=SUPT16H Canonical;GN=SUPT16H Extended	47.3064	29.326	0.00121254	1.16687e-09	0.00226244	5.45265e-12	1	22804.2	NaN	IDISAVVAYTIAVK	Stripped Sequence	FALSE	IDISAVVAYTIAVK	1	1	22804.2	1	FALSE	_IDISAVVAYTIAVK_	108.597	FALSE	LABEL_FREE	2.55325e-07	25.1371	108.622	25.1365	FALSE	2	_IDISAVVAYTIAVK_	731.929	731.932	3.75394	22804.2	1	1	NaN	731.929
MaxLFQ	WT	15467_1	1	GN=TAF6L Canonical,GN=TAF6L Canonical;GN=TAF6L Extended,GN=TAF6L Extended	GN=TAF6L Canonical;GN=TAF6L Extended	48.5356	48.5356	0.000724852	8.2411e-36	0.00226244	1.09154e-37	1	40.3287	1.10123	LADIYRELY	Stripped Sequence	FALSE	LADIYRELY	1	1	40.3287	2.68986	TRUE	_LADIYRELY_	56.0166	FALSE	LABEL_FREE	1.17426e-22	21.9885	56.0839	21.9815	FALSE	2	_LADIYRELY_	578.306	578.308	4.2926	40.3287	2.68986	2.68986	-2.11083	578.306
MaxLFQ	WT	15467_1	1	GN=TBC1D8 Canonical	GN=TBC1D8 Canonical	52.8435	51.4055	6.54349e-05	5.34433e-41	0	1.18763e-42	1	260.637	9.59789	ISDLIRDSY	Stripped Sequence	TRUE	ISDLIRDSY	1	1	260.637	9.59789	TRUE	_ISDLIRDSY_	29.6926	FALSE	LABEL_FREE	2.98916e-26	18.7349	29.8154	18.7222	FALSE	2	_ISDLIRDSY_	541.28	541.282	13.826	260.637	9.59789	9.59789	-2.93178	541.28
MaxLFQ	WT	15467_1	1	GN=TBL3 Canonical,GN=TBL3 Canonical,GN=TBL3 Canonical,GN=TBL3 Canonical,GN=TBL3 Canonical;GN=TBL3 Extended,GN=TBL3 Extended,GN=TBL3 Extended	GN=TBL3 Canonical;GN=TBL3 Extended	51.9003	36.0179	0.000120207	4.9304e-17	0	2.4228e-19	1	105.416	2.20366	SATDAAIRVW	Stripped Sequence	FALSE	SATDAAIRVW	1	1	105.416	6.13196	TRUE	_SATDAAIRVW_	44.1796	FALSE	LABEL_FREE	6.50383e-11	20.5383	43.9548	20.5664	FALSE	2	_SATDAAIRVW_	545.288	545.29	4.34845	105.416	6.13196	6.13196	-5.2608	545.288
MaxLFQ	WT	15467_1	1	GN=TDG 5' Overlap uORF,GN=TDG 5' Overlap uORF,GN=TDG 5' Overlap uORF,GN=TDG 5' Overlap uORF,GN=TDG 5' Overlap uORF,GN=TDG 5' Overlap uORF,GN=TDG 5' Overlap uORF,GN=TDG 5' Overlap uORF,GN=TDG 5' Overlap uORF;GN=TDG Canonical,GN=TDG Canonical,GN=TDG Canonical;GN=TDG Extended,GN=TDG Extended,GN=TDG Extended;GN=TDG Truncated,GN=TDG Truncated;GN=TDGP1 Pseudogene,GN=TDGP1 Pseudogene	GN=TDG 5' Overlap uORF;GN=TDG Canonical;GN=TDG Extended;GN=TDG Truncated;GN=TDGP1 Pseudogene	50.9482	49.0677	0.000212008	9.62947e-37	0	1.37564e-38	1	700.85	0.920221	KTLPDILTF	Stripped Sequence	FALSE	KTLPDILTF	1	1	700.85	18.1587	TRUE	_KTLPDILTF_	88.8259	FALSE	LABEL_FREE	2.63884e-23	24.5251	89.4684	24.4843	FALSE	2	_KTLPDILTF_	524.308	524.309	18.7545	700.85	18.1587	18.1587	-3.25951	524.308
MaxLFQ	WT	15467_1	1	GN=TFB1M 5' Overlap uORF	GN=TFB1M 5' Overlap uORF	50.9829	44.7572	0.000207835	1.43281e-29	0	1.05354e-31	1	118.394	4.81788	TDGVSLLLP	Stripped Sequence	TRUE	TDGVSLLLP	1	1	118.394	18.8919	TRUE	_TDGVSLLLP_	54.3216	FALSE	LABEL_FREE	1.75924e-18	21.7795	54.2592	21.7874	FALSE	1	_TDGVSLLLP_	914.519	914.524	7.31521	118.394	18.8919	18.8919	-6.8075	914.519
MaxLFQ	WT	15467_1	1	GN=TIMM50 3' dORF,GN=TIMM50 3' dORF,GN=TIMM50 3' dORF,GN=TIMM50 3' dORF,GN=TIMM50 3' dORF,GN=TIMM50 3' dORF,GN=TIMM50 3' dORF,GN=TIMM50 3' dORF,GN=TIMM50 3' dORF;GN=TIMM50 Canonical,GN=TIMM50 Canonical,GN=TIMM50 Canonical;GN=TIMM50 Extended,GN=TIMM50 Extended,GN=TIMM50 Extended	GN=TIMM50 3' dORF;GN=TIMM50 Canonical;GN=TIMM50 Extended	58.5429	46.9249	6.76081e-07	4.53946e-33	0	4.72861e-35	2	2517.81	61.7946	SVDPHGFISY	Stripped Sequence	FALSE	SVDPHGFISY	1	1	5395.52	130.078	TRUE	_SVDPHGFISY_	42.9007	FALSE	LABEL_FREE	8.57948e-21	20.4192	43.0036	20.4061	FALSE	2	_SVDPHGFISY_	561.267	561.268	115.059	5395.52	130.078	130.078	-2.82738	561.267
MaxLFQ	WT	15467_1	1	GN=TIMM50 3' dORF,GN=TIMM50 3' dORF,GN=TIMM50 3' dORF,GN=TIMM50 3' dORF,GN=TIMM50 3' dORF,GN=TIMM50 3' dORF,GN=TIMM50 3' dORF,GN=TIMM50 3' dORF,GN=TIMM50 3' dORF;GN=TIMM50 Canonical,GN=TIMM50 Canonical,GN=TIMM50 Canonical;GN=TIMM50 Extended,GN=TIMM50 Extended,GN=TIMM50 Extended	GN=TIMM50 3' dORF;GN=TIMM50 Canonical;GN=TIMM50 Extended	58.5429	46.9249	6.76081e-07	4.53946e-33	0	4.72861e-35	2	2517.81	61.7946	PHGFISY	Stripped Sequence	FALSE	PHGFISY	2	1	220.847	2.92316	TRUE	_PHGFISY_	25.9111	FALSE	LABEL_FREE	5.20377e-19	18.4241	26.7319	18.3484	FALSE	2	_PHGFISY_	410.703	410.704	11.8458	220.847	2.92316	2.92316	-3.19515	410.703
MaxLFQ	WT	15467_1	1	GN=TJP1 Canonical,GN=TJP1 Canonical,GN=TJP1 Canonical,GN=TJP1 Canonical,GN=TJP1 Canonical,GN=TJP1 Canonical,GN=TJP1 Canonical,GN=TJP1 Canonical;GN=TJP1 Extended,GN=TJP1 Extended,GN=TJP1 Extended	GN=TJP1 Canonical;GN=TJP1 Extended	54.3826	54.3826	2.20182e-05	8.56912e-47	0	3.89506e-48	1	44.7324	0.80945	YTDQFSRNY	Stripped Sequence	FALSE	YTDQFSRNY	1	1	44.7324	1.51529	TRUE	_YTDQFSRNY_	6.36131	FALSE	LABEL_FREE	2.79563e-30	16.0354	6.7623	15.9756	FALSE	2	_YTDQFSRNY_	597.265	597.267	137.128	44.7324	1.51529	1.51529	-3.27012	597.265
MaxLFQ	WT	15467_1	1	GN=TLN1 Canonical	GN=TLN1 Canonical	59.2527	28.8068	3.50052e-07	3.40014e-09	0	1.57779e-11	1	80.2431	3.17329	AVNPRDPPSW	Stripped Sequence	TRUE	AVNPRDPPSW	1	1	80.2431	3.74241	TRUE	_AVNPRDPPSW_	19.4567	FALSE	LABEL_FREE	4.02433e-07	17.6368	18.8229	17.7067	FALSE	2	_AVNPRDPPSW_	569.786	569.787	5.50775	80.2431	3.74241	3.74241	-2.24951	569.786
MaxLFQ	WT	15467_1	1	GN=TMEM168 5' uORF	GN=TMEM168 5' uORF	53.5517	53.2369	4.02268e-05	1.63282e-44	0	5.18355e-46	1	443.526	8.17754	VTEKVYADTGLY	Stripped Sequence	TRUE	VTEKVYADTGLY	1	1	443.526	8.17754	TRUE	_VTEKVYADTGLY_	26.3944	FALSE	LABEL_FREE	1.01949e-28	18.3856	26.3143	18.393	FALSE	2	_VTEKVYADTGLY_	679.846	679.848	1749.38	443.526	8.17754	8.17754	-3.59112	679.846
MaxLFQ	WT	15467_1	1	GN=TMEM214 5' Overlap uORF;GN=TMEM214 Canonical,GN=TMEM214 Canonical,GN=TMEM214 Canonical,GN=TMEM214 Canonical,GN=TMEM214 Canonical;GN=TMEM214 Extended	GN=TMEM214 5' Overlap uORF;GN=TMEM214 Canonical;GN=TMEM214 Extended	48.4051	44.932	0.000768232	7.61803e-30	0.00226244	5.68509e-32	1	76.8837	1.28853	GEANGVWKY	Stripped Sequence	FALSE	GEANGVWKY	1	1	76.8837	3.86907	TRUE	_GEANGVWKY_	22.2925	FALSE	LABEL_FREE	1.15092e-18	17.9065	21.4544	17.9897	FALSE	2	_GEANGVWKY_	512.248	512.249	3.60169	76.8837	3.86907	3.86907	-2.85964	512.248
MaxLFQ	WT	15467_1	1	GN=TMX2 Canonical,GN=TMX2 Canonical,GN=TMX2 Canonical,GN=TMX2 Canonical,GN=TMX2 Canonical,GN=TMX2 Canonical,GN=TMX2 Canonical;GN=TMX2P1 Pseudogene,GN=TMX2P1 Pseudogene	GN=TMX2 Canonical;GN=TMX2P1 Pseudogene	47.7756	47.1683	0.00100497	1.78063e-33	0.00226244	1.93546e-35	1	1632.8	7.72899	YTDVSTRY	Stripped Sequence	FALSE	YTDVSTRY	1	1	1632.8	8.51482	TRUE	_YTDVSTRY_	-9.79301	FALSE	LABEL_FREE	4.57104e-21	13.9199	-8.72633	13.7691	FALSE	2	_YTDVSTRY_	502.738	502.739	106.866	1632.8	8.51482	8.51482	-3.70287	502.738
MaxLFQ	WT	15467_1	1	GN=TOP2A Canonical,GN=TOP2A Canonical,GN=TOP2A Canonical;GN=TOP2B Canonical,GN=TOP2B Canonical;GN=TOP2B Extended,GN=TOP2B Extended;GN=TOP2B ncRNA Retained Intron	GN=TOP2A Canonical;GN=TOP2B Canonical;GN=TOP2B Extended;GN=TOP2B ncRNA Retained Intron	46.8022	39.6542	0.00146652	5.06704e-22	0.00226244	2.68097e-24	1	107.045	2.61698	AEINNIIKI	Stripped Sequence	FALSE	AEINNIIKI	1	1	107.045	3.05902	TRUE	_AEINNIIKI_	54.6307	FALSE	LABEL_FREE	1.09829e-13	21.9325	55.5457	21.8264	FALSE	2	_AEINNIIKI_	514.311	514.313	9.86464	107.045	3.05902	3.05902	-4.74695	514.311
MaxLFQ	WT	15467_1	1	GN=TRAPPC4 3' Overlap dORF,GN=TRAPPC4 3' Overlap dORF,GN=TRAPPC4 3' Overlap dORF,GN=TRAPPC4 3' Overlap dORF;GN=TRAPPC4 Canonical,GN=TRAPPC4 Canonical,GN=TRAPPC4 Canonical,GN=TRAPPC4 Canonical,GN=TRAPPC4 Canonical,GN=TRAPPC4 Canonical,GN=TRAPPC4 Canonical,GN=TRAPPC4 Canonical;GN=TRAPPC4 Truncated,GN=TRAPPC4 Truncated	GN=TRAPPC4 3' Overlap dORF;GN=TRAPPC4 Canonical;GN=TRAPPC4 Truncated	57.9967	57.9967	1.11003e-06	2.14561e-54	0	5.36402e-55	1	284.944	2.80738	YTADGKEVLEY	Stripped Sequence	FALSE	YTADGKEVLEY	1	1	284.944	3.06473	TRUE	_YTADGKEVLEY_	23.2328	FALSE	LABEL_FREE	2.69576e-35	18.0103	22.4806	18.0929	FALSE	2	_YTADGKEVLEY_	644.309	644.311	100.863	284.944	3.06473	3.06473	-1.42095	644.309
MaxLFQ	WT	15467_1	1	GN=TRIM14 Canonical	GN=TRIM14 Canonical	49.4007	45.1284	0.000482588	3.73239e-30	0.00226244	2.87107e-32	1	15.633	1.48836	AGWWVGAAY	Stripped Sequence	TRUE	AGWWVGAAY	1	1	15.633	1.68458	TRUE	_AGWWVGAAY_	6.68232	FALSE	LABEL_FREE	7.19386e-19	15.9511	6.19756	16.0234	FALSE	1	_AGWWVGAAY_	980.462	980.467	427.652	15.633	1.68458	1.68458	-8.8397	980.462
MaxLFQ	WT	15467_1	1	GN=TRIM25 3' Overlap dORF,GN=TRIM25 3' Overlap dORF,GN=TRIM25 3' Overlap dORF;GN=TRIM25 Canonical	GN=TRIM25 3' Overlap dORF;GN=TRIM25 Canonical	47.8345	47.8345	0.00098082	1.33052e-34	0.00226244	1.59344e-36	1	127.403	0.588301	VADKVHLMY	Stripped Sequence	FALSE	VADKVHLMY	1	1	127.403	1.94117	TRUE	_VADKVHLMY_	11.5747	FALSE	LABEL_FREE	7.90428e-22	16.6318	11.2091	16.6779	FALSE	2	_VADKVHLMY_	538.284	538.285	8.38964	127.403	1.94117	1.94117	-1.36066	538.284
MaxLFQ	WT	15467_1	1	GN=TRIM28 Canonical,GN=TRIM28 Canonical,GN=TRIM28 Canonical;GN=TRIM28 ncRNA Retained Intron,GN=TRIM28 ncRNA Retained Intron,GN=TRIM28 ncRNA Retained Intron,GN=TRIM28 ncRNA Retained Intron,GN=TRIM28 ncRNA Retained Intron,GN=TRIM28 ncRNA Retained Intron,GN=TRIM28 ncRNA Retained Intron,GN=TRIM28 ncRNA Retained Intron,GN=TRIM28 ncRNA Retained Intron,GN=TRIM28 ncRNA Retained Intron,GN=TRIM28 ncRNA Ret…	GN=TRIM28 Canonical;GN=TRIM28 ncRNA Retained Intron;GN=TRIM28 Truncated	54.9176	48.0928	1.4673e-05	4.80561e-35	0	5.9697e-37	2	1803.19	21.3774	FAQDVGRMF	Stripped Sequence	FALSE	FAQDVGRMF	1	2	568.712	19.5917	TRUE	_FAQDVGRMF_	46.0802	FALSE	LABEL_FREE	3.92763e-22	20.8377	46.4218	20.7972	FALSE	2	_FAQDVGRMF_	535.758	535.76	1.00364	939.046	34.204	34.204	-1.13923	535.758
MaxLFQ	WT	15467_1	1	GN=TRIM28 Canonical,GN=TRIM28 Canonical,GN=TRIM28 Canonical;GN=TRIM28 ncRNA Retained Intron,GN=TRIM28 ncRNA Retained Intron,GN=TRIM28 ncRNA Retained Intron,GN=TRIM28 ncRNA Retained Intron,GN=TRIM28 ncRNA Retained Intron,GN=TRIM28 ncRNA Retained Intron,GN=TRIM28 ncRNA Retained Intron,GN=TRIM28 ncRNA Retained Intron,GN=TRIM28 ncRNA Retained Intron,GN=TRIM28 ncRNA Retained Intron,GN=TRIM28 ncRNA Ret…	GN=TRIM28 Canonical;GN=TRIM28 ncRNA Retained Intron;GN=TRIM28 Truncated	54.9176	48.0928	1.4673e-05	4.80561e-35	0	5.9697e-37	2	1803.19	21.3774	FAQDVGRMF	Stripped Sequence	FALSE	FAQDVGRMF	1	2	568.712	19.5917	TRUE	_FAQDVGRM[+16]F_	15.2052	FALSE	LABEL_FREE	5.71375e-19	17.2035	15.3972	17.1782	FALSE	2	_FAQDVGRM[Oxidation (M)]F_	543.755	543.756	5.06864	198.378	4.97937	4.97937	-1.34697	543.755
MaxLFQ	WT	15467_1	1	GN=TRIM44 Canonical;GN=TRIM44 Extended	GN=TRIM44 Canonical;GN=TRIM44 Extended	45.2455	25.6621	0.00245378	1.42086e-06	0.00226244	6.38587e-09	2	98.5999	1.31938	AMIELVERL	Stripped Sequence	FALSE	AMIELVERL	1	2	72.9046	2.61826	TRUE	_AM[+16]IELVERL_	51.1711	FALSE	LABEL_FREE	3.82175e-06	21.3806	50.8848	21.4153	FALSE	2	_AM[Oxidation (M)]IELVERL_	545.302	545.305	3.40952	83.4958	3.08948	3.08948	-4.47716	545.302
MaxLFQ	WT	15467_1	1	GN=TRIM44 Canonical;GN=TRIM44 Extended	GN=TRIM44 Canonical;GN=TRIM44 Extended	45.2455	25.6621	0.00245378	1.42086e-06	0.00226244	6.38587e-09	2	98.5999	1.31938	AMIELVERL	Stripped Sequence	FALSE	AMIELVERL	1	2	72.9046	2.61826	TRUE	_AMIELVERL_	79.2313	FALSE	LABEL_FREE	0.00155844	24.058	82.4875	23.8186	FALSE	2	_AMIELVERL_	537.305	537.307	0.200921	62.3135	2.14704	2.14704	NaN	537.305
MaxLFQ	WT	15467_1	1	GN=TRPC3 Canonical,GN=TRPC3 Canonical,GN=TRPC3 Canonical,GN=TRPC3 Canonical;GN=TRPC3 Extended,GN=TRPC3 Extended;GN=TRPC6 Truncated,GN=TRPC6 Truncated	GN=TRPC3 Canonical;GN=TRPC3 Extended;GN=TRPC6 Truncated	51.4876	45.1365	0.00015461	3.62374e-30	0	2.79825e-32	1	4798.21	1	PQIISEGLY	Stripped Sequence	FALSE	PQIISEGLY	1	1	4798.21	26.14	TRUE	_PQIISEGLY_	84.6141	FALSE	LABEL_FREE	7.06893e-19	24.383	87.231	24.2143	FALSE	2	_PQIISEGLY_	510.274	510.276	31.8488	4798.21	26.14	26.14	-2.69128	510.274
MaxLFQ	WT	15467_1	1	GN=TRPC4AP Canonical,GN=TRPC4AP Canonical;GN=TRPC4AP Extended,GN=TRPC4AP Extended	GN=TRPC4AP Canonical;GN=TRPC4AP Extended	51.0175	38.2465	0.000203755	4.84059e-20	0	2.48235e-22	1	217155	5943.03	TLIEDILGV	Stripped Sequence	FALSE	TLIEDILGV	1	1	217155	5943.03	TRUE	_TLIEDILGV_	103.935	FALSE	LABEL_FREE	1.53016e-12	25.1689	110.061	25.0334	FALSE	1	_TLIEDILGV_	972.561	972.565	239.248	217155	5943.03	5943.03	-5.77366	972.561
MaxLFQ	WT	15467_1	1	GN=TSC2 Canonical,GN=TSC2 Canonical,GN=TSC2 Canonical,GN=TSC2 Canonical,GN=TSC2 Canonical,GN=TSC2 Canonical,GN=TSC2 Canonical;GN=TSC2 Extended,GN=TSC2 Extended,GN=TSC2 Extended,GN=TSC2 Extended,GN=TSC2 Extended;GN=TSC2 Truncated,GN=TSC2 Truncated,GN=TSC2 Truncated,GN=TSC2 Truncated,GN=TSC2 Truncated	GN=TSC2 Canonical;GN=TSC2 Extended;GN=TSC2 Truncated	46.4342	46.4342	0.0016725	2.93697e-32	0.00226244	2.75772e-34	1	83.9084	0.235958	YLDEYIARM	Stripped Sequence	FALSE	YLDEYIARM	1	1	83.9084	4.62167	TRUE	_YLDEYIARM_	56.0166	FALSE	LABEL_FREE	2.96292e-20	21.9891	56.0898	21.9815	FALSE	2	_YLDEYIARM_	587.284	587.286	3.17617	83.9084	4.62167	4.62167	-1.45499	587.284
MaxLFQ	WT	15467_1	1	GN=TSPAN4 Canonical,GN=TSPAN4 Canonical,GN=TSPAN4 Canonical;GN=TSPAN4 Extended,GN=TSPAN4 Extended,GN=TSPAN4 Extended,GN=TSPAN4 Extended,GN=TSPAN4 Extended;GN=TSPAN4 ncRNA Retained Intron,GN=TSPAN4 ncRNA Retained Intron,GN=TSPAN4 ncRNA Retained Intron,GN=TSPAN4 ncRNA Retained Intron,GN=TSPAN4 ncRNA Retained Intron,GN=TSPAN4 ncRNA Retained Intron;GN=TSPAN4 Truncated	GN=TSPAN4 Canonical;GN=TSPAN4 Extended;GN=TSPAN4 ncRNA Retained Intron;GN=TSPAN4 Truncated	51.2879	51.2879	0.000174085	8.87501e-41	0	1.8883e-42	1	64.3	1.0558	YTDKIDRY	Stripped Sequence	FALSE	YTDKIDRY	1	1	64.3	3.26295	TRUE	_YTDKIDRY_	-15.499	FALSE	LABEL_FREE	4.17032e-26	13.0084	-15.1775	12.9631	FALSE	2	_YTDKIDRY_	537.267	537.268	161.098	64.3	3.26295	3.26295	-3.6353	537.267
MaxLFQ	WT	15467_1	1	GN=TUBA1A Canonical;GN=TUBA1B Canonical	GN=TUBA1A Canonical;GN=TUBA1B Canonical	57.159	53.8584	2.32751e-06	9.63564e-46	0	3.4413e-47	6	1767.44	23.8461	KTIGGGDDSFNTF	Stripped Sequence	FALSE	KTIGGGDDSFNTF	3	1	113.265	1.63613	TRUE	_KTIGGGDDSFNTF_	36.9187	FALSE	LABEL_FREE	1.70088e-24	19.5181	36.2764	19.6036	FALSE	2	_KTIGGGDDSFNTF_	679.815	679.818	41.1077	113.265	1.63613	1.63613	-7.45191	679.815
MaxLFQ	WT	15467_1	1	GN=TUBA1A Canonical;GN=TUBA1B Canonical	GN=TUBA1A Canonical;GN=TUBA1B Canonical	57.159	53.8584	2.32751e-06	9.63564e-46	0	3.4413e-47	6	1767.44	23.8461	NLDIERPTY	Stripped Sequence	FALSE	NLDIERPTY	5	1	177.153	3.26201	TRUE	_NLDIERPTY_	23.9578	FALSE	LABEL_FREE	5.43947e-17	18.175	24.0511	18.1662	FALSE	2	_NLDIERPTY_	560.785	560.787	9.28084	177.153	3.26201	3.26201	-1.74142	560.785
MaxLFQ	WT	15467_1	1	GN=TUBB4B Canonical,GN=TUBB4B Canonical;GN=TUBB4B Extended	GN=TUBB4B Canonical;GN=TUBB4B Extended	59.2527	29.1388	3.50052e-07	1.72094e-09	0	8.00439e-12	1	4.87533	NaN	AVLVDLEPGTMDSVR	Stripped Sequence	FALSE	AVLVDLEPGTMDSVR	1	1	4.87533	1	FALSE	_AVLVDLEPGTM[+16]DSVR_	41.5019	FALSE	LABEL_FREE	3.00896e-07	20.3088	42.132	20.2291	FALSE	2	_AVLVDLEPGTM[Oxidation (M)]DSVR_	809.411	809.414	0.0152832	4.87533	1	1	-1.80976	809.411
MaxLFQ	WT	15467_1	1	GN=TUFM Canonical,GN=TUFM Canonical;GN=TUFM Extended	GN=TUFM Canonical;GN=TUFM Extended	55.312	42.8618	1.07844e-05	1.12364e-26	0	7.02276e-29	1	10204.6	124.825	ADAVQDSEMVELVELEIR	Stripped Sequence	FALSE	ADAVQDSEMVELVELEIR	1	1	10204.6	247.748	TRUE	_ADAVQDSEMVELVELEIR_	114.54	FALSE	LABEL_FREE	1.39662e-16	25.1204	107.867	25.268	FALSE	3	_ADAVQDSEMVELVELEIR_	682.674	682.676	2901.82	10204.6	247.748	247.748	-3.12921	682.674
MaxLFQ	WT	15467_1	1	GN=UBA1 Canonical,GN=UBA1 Canonical,GN=UBA1 Canonical,GN=UBA1 Canonical,GN=UBA1 Canonical;GN=UBA1 Extended;GN=UBA1 Out-of-Frame,GN=UBA1 Out-of-Frame,GN=UBA1 Out-of-Frame,GN=UBA1 Out-of-Frame,GN=UBA1 Out-of-Frame,GN=UBA1 Out-of-Frame,GN=UBA1 Out-of-Frame,GN=UBA1 Out-of-Frame,GN=UBA1 Out-of-Frame,GN=UBA1 Out-of-Frame,GN=UBA1 Out-of-Frame,GN=UBA1 Out-of-Frame,GN=UBA1 Out-of-Frame,GN=UBA1 Out-of-Fram…	GN=UBA1 Canonical;GN=UBA1 Extended;GN=UBA1 Out-of-Frame	55.4326	55.4326	9.80157e-06	6.1441e-49	0	4.55118e-50	1	9097.82	819.027	NFAMIGLGCGEGGEIIVTDMDTIEK	Stripped Sequence	FALSE	NFAMIGLGCGEGGEIIVTDMDTIEK	1	1	9097.82	956.865	TRUE	_NFAMIGLGC[+57]GEGGEIIVTDMDTIEK_	102.498	FALSE	LABEL_FREE	1.01331e-31	25.1124	107.508	25.0018	FALSE	3	_NFAMIGLGC[Carbamidomethyl (C)]GEGGEIIVTDMDTIEK_	890.753	890.757	295176	9097.82	956.865	956.865	-5.07054	890.753
MaxLFQ	WT	15467_1	1	GN=UBE2C Canonical	GN=UBE2C Canonical	50.1387	48.0264	0.000331022	6.24881e-35	0	7.66726e-37	2	213.06	3.22965	GTVYEDLRY	Stripped Sequence	FALSE	GTVYEDLRY	1	1	302.419	4.5796	TRUE	_GTVYEDLRY_	36.1642	FALSE	LABEL_FREE	4.67603e-22	19.5054	36.1796	19.5034	FALSE	2	_GTVYEDLRY_	558.272	558.274	35.8153	302.419	4.5796	4.5796	-6.66905	558.272
MaxLFQ	WT	15467_1	1	GN=UBE2C Canonical	GN=UBE2C Canonical	50.1387	48.0264	0.000331022	6.24881e-35	0	7.66726e-37	2	213.06	3.22965	MVYEDLRY	Stripped Sequence	TRUE	MVYEDLRY	2	1	1	8.35084	TRUE	_M[+16]VYEDLRY_	36.0452	FALSE	LABEL_FREE	0.000539958	19.5024	36.1567	19.4878	FALSE	2	_M[Oxidation (M)]VYEDLRY_	552.755	552.757	0.00035285	1	8.35084	8.35084	NaN	552.755
MaxLFQ	WT	15467_1	1	GN=UCHL5 Canonical,GN=UCHL5 Canonical,GN=UCHL5 Canonical,GN=UCHL5 Canonical,GN=UCHL5 Canonical;GN=UCHL5 Extended,GN=UCHL5 Extended,GN=UCHL5 Extended,GN=UCHL5 Extended,GN=UCHL5 Extended,GN=UCHL5 Extended,GN=UCHL5 Extended	GN=UCHL5 Canonical;GN=UCHL5 Extended	50.6865	42.4129	0.000245768	5.21068e-26	0	3.15799e-28	1	163.939	2.83927	SNSDVIRQV	Stripped Sequence	FALSE	SNSDVIRQV	1	1	163.939	4.48294	TRUE	_SNSDVIRQV_	-3.98692	FALSE	LABEL_FREE	3.74711e-16	14.5824	-3.72586	14.5491	FALSE	2	_SNSDVIRQV_	509.27	509.272	6.50881	163.939	4.48294	4.48294	-4.37447	509.27
MaxLFQ	WT	15467_1	1	GN=UGGT2 Canonical,GN=UGGT2 Canonical,GN=UGGT2 Canonical,GN=UGGT2 Canonical;GN=UGGT2 Extended,GN=UGGT2 Extended,GN=UGGT2 Extended,GN=UGGT2 Extended	GN=UGGT2 Canonical;GN=UGGT2 Extended	55.5344	36.9154	9.037e-06	3.20727e-18	0	1.60766e-20	1	96.0105	14.7647	KATNVVRLL	Stripped Sequence	FALSE	KATNVVRLL	1	1	96.0105	14.7647	TRUE	_KATNVVRLL_	13.3319	FALSE	LABEL_FREE	1.52931e-11	16.8697	12.9938	16.9159	FALSE	2	_KATNVVRLL_	507.327	507.328	127.827	96.0105	14.7647	14.7647	NaN	507.327
MaxLFQ	WT	15467_1	1	GN=UMAD1 3' Overlap dORF,GN=UMAD1 3' Overlap dORF,GN=UMAD1 3' Overlap dORF;GN=UMAD1 Canonical,GN=UMAD1 Canonical,GN=UMAD1 Canonical,GN=UMAD1 Canonical,GN=UMAD1 Canonical;GN=UMAD1 Extended,GN=UMAD1 Extended,GN=UMAD1 Extended,GN=UMAD1 Extended,GN=UMAD1 Extended,GN=UMAD1 Extended	GN=UMAD1 3' Overlap dORF;GN=UMAD1 Canonical;GN=UMAD1 Extended	49.6852	25.8059	0.000418686	1.10205e-06	0.00226244	4.9642e-09	1	147.498	NaN	ITDLPDHLLSY	Stripped Sequence	FALSE	ITDLPDHLLSY	1	1	147.498	1	FALSE	_ITDLPDHLLSY_	70.4279	FALSE	LABEL_FREE	3.512e-06	22.998	68.1355	23.1772	FALSE	2	_ITDLPDHLLSY_	643.835	643.838	43.6685	147.498	1	1	-4.36077	643.835
MaxLFQ	WT	15467_1	1	GN=UNC45A Canonical,GN=UNC45A Canonical,GN=UNC45A Canonical;GN=UNC45A Extended	GN=UNC45A Canonical;GN=UNC45A Extended	41.6021	41.6021	0.00564817	8.04625e-25	0.00645161	4.63761e-27	1	67.7735	6.27664	IIVDPAREL	Stripped Sequence	FALSE	IIVDPAREL	1	1	67.7735	7.61374	TRUE	_IIVDPAREL_	39.4631	FALSE	LABEL_FREE	2.13306e-15	20.1751	41.0992	19.9394	FALSE	2	_IIVDPAREL_	513.303	513.304	0.155747	67.7735	7.61374	7.61374	-1.7836	513.303
MaxLFQ	WT	15467_1	1	GN=URB1 Canonical;GN=URB1 Extended	GN=URB1 Canonical;GN=URB1 Extended	53.5212	-6.62239	4.11001e-05	0.0608479	0	0.000259479	1	21.8952	NaN	NEVDPGDWQKF	Stripped Sequence	FALSE	NEVDPGDWQKF	1	1	21.8952	1	FALSE	_NEVDPGDWQKF_	47.5834	FALSE	LABEL_FREE	0.00223212	21.1491	48.9817	20.9773	FALSE	2	_NEVDPGDWQKF_	667.804	667.807	2.46993	21.8952	1	1	-5.11822	667.804
MaxLFQ	WT	15467_1	1	GN=URI1 5' uORF	GN=URI1 5' uORF	53.2537	41.8993	4.95168e-05	2.96416e-25	0	1.73851e-27	1	120.223	4.11535	RTAAAAAGAASW	Stripped Sequence	TRUE	RTAAAAAGAASW	1	1	120.223	6.33471	TRUE	_RTAAAAAGAASW_	1.43889	FALSE	LABEL_FREE	1.13159e-15	15.6099	3.67592	15.2858	FALSE	2	_RTAAAAAGAASW_	552.283	552.285	5.66124	120.223	6.33471	6.33471	-0.221028	552.283
MaxLFQ	WT	15467_1	1	GN=USP19 Canonical,GN=USP19 Canonical,GN=USP19 Canonical,GN=USP19 Canonical,GN=USP19 Canonical,GN=USP19 Canonical,GN=USP19 Canonical;GN=USP19 Extended,GN=USP19 Extended,GN=USP19 Extended,GN=USP19 Extended,GN=USP19 Extended;GN=USP19 ncRNA Processed Transcript,GN=USP19 ncRNA Processed Transcript,GN=USP19 ncRNA Processed Transcript,GN=USP19 ncRNA Processed Transcript,GN=USP19 ncRNA Processed Transcr…	GN=USP19 Canonical;GN=USP19 Extended;GN=USP19 ncRNA Processed Transcript;GN=USP19 Truncated	47.5153	44.7499	0.00111674	1.47049e-29	0.00226244	1.07728e-31	1	124.042	1.44232	DESQVVTRY	Stripped Sequence	FALSE	DESQVVTRY	1	1	124.042	5.34349	TRUE	_DESQVVTRY_	0.224373	FALSE	LABEL_FREE	1.78593e-18	15.3083	1.59147	15.111	FALSE	2	_DESQVVTRY_	548.767	548.769	7.68008	124.042	5.34349	5.34349	-3.22545	548.767
MaxLFQ	WT	15467_1	1	GN=UTP4 Canonical,GN=UTP4 Canonical,GN=UTP4 Canonical,GN=UTP4 Canonical;GN=UTP4 Extended	GN=UTP4 Canonical;GN=UTP4 Extended	58.4503	48.2289	7.35868e-07	2.80088e-35	0	3.568e-37	1	187.136	8.70233	HSDQQVFEY	Stripped Sequence	FALSE	HSDQQVFEY	1	1	187.136	8.70233	TRUE	_HSDQQVFEY_	21.9596	FALSE	LABEL_FREE	2.74277e-22	17.8672	21.0273	17.9531	FALSE	2	_HSDQQVFEY_	576.751	576.753	8.71856	187.136	8.70233	8.70233	-4.1272	576.751
MaxLFQ	WT	15467_1	1	GN=UTP6 Canonical;GN=UTP6 ncRNA Retained Intron,GN=UTP6 ncRNA Retained Intron,GN=UTP6 ncRNA Retained Intron,GN=UTP6 ncRNA Retained Intron,GN=UTP6 ncRNA Retained Intron,GN=UTP6 ncRNA Retained Intron,GN=UTP6 ncRNA Retained Intron,GN=UTP6 ncRNA Retained Intron,GN=UTP6 ncRNA Retained Intron,GN=UTP6 ncRNA Retained Intron,GN=UTP6 ncRNA Retained Intron	GN=UTP6 Canonical;GN=UTP6 ncRNA Retained Intron	55.1481	49.3936	1.22669e-05	2.54649e-37	0	3.91767e-39	1	931.095	35.8958	HTDDPLTWDY	Stripped Sequence	FALSE	HTDDPLTWDY	1	1	931.095	35.8958	TRUE	_HTDDPLTWDY_	63.4282	FALSE	LABEL_FREE	1.06159e-23	22.6677	63.9682	22.6252	FALSE	2	_HTDDPLTWDY_	631.77	631.773	23.9412	931.095	35.8958	35.8958	-6.37625	631.77
MaxLFQ	WT	15467_1	1	GN=VIM Canonical,GN=VIM Canonical,GN=VIM Canonical;GN=VIM ncRNA Processed Transcript,GN=VIM ncRNA Processed Transcript	GN=VIM Canonical;GN=VIM ncRNA Processed Transcript	57.3834	51.5951	1.9137e-06	2.3523e-41	0	5.4076e-43	2	7705.67	1806.56	YVTTSTRTY	Stripped Sequence	FALSE	YVTTSTRTY	1	1	151.685	23.973	TRUE	_YVTTSTRTY_	-15.0412	FALSE	LABEL_FREE	1.68973e-20	13.0812	-14.6617	13.0277	FALSE	2	_YVTTSTRTY_	546.272	546.274	200.196	151.685	23.973	23.973	-3.24018	546.272
MaxLFQ	WT	15467_1	1	GN=VPS51 Canonical,GN=VPS51 Canonical,GN=VPS51 Canonical,GN=VPS51 Canonical,GN=VPS51 Canonical;GN=VPS51 Extended	GN=VPS51 Canonical;GN=VPS51 Extended	53.2933	41.6751	4.81811e-05	6.29858e-25	0	3.6408e-27	1	31.2948	3.56695	SETDMVRQI	Stripped Sequence	FALSE	SETDMVRQI	1	1	31.2948	5.87345	TRUE	_SETDMVRQI_	13.3816	FALSE	LABEL_FREE	1.82397e-15	16.8721	13.0115	16.9227	FALSE	2	_SETDMVRQI_	539.763	539.765	0.144428	31.2948	5.87345	5.87345	-1.24385	539.763
MaxLFQ	WT	15467_1	1	GN=WBP1 5' uORF	GN=WBP1 5' uORF	48.3346	45.5428	0.000792438	8.17714e-31	0.00226244	6.62117e-33	1	398.137	10.0034	EEAVVLRGL	Stripped Sequence	TRUE	EEAVVLRGL	1	1	398.137	14.144	TRUE	_EEAVVLRGL_	43.6678	FALSE	LABEL_FREE	2.62329e-19	20.6695	45.0032	20.5023	FALSE	2	_EEAVVLRGL_	493.287	493.289	0.357072	398.137	14.144	14.144	0.804254	493.287
MaxLFQ	WT	15467_1	1	GN=WDR27 5' Overlap uORF;GN=WDR27 Canonical,GN=WDR27 Canonical;GN=WDR27 Extended,GN=WDR27 Extended	GN=WDR27 5' Overlap uORF;GN=WDR27 Canonical;GN=WDR27 Extended	47.4657	27.6951	0.00113898	3.12914e-08	0.00226244	1.43868e-10	1	183.426	0.0728328	LSDIVIEKY	Stripped Sequence	FALSE	LSDIVIEKY	1	1	183.426	3.44581	TRUE	_LSDIVIEKY_	38.4182	FALSE	LABEL_FREE	9.86032e-07	19.5767	36.7199	19.805	FALSE	2	_LSDIVIEKY_	540.303	540.305	243.687	183.426	3.44581	3.44581	-3.95377	540.303
MaxLFQ	WT	15467_1	1	GN=WDR34 Canonical;GN=WDR34 Extended	GN=WDR34 Canonical;GN=WDR34 Extended	52.6921	47.695	7.23649e-05	2.29981e-34	0	2.65874e-36	1	405.731	4.17155	GTDGHVHLY	Stripped Sequence	FALSE	GTDGHVHLY	1	1	405.731	8.24435	TRUE	_GTDGHVHLY_	-9.6745	FALSE	LABEL_FREE	1.13843e-21	13.8497	-9.22266	13.7858	FALSE	2	_GTDGHVHLY_	499.738	499.74	13.7796	405.731	8.24435	8.24435	-3.66403	499.738
MaxLFQ	WT	15467_1	1	GN=WDR36 5' Overlap uORF,GN=WDR36 5' Overlap uORF;GN=WDR36 Canonical	GN=WDR36 5' Overlap uORF;GN=WDR36 Canonical	40.517	31.4752	0.00668372	9.96235e-12	0.00858369	4.72149e-14	1	119.152	1	MAADGRLVF	Stripped Sequence	FALSE	MAADGRLVF	1	1	119.152	4.9791	TRUE	_MAADGRLVF_	46.9071	FALSE	LABEL_FREE	2.8991e-08	20.9141	47.0667	20.8952	FALSE	2	_MAADGRLVF_	490.255	490.257	0.0164752	119.152	4.9791	4.9791	-2.55218	490.255
MaxLFQ	WT	15467_1	1	GN=WDR46 Canonical,GN=WDR46 Canonical;GN=WDR46 ncRNA Retained Intron,GN=WDR46 ncRNA Retained Intron,GN=WDR46 ncRNA Retained Intron,GN=WDR46 ncRNA Retained Intron,GN=WDR46 ncRNA Retained Intron,GN=WDR46 ncRNA Retained Intron,GN=WDR46 ncRNA Retained Intron;GN=WDR46 Truncated,GN=WDR46 Truncated	GN=WDR46 Canonical;GN=WDR46 ncRNA Retained Intron;GN=WDR46 Truncated	54.8187	46.7091	1.58323e-05	1.03532e-32	0	1.03532e-34	1	1006.43	114.113	ASETGFLTY	Stripped Sequence	FALSE	ASETGFLTY	1	1	1006.43	114.113	TRUE	_ASETGFLTY_	65.4356	FALSE	LABEL_FREE	1.49327e-20	22.8131	65.8026	22.784	FALSE	1	_ASETGFLTY_	988.462	988.468	29.7957	1006.43	114.113	114.113	-6.17476	988.462
MaxLFQ	WT	15467_1	1	GN=WDR48 Canonical,GN=WDR48 Canonical,GN=WDR48 Canonical,GN=WDR48 Canonical,GN=WDR48 Canonical;GN=WDR48 Extended;GN=WDR48 Truncated	GN=WDR48 Canonical;GN=WDR48 Extended;GN=WDR48 Truncated	58.8451	40.5116	5.11784e-07	3.02552e-23	0	1.6443e-25	1	693.219	13.635	GSSDGTIRLW	Stripped Sequence	FALSE	GSSDGTIRLW	1	1	693.219	19.3489	TRUE	_GSSDGTIRLW_	55.3887	FALSE	LABEL_FREE	2.0329e-14	22.0453	56.6302	21.9161	FALSE	2	_GSSDGTIRLW_	546.278	546.279	18.7358	693.219	19.3489	19.3489	-3.4636	546.278
MaxLFQ	WT	15467_1	1	GN=WDR61 Canonical,GN=WDR61 Canonical,GN=WDR61 Canonical,GN=WDR61 Canonical,GN=WDR61 Canonical,GN=WDR61 Canonical;GN=WDR61 Extended,GN=WDR61 Extended,GN=WDR61 Extended;GN=WDR61 ncRNA Processed Transcript,GN=WDR61 ncRNA Processed Transcript;GN=WDR61 ncRNA Retained Intron,GN=WDR61 ncRNA Retained Intron,GN=WDR61 ncRNA Retained Intron;GN=WDR61 Truncated,GN=WDR61 Truncated	GN=WDR61 Canonical;GN=WDR61 Extended;GN=WDR61 ncRNA Processed Transcript;GN=WDR61 ncRNA Retained Intron;GN=WDR61 Truncated	54.2078	37.3335	2.50647e-05	8.73222e-19	0	4.3991e-21	1	243.878	10.5147	GTLSGHASW	Stripped Sequence	FALSE	GTLSGHASW	1	1	243.878	15.0803	TRUE	_GTLSGHASW_	6.89343	FALSE	LABEL_FREE	7.56406e-12	16.0948	7.1607	16.0549	FALSE	2	_GTLSGHASW_	458.22	458.221	13.7163	243.878	15.0803	15.0803	NaN	458.22
MaxLFQ	WT	15467_1	1	GN=WDR75 3' Overlap dORF,GN=WDR75 3' Overlap dORF,GN=WDR75 3' Overlap dORF,GN=WDR75 3' Overlap dORF,GN=WDR75 3' Overlap dORF;GN=WDR75 Canonical,GN=WDR75 Canonical,GN=WDR75 Canonical	GN=WDR75 3' Overlap dORF;GN=WDR75 Canonical	55.3008	46.4364	1.08808e-05	2.91277e-32	0	2.74789e-34	1	396.204	7.2548	NLDIIQQEY	Stripped Sequence	FALSE	NLDIIQQEY	1	1	396.204	9.62128	TRUE	_NLDIIQQEY_	60.787	FALSE	LABEL_FREE	2.95703e-20	22.5311	62.2095	22.4212	FALSE	2	_NLDIIQQEY_	568.285	568.288	7.11084	396.204	9.62128	9.62128	-5.37012	568.285
MaxLFQ	WT	15467_1	1	GN=WWTR1 Canonical,GN=WWTR1 Canonical,GN=WWTR1 Canonical;GN=WWTR1 Extended,GN=WWTR1 Extended	GN=WWTR1 Canonical;GN=WWTR1 Extended	55.4147	46.7809	9.94175e-06	7.87241e-33	0	8.03308e-35	2	646.179	20.6218	VMNPKPSSW	Stripped Sequence	FALSE	VMNPKPSSW	1	2	496.848	19.8371	TRUE	_VMNPKPSSW_	10.724	FALSE	LABEL_FREE	1.24914e-20	16.6306	11.1994	16.5707	FALSE	2	_VMNPKPSSW_	523.26	523.262	42.7368	879.328	35.5352	35.5352	-1.51637	523.26
MaxLFQ	WT	15467_1	1	GN=WWTR1 Canonical,GN=WWTR1 Canonical,GN=WWTR1 Canonical;GN=WWTR1 Extended,GN=WWTR1 Extended	GN=WWTR1 Canonical;GN=WWTR1 Extended	55.4147	46.7809	9.94175e-06	7.87241e-33	0	8.03308e-35	2	646.179	20.6218	VMNPKPSSW	Stripped Sequence	FALSE	VMNPKPSSW	1	2	496.848	19.8371	TRUE	_VM[+16]NPKPSSW_	-1.99468	FALSE	LABEL_FREE	3.192e-14	14.8251	-1.82097	14.8029	FALSE	2	_VM[Oxidation (M)]NPKPSSW_	531.258	531.26	0.306679	114.368	4.13903	4.13903	-4.02108	531.258
MaxLFQ	WT	15467_1	1	GN=XPO1 3' Overlap dORF,GN=XPO1 3' Overlap dORF,GN=XPO1 3' Overlap dORF,GN=XPO1 3' Overlap dORF,GN=XPO1 3' Overlap dORF,GN=XPO1 3' Overlap dORF,GN=XPO1 3' Overlap dORF,GN=XPO1 3' Overlap dORF;GN=XPO1 Canonical,GN=XPO1 Canonical,GN=XPO1 Canonical,GN=XPO1 Canonical	GN=XPO1 3' Overlap dORF;GN=XPO1 Canonical	56.1175	44.2208	5.62583e-06	9.76674e-29	0	6.68955e-31	1	297.218	25.7016	VLIDYQRNV	Stripped Sequence	FALSE	VLIDYQRNV	1	1	297.218	25.7016	TRUE	_VLIDYQRNV_	21.135	FALSE	LABEL_FREE	6.10929e-18	17.8951	21.3307	17.8771	FALSE	2	_VLIDYQRNV_	560.311	560.313	170.803	297.218	25.7016	25.7016	-3.48578	560.311
MaxLFQ	WT	15467_1	1	GN=XPO5 Canonical,GN=XPO5 Canonical,GN=XPO5 Canonical;GN=XPO5 Extended,GN=XPO5 Extended	GN=XPO5 Canonical;GN=XPO5 Extended	53.8194	50.0486	3.32515e-05	1.69644e-38	0	2.87532e-40	1	724.858	18.3434	MMDPNSTQRY	Stripped Sequence	FALSE	MMDPNSTQRY	1	1	724.858	18.3434	TRUE	_MMDPNSTQRY_	-4.52107	FALSE	LABEL_FREE	1.6184e-24	14.4012	-5.14039	14.4811	FALSE	2	_MMDPNSTQRY_	621.766	621.768	29.7036	724.858	18.3434	18.3434	-4.31923	621.766
MaxLFQ	WT	15467_1	1	GN=XRN1 Canonical,GN=XRN1 Canonical,GN=XRN1 Canonical,GN=XRN1 Canonical;GN=XRN1 Extended,GN=XRN1 Extended,GN=XRN1 Extended,GN=XRN1 Extended;GN=XRN1 Out-of-Frame,GN=XRN1 Out-of-Frame,GN=XRN1 Out-of-Frame,GN=XRN1 Out-of-Frame,GN=XRN1 Out-of-Frame,GN=XRN1 Out-of-Frame,GN=XRN1 Out-of-Frame,GN=XRN1 Out-of-Frame,GN=XRN1 Out-of-Frame,GN=XRN1 Out-of-Frame,GN=XRN1 Out-of-Frame,GN=XRN1 Out-of-Frame,GN=XRN1…	GN=XRN1 Canonical;GN=XRN1 Extended;GN=XRN1 Out-of-Frame;GN=XRN1 Truncated	48.9128	30.9262	0.000609825	3.56759e-11	0.00226244	1.68283e-13	1	296.507	258.571	EEFPGGLTI	Stripped Sequence	FALSE	EEFPGGLTI	1	1	347.676	258.571	TRUE	_EEFPGGLTI_	93.852	FALSE	LABEL_FREE	5.26732e-08	24.8277	96.2348	24.7359	FALSE	1	_EEFPGGLTI_	962.483	962.487	1077.27	347.676	258.571	258.571	-5.26338	962.483
MaxLFQ	WT	15467_1	1	GN=YIPF5 5' Overlap uORF,GN=YIPF5 5' Overlap uORF,GN=YIPF5 5' Overlap uORF,GN=YIPF5 5' Overlap uORF,GN=YIPF5 5' Overlap uORF;GN=YIPF5 Canonical;GN=YIPF5 Out-of-Frame,GN=YIPF5 Out-of-Frame,GN=YIPF5 Out-of-Frame,GN=YIPF5 Out-of-Frame,GN=YIPF5 Out-of-Frame,GN=YIPF5 Out-of-Frame	GN=YIPF5 5' Overlap uORF;GN=YIPF5 Canonical;GN=YIPF5 Out-of-Frame	55.5758	47.0858	8.74281e-06	2.44709e-33	0	2.63128e-35	1	559.314	3.55649	NTDFYQTSY	Stripped Sequence	FALSE	NTDFYQTSY	1	1	559.314	4.41275	TRUE	_NTDFYQTSY_	38.5072	FALSE	LABEL_FREE	5.66279e-21	19.8202	38.5366	19.8164	FALSE	2	_NTDFYQTSY_	569.738	569.74	15.899	559.314	4.41275	4.41275	-3.53524	569.738
MaxLFQ	WT	15467_1	1	GN=YY1AP1 3' Overlap dORF,GN=YY1AP1 3' Overlap dORF,GN=YY1AP1 3' Overlap dORF,GN=YY1AP1 3' Overlap dORF,GN=YY1AP1 3' Overlap dORF;GN=YY1AP1 Canonical,GN=YY1AP1 Canonical,GN=YY1AP1 Canonical,GN=YY1AP1 Canonical,GN=YY1AP1 Canonical,GN=YY1AP1 Canonical,GN=YY1AP1 Canonical,GN=YY1AP1 Canonical,GN=YY1AP1 Canonical;GN=YY1AP1 Extended,GN=YY1AP1 Extended,GN=YY1AP1 Extended,GN=YY1AP1 Extended,GN=YY1AP1 Ext…	GN=YY1AP1 3' Overlap dORF;GN=YY1AP1 Canonical;GN=YY1AP1 Extended	58.7193	45.1366	5.74871e-07	3.62167e-30	0	2.79825e-32	1	55.506	3.42238	NSELGSETRY	Stripped Sequence	FALSE	NSELGSETRY	1	1	55.506	3.42238	TRUE	_NSELGSETRY_	-7.04812	FALSE	LABEL_FREE	7.06797e-19	14.1676	-6.88804	14.1462	FALSE	2	_NSELGSETRY_	578.267	578.27	4.61599	55.506	3.42238	3.42238	-3.58864	578.267
MaxLFQ	WT	15467_1	1	GN=ZC3H18 Canonical,GN=ZC3H18 Canonical,GN=ZC3H18 Canonical;GN=ZC3H18 ncRNA Retained Intron,GN=ZC3H18 ncRNA Retained Intron,GN=ZC3H18 ncRNA Retained Intron,GN=ZC3H18 ncRNA Retained Intron,GN=ZC3H18 ncRNA Retained Intron,GN=ZC3H18 ncRNA Retained Intron,GN=ZC3H18 ncRNA Retained Intron,GN=ZC3H18 ncRNA Retained Intron	GN=ZC3H18 Canonical;GN=ZC3H18 ncRNA Retained Intron	57.7516	54.9861	1.38221e-06	5.08987e-48	0	2.9085e-49	1	316.805	10.1915	YTETEPYHNY	Stripped Sequence	FALSE	YTETEPYHNY	1	1	316.805	10.1915	TRUE	_YTETEPYHNY_	0.0607129	FALSE	LABEL_FREE	4.02323e-31	15.0573	-0.158516	15.0881	FALSE	2	_YTETEPYHNY_	658.775	658.778	736.06	316.805	10.1915	10.1915	-4.53982	658.775
MaxLFQ	WT	15467_1	1	GN=ZHX3 Canonical,GN=ZHX3 Canonical,GN=ZHX3 Canonical,GN=ZHX3 Canonical,GN=ZHX3 Canonical;GN=ZHX3 Extended,GN=ZHX3 Extended,GN=ZHX3 Extended;GN=ZHX3 Truncated,GN=ZHX3 Truncated	GN=ZHX3 Canonical;GN=ZHX3 Extended;GN=ZHX3 Truncated	49.7463	46.7	0.000405889	1.07159e-32	0	1.06626e-34	1	121.912	26.871	IIIDSVPEV	Stripped Sequence	FALSE	IIIDSVPEV	1	1	121.912	26.871	TRUE	_IIIDSVPEV_	72.1355	FALSE	LABEL_FREE	1.52408e-20	23.409	73.4013	23.3106	FALSE	1	_IIIDSVPEV_	984.561	984.566	533.069	121.912	26.871	26.871	-4.09149	984.561
MaxLFQ	WT	15467_1	1	GN=ZNF573 Canonical,GN=ZNF573 Canonical,GN=ZNF573 Canonical,GN=ZNF573 Canonical,GN=ZNF573 Canonical,GN=ZNF573 Canonical;GN=ZNF573 Extended,GN=ZNF573 Extended	GN=ZNF573 Canonical;GN=ZNF573 Extended	57.8024	54.4829	1.32102e-06	5.37395e-47	0	2.49951e-48	1	211.855	14.5241	YLDPNQRDLY	Stripped Sequence	FALSE	YLDPNQRDLY	1	1	211.855	19.3266	TRUE	_YLDPNQRDLY_	23.9578	FALSE	LABEL_FREE	1.99927e-30	18.2026	24.346	18.1662	FALSE	2	_YLDPNQRDLY_	648.815	648.817	1372.36	211.855	19.3266	19.3266	-3.76287	648.815
MaxLFQ	WT	15467_2	2	GN=ABCB4 Canonical,GN=ABCB4 Canonical,GN=ABCB4 Canonical;GN=ABCB4 Extended,GN=ABCB4 Extended	GN=ABCB4 Canonical;GN=ABCB4 Extended	52.399	18.4985	8.7649e-05	0.00410158	0	4.12219e-05	1	1305.78	NaN	FSDKELAAY	Stripped Sequence	FALSE	FSDKELAAY	1	1	1305.78	1	FALSE	_FSDKELAAY_	24.292	FALSE	LABEL_FREE	0.00015985	18.2191	25.0743	18.148	FALSE	2	_FSDKELAAY_	522.256	522.257	80.2283	1305.78	1	1	-2.45423	522.256
MaxLFQ	WT	15467_2	2	GN=ABHD17B Canonical,GN=ABHD17B Canonical,GN=ABHD17B Canonical,GN=ABHD17B Canonical;GN=ABHD17B Extended;GN=ABHD17C Canonical,GN=ABHD17C Canonical,GN=ABHD17C Canonical;GN=ABHD17C Extended,GN=ABHD17C Extended,GN=ABHD17C Extended	GN=ABHD17B Canonical;GN=ABHD17B Extended;GN=ABHD17C Canonical;GN=ABHD17C Extended	56.7323	35.7601	3.35949e-06	4.27315e-09	0	6.33059e-11	1	5577.41	243.844	LSERADWQY	Stripped Sequence	FALSE	LSERADWQY	1	1	5577.41	243.844	TRUE	_LSERADWQY_	22.5301	FALSE	LABEL_FREE	1.32289e-07	17.9991	22.6601	17.987	FALSE	2	_LSERADWQY_	584.275	584.276	18.9636	5577.41	243.844	243.844	-0.940167	584.275
MaxLFQ	WT	15467_2	2	GN=ABHD2 Canonical	GN=ABHD2 Canonical	54.218	50.5548	2.48773e-05	6.92042e-21	0	7.48154e-22	1	19277.4	330.746	KEYIPPLIW	Stripped Sequence	TRUE	KEYIPPLIW	1	1	19277.4	362.739	TRUE	_KEYIPPLIW_	97.4591	FALSE	LABEL_FREE	5.02186e-20	24.8124	97.9767	24.7954	FALSE	2	_KEYIPPLIW_	579.832	579.833	60.4115	19277.4	362.739	362.739	-3.15791	579.832
MaxLFQ	WT	15467_2	2	GN=AC007192.4 Canonical,GN=AC007192.4 Canonical;GN=IFI30 Extended	GN=AC007192.4 Canonical;GN=IFI30 Extended	53.6065	40.0214	3.87012e-05	6.86459e-12	0	1.32649e-13	1	1081.33	130.966	LLDVPTAAV	Stripped Sequence	FALSE	LLDVPTAAV	1	1	1081.33	130.966	TRUE	_LLDVPTAAV_	61.4389	FALSE	LABEL_FREE	4.52395e-10	22.5683	62.6651	22.4721	FALSE	1	_LLDVPTAAV_	898.524	898.527	107.079	1081.33	130.966	130.966	-3.93984	898.524
MaxLFQ	WT	15467_2	2	GN=AC055876.1 Pseudogene;GN=DEXI Canonical	GN=AC055876.1 Pseudogene;GN=DEXI Canonical	55.7738	32.5304	7.45288e-06	4.82789e-07	0	6.09285e-09	1	2154.96	332.772	LSDPGSGLY	Stripped Sequence	FALSE	LSDPGSGLY	1	1	2154.96	332.772	TRUE	_LSDPGSGLY_	35.2082	FALSE	LABEL_FREE	2.38803e-06	19.2395	34.6594	19.3142	FALSE	1	_LSDPGSGLY_	908.436	908.439	66.2123	2154.96	332.772	332.772	-2.75467	908.436
MaxLFQ	WT	15467_2	2	GN=ACLY Canonical,GN=ACLY Canonical,GN=ACLY Canonical,GN=ACLY Canonical,GN=ACLY Canonical,GN=ACLY Canonical,GN=ACLY Canonical;GN=ACLY Extended,GN=ACLY Extended	GN=ACLY Canonical;GN=ACLY Extended	54.6614	24.171	1.78506e-05	0.00173314	0	1.86862e-05	2	151.412	2.21837	GEIGGTEEY	Stripped Sequence	FALSE	GEIGGTEEY	1	1	51.7848	5.61806	TRUE	_GEIGGTEEY_	8.2205	FALSE	LABEL_FREE	7.94443e-05	16.2833	8.6553	16.2226	FALSE	1	_GEIGGTEEY_	954.405	954.408	2.10427	51.7848	5.61806	5.61806	-3.32545	954.405
MaxLFQ	WT	15467_2	2	GN=ACLY Canonical,GN=ACLY Canonical,GN=ACLY Canonical,GN=ACLY Canonical,GN=ACLY Canonical,GN=ACLY Canonical,GN=ACLY Canonical;GN=ACLY Extended,GN=ACLY Extended	GN=ACLY Canonical;GN=ACLY Extended	54.6614	24.171	1.78506e-05	0.00173314	0	1.86862e-05	2	151.412	2.21837	ISEQTGKELLY	Stripped Sequence	FALSE	ISEQTGKELLY	2	1	315.854	1	TRUE	_ISEQTGKELLY_	29.2279	FALSE	LABEL_FREE	0.000198777	18.3507	26.426	18.6351	FALSE	2	_ISEQTGKELLY_	640.84	640.842	1.81784	315.854	1	1	-1.04767	640.84
MaxLFQ	WT	15467_2	2	GN=ADAMDEC1 Canonical,GN=ADAMDEC1 Canonical;GN=ADAMDEC1 Extended;GN=ADAMDEC1 Truncated	GN=ADAMDEC1 Canonical;GN=ADAMDEC1 Extended;GN=ADAMDEC1 Truncated	55.5098	39.5585	9.21689e-06	1.43415e-11	0	2.70594e-13	1	8519.66	695.572	PSSVAVIEA	Stripped Sequence	FALSE	PSSVAVIEA	1	1	8519.66	695.572	TRUE	_PSSVAVIEA_	56.8579	FALSE	LABEL_FREE	9.34297e-10	22.2019	58.0546	22.0911	FALSE	1	_PSSVAVIEA_	872.472	872.475	217.104	8519.66	695.572	695.572	-2.02874	872.472
MaxLFQ	WT	15467_2	2	GN=ADPGK 3' Overlap dORF,GN=ADPGK 3' Overlap dORF,GN=ADPGK 3' Overlap dORF,GN=ADPGK 3' Overlap dORF,GN=ADPGK 3' Overlap dORF,GN=ADPGK 3' Overlap dORF,GN=ADPGK 3' Overlap dORF,GN=ADPGK 3' Overlap dORF;GN=ADPGK Canonical,GN=ADPGK Canonical,GN=ADPGK Canonical,GN=ADPGK Canonical;GN=ADPGK Extended;GN=ADPGK Truncated	GN=ADPGK 3' Overlap dORF;GN=ADPGK Canonical;GN=ADPGK Extended;GN=ADPGK Truncated	57.9606	39.3881	1.14662e-06	1.87485e-11	0	3.42439e-13	1	534.967	46.8584	ASEFPGAQHY	Stripped Sequence	FALSE	ASEFPGAQHY	1	1	534.967	46.8584	TRUE	_ASEFPGAQHY_	7.42571	FALSE	LABEL_FREE	1.18724e-09	16.1726	7.86248	16.1116	FALSE	2	_ASEFPGAQHY_	553.749	553.75	0.432047	534.967	46.8584	46.8584	-2.86577	553.749
MaxLFQ	WT	15467_2	2	GN=ADSL 3' Overlap dORF,GN=ADSL 3' Overlap dORF;GN=ADSL Canonical,GN=ADSL Canonical,GN=ADSL Canonical,GN=ADSL Canonical,GN=ADSL Canonical,GN=ADSL Canonical,GN=ADSL Canonical,GN=ADSL Canonical,GN=ADSL Canonical,GN=ADSL Canonical,GN=ADSL Canonical,GN=ADSL Canonical,GN=ADSL Canonical,GN=ADSL Canonical;GN=RP5-1042K10.14 3' Overlap dORF,GN=RP5-1042K10.14 3' Overlap dORF,GN=RP5-1042K10.14 3' Overlap dO…	GN=ADSL 3' Overlap dORF;GN=ADSL Canonical;GN=RP5-1042K10.14 3' Overlap dORF	43.5466	29.4921	0.00383681	3.56937e-05	0.00440529	4.11454e-07	1	3668.87	13.5885	GGDNDLIERI	Stripped Sequence	FALSE	GGDNDLIERI	1	1	4000.27	15.0699	TRUE	_GGDNDLIERI_	49.2309	FALSE	LABEL_FREE	1.38846e-05	21.1396	48.6097	21.2145	FALSE	2	_GGDNDLIERI_	551.28	551.281	14.8575	4000.27	15.0699	15.0699	-6.08934	551.28
MaxLFQ	WT	15467_2	2	GN=AFAP1 Canonical,GN=AFAP1 Canonical;GN=AFAP1 Extended;GN=AFAP1 ncRNA Processed Transcript,GN=AFAP1 ncRNA Processed Transcript,GN=AFAP1 ncRNA Processed Transcript	GN=AFAP1 Canonical;GN=AFAP1 Extended;GN=AFAP1 ncRNA Processed Transcript	53.6718	38.0459	3.69485e-05	1.46666e-10	0	2.43429e-12	1	1231.64	85.1527	STDPEALHY	Stripped Sequence	FALSE	STDPEALHY	1	1	1231.64	85.1527	TRUE	_STDPEALHY_	7.42571	FALSE	LABEL_FREE	8.01128e-09	16.1212	7.49458	16.1116	FALSE	2	_STDPEALHY_	516.735	516.736	316.042	1231.64	85.1527	85.1527	-2.48045	516.735
MaxLFQ	WT	15467_2	2	GN=AGRN Canonical,GN=AGRN Canonical;GN=AGRN Extended	GN=AGRN Canonical;GN=AGRN Extended	54.7153	42.0971	1.71342e-05	2.12659e-13	0	5.03334e-15	1	691.273	23.5776	NVDPVQHTY	Stripped Sequence	FALSE	NVDPVQHTY	1	1	691.273	23.5776	TRUE	_NVDPVQHTY_	-6.59868	FALSE	LABEL_FREE	1.34205e-11	14.1895	-6.81574	14.2186	FALSE	2	_NVDPVQHTY_	536.757	536.758	13.8576	691.273	23.5776	23.5776	-2.27422	536.757
MaxLFQ	WT	15467_2	2	GN=AIM1 Canonical	GN=AIM1 Canonical	53.6056	19.492	3.87262e-05	0.00374573	0	3.80277e-05	1	944.581	3.6202	PTDPKVVVY	Stripped Sequence	TRUE	PTDPKVVVY	1	1	944.581	4.49292	TRUE	_PTDPKVVVY_	10.3012	FALSE	LABEL_FREE	0.000149569	16.5437	10.61	16.5028	FALSE	2	_PTDPKVVVY_	509.284	509.286	17.2951	944.581	4.49292	4.49292	-3.53543	509.284
MaxLFQ	WT	15467_2	2	GN=ALB Truncated	GN=ALB Truncated	59.2527	49.0066	3.50052e-07	2.36266e-19	0	1.43845e-20	16	6486.41	318.967	FSALEVDETYVPK	Stripped Sequence	TRUE	FSALEVDETYVPK	10	1	934.706	22.1256	TRUE	_FSALEVDETYVPK_	60.4053	FALSE	LABEL_FREE	1.32738e-16	21.5493	51.955	22.3917	FALSE	2	_FSALEVDETYVPK_	749.377	749.379	54.2984	934.706	22.1256	22.1256	-2.93212	749.377
MaxLFQ	WT	15467_2	2	GN=ALB Truncated	GN=ALB Truncated	59.2527	49.0066	3.50052e-07	2.36266e-19	0	1.43845e-20	16	6486.41	318.967	PTLVEVSR	Stripped Sequence	TRUE	PTLVEVSR	14	1	132.936	76.1757	TRUE	_PTLVEVSR_	27.4084	FALSE	LABEL_FREE	0.000166931	17.7355	19.9277	18.4492	FALSE	2	_PTLVEVSR_	450.761	450.762	0.233331	132.936	76.1757	76.1757	-0.744726	450.761
MaxLFQ	WT	15467_2	2	GN=ALDH1A3 Canonical,GN=ALDH1A3 Canonical,GN=ALDH1A3 Canonical;GN=ALDH1A3 Extended,GN=ALDH1A3 Extended	GN=ALDH1A3 Canonical;GN=ALDH1A3 Extended	57.3632	37.8709	1.94784e-06	1.90629e-10	0	3.09966e-12	1	7545.74	582.489	RVFVEEQVY	Stripped Sequence	FALSE	RVFVEEQVY	1	1	7545.74	586.126	TRUE	_RVFVEEQVY_	26.8787	FALSE	LABEL_FREE	1.00539e-08	18.3616	26.5354	18.3961	FALSE	2	_RVFVEEQVY_	584.803	584.805	41.1802	7545.74	586.126	586.126	-0.730581	584.803
MaxLFQ	WT	15467_2	2	GN=ALG10 Canonical,GN=ALG10 Canonical,GN=ALG10 Canonical;GN=ALG10 Extended,GN=ALG10 Extended,GN=ALG10 Extended;GN=ALG10B Canonical,GN=ALG10B Canonical,GN=ALG10B Canonical;GN=ALG10B Extended,GN=ALG10B Extended,GN=ALG10B Extended	GN=ALG10 Canonical;GN=ALG10 Extended;GN=ALG10B Canonical;GN=ALG10B Extended	52.9911	32.8641	5.92476e-05	2.96879e-07	0	3.80615e-09	1	359.933	17.673	AASSIQRVL	Stripped Sequence	FALSE	AASSIQRVL	1	1	359.933	17.673	TRUE	_AASSIQRVL_	11.5747	FALSE	LABEL_FREE	1.88262e-06	16.5777	10.8666	16.6738	FALSE	2	_AASSIQRVL_	472.78	472.781	50.0197	359.933	17.673	17.673	-1.22644	472.78
MaxLFQ	WT	15467_2	2	GN=ALG8 Canonical,GN=ALG8 Canonical,GN=ALG8 Canonical,GN=ALG8 Canonical,GN=ALG8 Canonical,GN=ALG8 Canonical;GN=ALG8 Out-of-Frame,GN=ALG8 Out-of-Frame,GN=ALG8 Out-of-Frame,GN=ALG8 Out-of-Frame,GN=ALG8 Out-of-Frame,GN=ALG8 Out-of-Frame,GN=ALG8 Out-of-Frame,GN=ALG8 Out-of-Frame,GN=ALG8 Out-of-Frame;GN=ALG8 Truncated,GN=ALG8 Truncated,GN=ALG8 Truncated,GN=ALG8 Truncated	GN=ALG8 Canonical;GN=ALG8 Out-of-Frame;GN=ALG8 Truncated	52.5692	48.969	7.84614e-05	2.56836e-19	0	1.53335e-20	1	529.168	7.01264	FLDPNNIPKA	Stripped Sequence	FALSE	FLDPNNIPKA	1	1	529.168	14.0904	TRUE	_FLDPNNIPKA_	31.7607	FALSE	LABEL_FREE	2.9821e-18	18.9042	31.7871	18.9012	FALSE	2	_FLDPNNIPKA_	564.806	564.807	4.1736	529.168	14.0904	14.0904	-1.40483	564.806
MaxLFQ	WT	15467_2	2	GN=ANKH Canonical;GN=ANKH Extended	GN=ANKH Canonical;GN=ANKH Extended	55.113	40.5668	1.26088e-05	2.83209e-12	0	5.75044e-14	2	13773.4	5211.09	SISDVIAQV	Stripped Sequence	FALSE	SISDVIAQV	1	2	13769.8	2036.15	TRUE	_SISDVIAQV_	75.6407	FALSE	LABEL_FREE	1.87922e-10	23.5001	74.69	23.568	FALSE	2	_SISDVIAQV_	466.258	466.259	171.212	14337.9	464.202	464.202	-0.785425	466.258
MaxLFQ	WT	15467_2	2	GN=ANKH Canonical;GN=ANKH Extended	GN=ANKH Canonical;GN=ANKH Extended	55.113	40.5668	1.26088e-05	2.83209e-12	0	5.75044e-14	2	13773.4	5211.09	SISDVIAQV	Stripped Sequence	FALSE	SISDVIAQV	1	2	13769.8	2036.15	TRUE	_SISDVIAQV_	75.6407	FALSE	LABEL_FREE	3.10068e-09	23.4826	74.4446	23.568	FALSE	1	_SISDVIAQV_	931.509	931.512	99.0989	13201.6	3608.1	3608.1	-1.37598	931.509
MaxLFQ	WT	15467_2	2	GN=ANXA11 Canonical;GN=ANXA11 Extended,GN=ANXA11 Extended;GN=ANXA11 Truncated,GN=ANXA11 Truncated	GN=ANXA11 Canonical;GN=ANXA11 Extended;GN=ANXA11 Truncated	55.7805	49.0509	7.41253e-06	2.14067e-19	0	1.38108e-20	1	9089.04	345.274	ETDLLDIRSEY	Stripped Sequence	FALSE	ETDLLDIRSEY	1	1	9089.04	345.274	TRUE	_ETDLLDIRSEY_	58.4295	FALSE	LABEL_FREE	2.58214e-18	22.3118	59.3792	22.2367	FALSE	2	_ETDLLDIRSEY_	677.33	677.332	23.9193	9089.04	345.274	345.274	-3.42423	677.33
MaxLFQ	WT	15467_2	2	GN=APOA1 Canonical,GN=APOA1 Canonical;GN=APOA1 Extended,GN=APOA1 Extended,GN=APOA1 Extended,GN=APOA1 Extended	GN=APOA1 Canonical;GN=APOA1 Extended	56.2792	51.4749	4.9199e-06	7.84087e-22	0	1.03036e-22	3	203.044	22.0755	THLAPYSDELR	Stripped Sequence	FALSE	THLAPYSDELR	1	2	151.842	3.59504	TRUE	_THLAPYSDELR_	3.4264	FALSE	LABEL_FREE	0.000194256	15.39	2.2271	15.5537	FALSE	3	_THLAPYSDELR_	434.554	434.555	3.95962	204.046	6.19008	6.19008	-1.545	434.554
MaxLFQ	WT	15467_2	2	GN=APOA1 Canonical,GN=APOA1 Canonical;GN=APOA1 Extended,GN=APOA1 Extended,GN=APOA1 Extended,GN=APOA1 Extended	GN=APOA1 Canonical;GN=APOA1 Extended	56.2792	51.4749	4.9199e-06	7.84087e-22	0	1.03036e-22	3	203.044	22.0755	THLAPYSDELR	Stripped Sequence	FALSE	THLAPYSDELR	1	2	151.842	3.59504	TRUE	_THLAPYSDELR_	3.4264	FALSE	LABEL_FREE	0.000585312	15.4073	2.3539	15.5537	FALSE	2	_THLAPYSDELR_	651.328	651.329	0.348415	99.6387	1	1	-1.96788	651.328
MaxLFQ	WT	15467_2	2	GN=APPBP2 3' Overlap dORF,GN=APPBP2 3' Overlap dORF,GN=APPBP2 3' Overlap dORF;GN=APPBP2 Canonical,GN=APPBP2 Canonical,GN=APPBP2 Canonical,GN=APPBP2 Canonical;GN=APPBP2 Extended,GN=APPBP2 Extended	GN=APPBP2 3' Overlap dORF;GN=APPBP2 Canonical;GN=APPBP2 Extended	52.9994	46.6072	5.89142e-05	4.0297e-17	0	1.64477e-18	1	253.557	6.62333	RSLPENIQF	Stripped Sequence	FALSE	RSLPENIQF	1	1	253.557	6.88826	TRUE	_RSLPENIQF_	41.3157	FALSE	LABEL_FREE	1.0683e-15	20.4008	42.8751	20.1726	FALSE	2	_RSLPENIQF_	552.296	552.297	2.28634	253.557	6.88826	6.88826	-0.110512	552.296
MaxLFQ	WT	15467_2	2	GN=AQR 3' Overlap dORF,GN=AQR 3' Overlap dORF;GN=AQR Canonical,GN=AQR Canonical,GN=AQR Canonical;GN=AQR Extended,GN=AQR Extended	GN=AQR 3' Overlap dORF;GN=AQR Canonical;GN=AQR Extended	58.4812	23.4575	7.15337e-07	0.00207664	0	2.19171e-05	1	131.208	NaN	ETEKDFSRY	Stripped Sequence	FALSE	ETEKDFSRY	1	1	131.208	1	FALSE	_ETEKDFSRY_	-13.0627	FALSE	LABEL_FREE	9.05296e-05	13.5345	-11.517	13.3067	FALSE	3	_ETEKDFSRY_	392.184	392.185	2.08364	131.208	1	1	0	392.184
MaxLFQ	WT	15467_2	2	GN=ARG1 Canonical,GN=ARG1 Canonical;GN=ARG1 Extended,GN=ARG1 Extended	GN=ARG1 Canonical;GN=ARG1 Extended	57.3094	57.3094	2.04182e-06	1.9732e-28	0	1.9732e-28	3	669.177	4.69284	RDVDPGEHY	Stripped Sequence	FALSE	RDVDPGEHY	1	1	71.5941	6.14014	TRUE	_RDVDPGEHY_	-26.0693	FALSE	LABEL_FREE	2.4479e-12	11.4147	-26.0408	11.4106	FALSE	2	_RDVDPGEHY_	544.244	544.245	4.84149	71.5941	6.14014	6.14014	-0.33644	544.244
MaxLFQ	WT	15467_2	2	GN=ARG1 Canonical,GN=ARG1 Canonical;GN=ARG1 Extended,GN=ARG1 Extended	GN=ARG1 Canonical;GN=ARG1 Extended	57.3094	57.3094	2.04182e-06	1.9732e-28	0	1.9732e-28	3	669.177	4.69284	RDVDPGEHYI	Stripped Sequence	FALSE	RDVDPGEHYI	2	1	85.9713	4.20436	TRUE	_RDVDPGEHYI_	-0.970165	FALSE	LABEL_FREE	8.43615e-14	14.9658	-0.855764	14.95	FALSE	2	_RDVDPGEHYI_	600.786	600.787	66.9579	85.9713	4.20436	4.20436	-2.6414	600.786
MaxLFQ	WT	15467_2	2	GN=ARG1 Canonical,GN=ARG1 Canonical;GN=ARG1 Extended,GN=ARG1 Extended	GN=ARG1 Canonical;GN=ARG1 Extended	57.3094	57.3094	2.04182e-06	1.9732e-28	0	1.9732e-28	3	669.177	4.69284	INTPLTTTSGNLHGQP	Stripped Sequence	FALSE	INTPLTTTSGNLHGQP	3	1	699.576	10.5237	TRUE	_INTPLTTTSGNLHGQP_	16.7166	FALSE	LABEL_FREE	5.06522e-29	17.2383	15.7288	17.3624	FALSE	2	_INTPLTTTSGNLHGQP_	825.926	825.928	4.53859	699.576	10.5237	10.5237	-2.95596	825.926
MaxLFQ	WT	15467_2	2	GN=ARHGAP12 Canonical	GN=ARHGAP12 Canonical	54.1818	43.3332	2.55487e-05	2.33708e-14	0	6.27403e-16	1	801.531	27.3854	GLDIDGIYRV	Stripped Sequence	TRUE	GLDIDGIYRV	1	1	801.531	35.0384	TRUE	_GLDIDGIYRV_	63.4282	FALSE	LABEL_FREE	1.3165e-12	22.6565	63.7735	22.629	FALSE	2	_GLDIDGIYRV_	560.803	560.805	6.78201	801.531	35.0384	35.0384	-4.0269	560.803
MaxLFQ	WT	15467_2	2	GN=ARHGAP35 Canonical;GN=ARHGAP35 ncRNA Retained Intron,GN=ARHGAP35 ncRNA Retained Intron,GN=ARHGAP35 ncRNA Retained Intron	GN=ARHGAP35 Canonical;GN=ARHGAP35 ncRNA Retained Intron	52.5453	30.8551	7.97003e-05	5.50843e-06	0	6.69718e-08	1	344.867	8.03809	GLSTEGIYRV	Stripped Sequence	FALSE	GLSTEGIYRV	1	1	344.867	12.7093	TRUE	_GLSTEGIYRV_	32.2783	FALSE	LABEL_FREE	7.00575e-06	18.9836	32.4748	18.9609	FALSE	2	_GLSTEGIYRV_	547.796	547.797	6.74761	344.867	12.7093	12.7093	-0.334259	547.796
MaxLFQ	WT	15467_2	2	GN=ARID2 Canonical,GN=ARID2 Canonical,GN=ARID2 Canonical,GN=ARID2 Canonical;GN=ARID2 Extended,GN=ARID2 Extended	GN=ARID2 Canonical;GN=ARID2 Extended	53.8887	33.9427	3.16336e-05	6.14249e-08	0	8.18999e-10	1	980.26	2.32162	VSDYLRQSY	Stripped Sequence	FALSE	VSDYLRQSY	1	1	980.26	3.99199	TRUE	_VSDYLRQSY_	12.9792	FALSE	LABEL_FREE	7.75606e-07	16.8138	12.5967	16.8669	FALSE	2	_VSDYLRQSY_	565.777	565.779	4.63507	980.26	3.99199	3.99199	-2.15757	565.777
MaxLFQ	WT	15467_2	2	GN=ARMC9 Canonical,GN=ARMC9 Canonical,GN=ARMC9 Canonical;GN=ARMC9 Out-of-Frame,GN=ARMC9 Out-of-Frame,GN=ARMC9 Out-of-Frame,GN=ARMC9 Out-of-Frame;GN=ARMC9 Truncated,GN=ARMC9 Truncated,GN=ARMC9 Truncated	GN=ARMC9 Canonical;GN=ARMC9 Out-of-Frame;GN=ARMC9 Truncated	59.2527	33.2354	3.50052e-07	1.7275e-07	0	2.22904e-09	1	184.481	NaN	STSDVVRQY	Stripped Sequence	FALSE	STSDVVRQY	1	1	184.481	1	FALSE	_STSDVVRQY_	-8.36133	FALSE	LABEL_FREE	1.39637e-06	14.0319	-7.99486	13.9828	FALSE	2	_STSDVVRQY_	527.762	527.763	0.284126	184.481	1	1	-1.50344	527.762
MaxLFQ	WT	15467_2	2	GN=ASPRV1 Canonical	GN=ASPRV1 Canonical	54.6872	18.1321	1.75043e-05	0.00423224	0	4.23224e-05	1	1.0502	NaN	LVDSGAQVSVVHPNL	Stripped Sequence	TRUE	LVDSGAQVSVVHPNL	1	1	446.033	1	FALSE	_LVDSGAQVSVVHPNL_	36.8851	FALSE	LABEL_FREE	0.000163636	19.5106	36.6518	19.5423	FALSE	2	_LVDSGAQVSVVHPNL_	767.915	767.917	1.97722	446.033	1	1	-1.98704	767.915
MaxLFQ	WT	15467_2	2	GN=ATG2B Canonical;GN=ATG2B Extended;GN=ATG2B ncRNA Processed Transcript	GN=ATG2B Canonical;GN=ATG2B Extended;GN=ATG2B ncRNA Processed Transcript	59.2527	36.9647	3.50052e-07	7.30311e-10	0	1.13226e-11	1	2174.96	92.4625	SEVPIRLDY	Stripped Sequence	FALSE	SEVPIRLDY	1	1	2174.96	92.4625	TRUE	_SEVPIRLDY_	44.9289	FALSE	LABEL_FREE	3.24259e-08	20.7167	45.299	20.669	FALSE	2	_SEVPIRLDY_	546.29	546.291	0.552669	2174.96	92.4625	92.4625	0.782086	546.29
MaxLFQ	WT	15467_2	2	GN=ATN1 Canonical	GN=ATN1 Canonical	57.4245	41.1506	1.8458e-06	1.07464e-12	0	2.33618e-14	1	847.015	208.19	AVDPGLLGY	Stripped Sequence	TRUE	AVDPGLLGY	1	1	847.015	219.238	TRUE	_AVDPGLLGY_	72.2795	FALSE	LABEL_FREE	7.18334e-11	23.3185	72.2568	23.3202	FALSE	1	_AVDPGLLGY_	904.477	904.48	875.355	847.015	219.238	219.238	-3.77894	904.477
MaxLFQ	WT	15467_2	2	GN=ATP1A1 Canonical,GN=ATP1A1 Canonical,GN=ATP1A1 Canonical;GN=ATP1A1 Extended,GN=ATP1A1 Extended;GN=ATP1A2 5' Overlap uORF;GN=ATP1A2 Canonical,GN=ATP1A2 Canonical;GN=ATP1A2 Extended,GN=ATP1A2 Extended	GN=ATP1A1 Canonical;GN=ATP1A1 Extended;GN=ATP1A2 5' Overlap uORF;GN=ATP1A2 Canonical;GN=ATP1A2 Extended	52.8001	33.6019	6.73559e-05	1.01144e-07	0	1.32648e-09	1	521.843	234.875	VVVGDLVEV	Stripped Sequence	FALSE	VVVGDLVEV	1	1	521.843	234.875	TRUE	_VVVGDLVEV_	78.5719	FALSE	LABEL_FREE	1.0322e-06	23.9598	81.1803	23.7771	FALSE	1	_VVVGDLVEV_	928.535	928.538	64.0331	521.843	234.875	234.875	-5.39009	928.535
MaxLFQ	WT	15467_2	2	GN=ATP5A1 3' Overlap dORF,GN=ATP5A1 3' Overlap dORF,GN=ATP5A1 3' Overlap dORF,GN=ATP5A1 3' Overlap dORF,GN=ATP5A1 3' Overlap dORF,GN=ATP5A1 3' Overlap dORF,GN=ATP5A1 3' Overlap dORF,GN=ATP5A1 3' Overlap dORF,GN=ATP5A1 3' Overlap dORF,GN=ATP5A1 3' Overlap dORF,GN=ATP5A1 3' Overlap dORF,GN=ATP5A1 3' Overlap dORF;GN=ATP5A1 Canonical,GN=ATP5A1 Canonical,GN=ATP5A1 Canonical,GN=ATP5A1 Canonical,GN=ATP5…	GN=ATP5A1 3' Overlap dORF;GN=ATP5A1 Canonical;GN=ATP5A1 Extended	58.3325	48.4079	8.1932e-07	8.84422e-19	0	4.91346e-20	1	584.28	4.87491	NVQAEEMVEFSSGLK	Stripped Sequence	FALSE	NVQAEEMVEFSSGLK	1	1	584.28	14.418	TRUE	_NVQAEEMVEFSSGLK_	55.2879	FALSE	LABEL_FREE	1.32105e-17	21.9662	55.5108	21.9414	FALSE	2	_NVQAEEMVEFSSGLK_	834.401	834.403	28.4232	584.28	14.418	14.418	-3.73057	834.401
MaxLFQ	WT	15467_2	2	GN=ATP5B Canonical,GN=ATP5B Canonical,GN=ATP5B Canonical,GN=ATP5B Canonical,GN=ATP5B Canonical,GN=ATP5B Canonical,GN=ATP5B Canonical,GN=ATP5B Canonical,GN=ATP5B Canonical;GN=ATP5B Out-of-Frame,GN=ATP5B Out-of-Frame,GN=ATP5B Out-of-Frame,GN=ATP5B Out-of-Frame,GN=ATP5B Out-of-Frame,GN=ATP5B Out-of-Frame,GN=ATP5B Out-of-Frame	GN=ATP5B Canonical;GN=ATP5B Out-of-Frame	56.4922	23.9526	4.11665e-06	0.00183937	0	1.97252e-05	1	8579.46	NaN	TVLIMELINNVAK	Stripped Sequence	FALSE	TVLIMELINNVAK	1	1	8579.46	1	FALSE	_TVLIM[+16]ELINNVAK_	98.1199	FALSE	LABEL_FREE	8.27514e-05	24.8865	100.27	24.8171	FALSE	2	_TVLIM[Oxidation (M)]ELINNVAK_	737.421	737.423	25.4257	8579.46	1	1	-3.3935	737.421
MaxLFQ	WT	15467_2	2	GN=ATP6V1F Canonical	GN=ATP6V1F Canonical	59.2527	50.9812	3.50052e-07	2.54121e-21	0	3.08025e-22	1	1478.55	152.821	NEIEDTFRQF	Stripped Sequence	TRUE	NEIEDTFRQF	1	1	1478.55	152.821	TRUE	_NEIEDTFRQF_	67.5246	FALSE	LABEL_FREE	1.55155e-20	22.8563	66.284	22.9548	FALSE	2	_NEIEDTFRQF_	649.804	649.806	102.885	1478.55	152.821	152.821	-3.09964	649.804
MaxLFQ	WT	15467_2	2	GN=ATRN Canonical,GN=ATRN Canonical;GN=ATRN Extended	GN=ATRN Canonical;GN=ATRN Extended	50.5657	41.6826	0.000262794	4.35555e-13	0	1.00127e-14	1	1342.58	7.1881	VTDGPGNYKY	Stripped Sequence	FALSE	VTDGPGNYKY	1	1	1342.58	9.00073	TRUE	_VTDGPGNYKY_	-3.53171	FALSE	LABEL_FREE	2.8608e-11	14.7446	-2.49643	14.6136	FALSE	2	_VTDGPGNYKY_	557.264	557.265	10.6194	1342.58	9.00073	9.00073	-4.49058	557.264
MaxLFQ	WT	15467_2	2	GN=BBS2 3' Overlap dORF,GN=BBS2 3' Overlap dORF,GN=BBS2 3' Overlap dORF,GN=BBS2 3' Overlap dORF,GN=BBS2 3' Overlap dORF,GN=BBS2 3' Overlap dORF,GN=BBS2 3' Overlap dORF,GN=BBS2 3' Overlap dORF,GN=BBS2 3' Overlap dORF;GN=BBS2 Canonical,GN=BBS2 Canonical	GN=BBS2 3' Overlap dORF;GN=BBS2 Canonical	52.1266	52.1267	0.000104318	1.61727e-22	0	2.52679e-23	1	1516.27	42.8219	AEQDLIREL	Stripped Sequence	FALSE	AEQDLIREL	1	1	1516.27	43.0972	TRUE	_AEQDLIREL_	49.4186	FALSE	LABEL_FREE	5.41975e-22	21.2003	49.1132	21.2372	FALSE	2	_AEQDLIREL_	543.793	543.794	0.508496	1516.27	43.0972	43.0972	-3.36719	543.793
MaxLFQ	WT	15467_2	2	GN=BCAP31 Canonical,GN=BCAP31 Canonical,GN=BCAP31 Canonical;GN=BCAP31 Extended,GN=BCAP31 Extended	GN=BCAP31 Canonical;GN=BCAP31 Extended	50.1277	42.4475	0.000332964	1.14939e-13	0	2.8034e-15	1	804.519	11.797	KLDVGNAEV	Stripped Sequence	FALSE	KLDVGNAEV	1	1	804.519	16.3409	TRUE	_KLDVGNAEV_	3.16706	FALSE	LABEL_FREE	7.08377e-12	15.6948	4.44387	15.5183	FALSE	2	_KLDVGNAEV_	472.756	472.757	12.6893	804.519	16.3409	16.3409	-1.03284	472.756
MaxLFQ	WT	15467_2	2	GN=BCLAF1 Canonical	GN=BCLAF1 Canonical	49.6169	27.7414	0.000433378	0.000245674	0.00226244	2.76038e-06	1	144.225	NaN	NTEEEGLKY	Stripped Sequence	TRUE	NTEEEGLKY	1	1	144.225	1	FALSE	_NTEEEGLKY_	-2.57478	FALSE	LABEL_FREE	2.83434e-05	14.8846	-1.44395	14.7347	FALSE	2	_NTEEEGLKY_	541.754	541.755	10.8165	144.225	1	1	-2.70389	541.754
MaxLFQ	WT	15467_2	2	GN=BFAR Canonical,GN=BFAR Canonical,GN=BFAR Canonical,GN=BFAR Canonical,GN=BFAR Canonical;GN=BFAR Truncated,GN=BFAR Truncated,GN=BFAR Truncated,GN=BFAR Truncated	GN=BFAR Canonical;GN=BFAR Truncated	50.6057	18.5985	0.000257055	0.00406599	0	4.10706e-05	1	418.023	NaN	GVKPPQNLW	Stripped Sequence	FALSE	GVKPPQNLW	1	1	418.023	1	FALSE	_GVKPPQNLW_	39.4039	FALSE	LABEL_FREE	0.000159461	19.884	39.3705	19.889	FALSE	2	_GVKPPQNLW_	519.79	519.791	3.5753	418.023	1	1	-1.52649	519.79
MaxLFQ	WT	15467_2	2	GN=BLMH Canonical,GN=BLMH Canonical,GN=BLMH Canonical,GN=BLMH Canonical;GN=BLMH Extended,GN=BLMH Extended	GN=BLMH Canonical;GN=BLMH Extended	55.524	44.0327	9.11272e-06	6.39034e-15	0	1.87951e-16	2	445.414	6.79914	SSSGLNSEKVA	Stripped Sequence	FALSE	SSSGLNSEKVA	1	1	813.936	14.9743	TRUE	_[+42]SSSGLNSEKVA_	-3.0188	FALSE	LABEL_FREE	3.23758e-13	14.7351	-2.57135	14.6785	FALSE	2	_[Acetyl (Protein N-term)]SSSGLNSEKVA_	560.778	560.779	9.91375	813.936	14.9743	14.9743	-3.91825	560.778
MaxLFQ	WT	15467_2	2	GN=BLMH Canonical,GN=BLMH Canonical,GN=BLMH Canonical,GN=BLMH Canonical;GN=BLMH Extended,GN=BLMH Extended	GN=BLMH Canonical;GN=BLMH Extended	55.524	44.0327	9.11272e-06	6.39034e-15	0	1.87951e-16	2	445.414	6.79914	AQNVGTTHDL	Stripped Sequence	FALSE	AQNVGTTHDL	2	1	112.665	4.94813	TRUE	_AQNVGTTHDL_	-16.3081	FALSE	LABEL_FREE	3.0916e-06	12.7888	-16.6443	12.8372	FALSE	2	_AQNVGTTHDL_	528.259	528.261	5.18686	112.665	4.94813	4.94813	-0.34662	528.259
MaxLFQ	WT	15467_2	2	GN=BOLA2B 3' Overlap dORF,GN=BOLA2B 3' Overlap dORF;GN=BOLA2B Canonical,GN=BOLA2B Canonical;GN=BOLA2B Truncated,GN=BOLA2B Truncated,GN=BOLA2B Truncated	GN=BOLA2B 3' Overlap dORF;GN=BOLA2B Canonical;GN=BOLA2B Truncated	41.5729	19.8587	0.00567611	0.00361077	0.00645161	3.67508e-05	1	969.16	5.65099	EELPHIHAF	Stripped Sequence	FALSE	EELPHIHAF	1	1	969.16	16.7438	TRUE	_EELPHIHAF_	33.2782	FALSE	LABEL_FREE	0.000144917	19.0841	33.3454	19.0764	FALSE	2	_EELPHIHAF_	546.777	546.778	6.17051	969.16	16.7438	16.7438	-1.00464	546.777
MaxLFQ	WT	15467_2	2	GN=BTBD1 Canonical,GN=BTBD1 Canonical;GN=BTBD2 Canonical,GN=BTBD2 Canonical,GN=BTBD2 Canonical;GN=BTBD2 ncRNA Retained Intron,GN=BTBD2 ncRNA Retained Intron,GN=BTBD2 ncRNA Retained Intron,GN=BTBD2 ncRNA Retained Intron,GN=BTBD2 ncRNA Retained Intron	GN=BTBD1 Canonical;GN=BTBD2 Canonical;GN=BTBD2 ncRNA Retained Intron	57.9653	54.7731	1.14185e-06	1.95769e-25	0	8.70083e-26	1	524.523	47.1057	RLFDEPQLA	Stripped Sequence	FALSE	RLFDEPQLA	1	1	524.523	47.1057	TRUE	_RLFDEPQLA_	41.6606	FALSE	LABEL_FREE	2.00366e-25	20.2642	41.9418	20.2231	FALSE	2	_RLFDEPQLA_	544.79	544.791	5.73395	524.523	47.1057	47.1057	-0.448137	544.79
MaxLFQ	WT	15467_2	2	GN=BTF3 Canonical,GN=BTF3 Canonical,GN=BTF3 Canonical;GN=BTF3 ncRNA Retained Intron,GN=BTF3 ncRNA Retained Intron	GN=BTF3 Canonical;GN=BTF3 ncRNA Retained Intron	55.9661	37.6461	6.37189e-06	2.66556e-10	0	4.2479e-12	1	520.926	25.2078	AEALPKQSV	Stripped Sequence	FALSE	AEALPKQSV	1	1	520.926	25.2078	TRUE	_AEALPKQSV_	-13.6857	FALSE	LABEL_FREE	1.35048e-08	13.259	-13.386	13.2149	FALSE	2	_AEALPKQSV_	471.766	471.767	101.903	520.926	25.2078	25.2078	-1.55251	471.766
MaxLFQ	WT	15467_2	2	GN=BTG1 Canonical,GN=BTG1 Canonical,GN=BTG1 Canonical;GN=BTG2 Canonical	GN=BTG1 Canonical;GN=BTG2 Canonical	46.2971	2.54998	0.00175365	0.0200792	0.00226244	0.000180487	1	13786.6	NaN	TLWVDPYEV	Stripped Sequence	FALSE	TLWVDPYEV	1	1	13786.6	1	FALSE	_TLWVDPYEV_	111.931	FALSE	LABEL_FREE	0.000871748	25.1394	108.589	25.241	FALSE	2	_TLWVDPYEV_	561.279	561.28	0.0194735	13786.6	1	1	-6.19835	561.279
MaxLFQ	WT	15467_2	2	GN=BZW1 5' Overlap uORF,GN=BZW1 5' Overlap uORF,GN=BZW1 5' Overlap uORF,GN=BZW1 5' Overlap uORF,GN=BZW1 5' Overlap uORF,GN=BZW1 5' Overlap uORF,GN=BZW1 5' Overlap uORF,GN=BZW1 5' Overlap uORF;GN=BZW1 Canonical,GN=BZW1 Canonical,GN=BZW1 Canonical,GN=BZW1 Canonical,GN=BZW1 Canonical,GN=BZW1 Canonical,GN=BZW1 Canonical;GN=BZW1 Extended,GN=BZW1 Extended	GN=BZW1 5' Overlap uORF;GN=BZW1 Canonical;GN=BZW1 Extended	54.8993	46.0712	1.48816e-05	1.20202e-16	0	4.66806e-18	1	734.649	11.9799	FLDASGAKLDY	Stripped Sequence	FALSE	FLDASGAKLDY	1	1	734.649	12.385	TRUE	_FLDASGAKLDY_	42.1263	FALSE	LABEL_FREE	3.84913e-15	20.3197	42.3209	20.2912	FALSE	2	_FLDASGAKLDY_	600.301	600.302	7.29294	734.649	12.385	12.385	-3.1519	600.301
MaxLFQ	WT	15467_2	2	GN=BZW2 3' Overlap dORF;GN=BZW2 Canonical,GN=BZW2 Canonical,GN=BZW2 Canonical,GN=BZW2 Canonical,GN=BZW2 Canonical,GN=BZW2 Canonical,GN=BZW2 Canonical;GN=BZW2 Extended,GN=BZW2 Extended,GN=BZW2 Extended,GN=BZW2 Extended,GN=BZW2 Extended;GN=BZW2 Nonsense Mediated Decay	GN=BZW2 3' Overlap dORF;GN=BZW2 Canonical;GN=BZW2 Extended;GN=BZW2 Nonsense Mediated Decay	53.8284	34.8204	3.30365e-05	1.69521e-08	0	2.34631e-10	1	2477.37	NaN	FLDSTGSRLDY	Stripped Sequence	FALSE	FLDSTGSRLDY	1	1	2477.37	1	FALSE	_FLDSTGSRLDY_	36.1642	FALSE	LABEL_FREE	3.43565e-07	19.505	36.6108	19.4442	FALSE	2	_FLDSTGSRLDY_	637.307	637.308	5.6809	2477.37	1	1	-1.14925	637.307
MaxLFQ	WT	15467_2	2	GN=C10orf76 Canonical,GN=C10orf76 Canonical;GN=C10orf76 ncRNA Processed Transcript,GN=C10orf76 ncRNA Processed Transcript	GN=C10orf76 Canonical;GN=C10orf76 ncRNA Processed Transcript	41.1029	28.305	0.00612571	0.000142089	0.00645161	1.61924e-06	1	97.2998	0.862485	ERYSEQH	Stripped Sequence	FALSE	ERYSEQH	1	1	97.2998	1.06111	TRUE	_ERYSEQH_	-42.8977	FALSE	LABEL_FREE	2.29993e-05	9.02341	-42.5815	8.97769	FALSE	2	_ERYSEQH_	474.712	474.713	8.11773	97.2998	1.06111	1.06111	0.128573	474.712
MaxLFQ	WT	15467_2	2	GN=C14orf119 Canonical,GN=C14orf119 Canonical;GN=C14orf119 Extended	GN=C14orf119 Canonical;GN=C14orf119 Extended	54.4727	39.5196	2.05824e-05	1.52485e-11	0	2.85018e-13	2	7146.91	174.678	SEPDFVAKF	Stripped Sequence	FALSE	SEPDFVAKF	1	1	9171.43	376.899	TRUE	_SEPDFVAKF_	50.3875	FALSE	LABEL_FREE	9.83609e-10	21.3201	50.1059	21.354	FALSE	2	_SEPDFVAKF_	520.258	520.259	25.2148	9171.43	376.899	376.899	-1.99439	520.258
MaxLFQ	WT	15467_2	2	GN=C14orf119 Canonical,GN=C14orf119 Canonical;GN=C14orf119 Extended	GN=C14orf119 Canonical;GN=C14orf119 Extended	54.4727	39.5196	2.05824e-05	1.52485e-11	0	2.85018e-13	2	7146.91	174.678	SEPDFVAKFY	Stripped Sequence	FALSE	SEPDFVAKFY	2	1	2355.27	6.15214	TRUE	_SEPDFVAKFY_	65.2797	FALSE	LABEL_FREE	0.000127585	22.8425	66.1112	22.7764	FALSE	2	_SEPDFVAKFY_	601.79	601.791	5.77775	2355.27	6.15214	6.15214	-2.73841	601.79
MaxLFQ	WT	15467_2	2	GN=CALR 5' Overlap uORF,GN=CALR 5' Overlap uORF;GN=CALR Canonical,GN=CALR Canonical,GN=CALR Canonical;GN=CALR Extended	GN=CALR 5' Overlap uORF;GN=CALR Canonical;GN=CALR Extended	49.4748	9.77626	0.000465246	0.00949608	0.00226244	8.97974e-05	1	141.078	NaN	GGYVKLFPNSLDQTD	Stripped Sequence	FALSE	GGYVKLFPNSLDQTD	1	1	141.078	1	FALSE	_GGYVKLFPNSLDQTD_	56.8864	FALSE	LABEL_FREE	0.00039002	22.0921	56.8694	22.0937	FALSE	2	_GGYVKLFPNSLDQTD_	827.41	827.412	0.448299	141.078	1	1	-4.35223	827.41
MaxLFQ	WT	15467_2	2	GN=CARD19 3' Overlap dORF,GN=CARD19 3' Overlap dORF,GN=CARD19 3' Overlap dORF,GN=CARD19 3' Overlap dORF;GN=CARD19 Canonical,GN=CARD19 Canonical,GN=CARD19 Canonical	GN=CARD19 3' Overlap dORF;GN=CARD19 Canonical	46.633	38.7151	0.00155906	5.31759e-11	0.00226244	9.20795e-13	1	27893.5	245.594	FLADDLGGL	Stripped Sequence	FALSE	FLADDLGGL	1	1	27893.5	561.413	TRUE	_FLADDLGGL_	98.187	FALSE	LABEL_FREE	3.15596e-09	24.9019	100.776	24.8193	FALSE	1	_FLADDLGGL_	920.472	920.475	3.86882	27893.5	561.413	561.413	-4.17744	920.472
MaxLFQ	WT	15467_2	2	GN=CCDC117 Canonical,GN=CCDC117 Canonical,GN=CCDC117 Canonical;GN=CCDC117 Extended,GN=CCDC117 Extended,GN=CCDC117 Extended	GN=CCDC117 Canonical;GN=CCDC117 Extended	57.6984	52.0057	1.44915e-06	2.17293e-22	0	3.21916e-23	1	750.568	26.8488	LFSEPRPTGM	Stripped Sequence	FALSE	LFSEPRPTGM	1	1	750.568	40.1325	TRUE	_LFSEPRPTGM[+16]_	13.2774	FALSE	LABEL_FREE	7.34903e-22	16.8926	13.162	16.9088	FALSE	2	_LFSEPRPTGM[Oxidation (M)]_	575.782	575.783	8.43177	750.568	40.1325	40.1325	0.424016	575.782
MaxLFQ	WT	15467_2	2	GN=CCNB1 Canonical,GN=CCNB1 Canonical,GN=CCNB1 Canonical;GN=CCNB1 Extended	GN=CCNB1 Canonical;GN=CCNB1 Extended	56.3203	53.8021	4.75426e-06	2.43728e-24	0	6.80974e-25	1	744.488	31.0241	GEWTPTLQHY	Stripped Sequence	FALSE	GEWTPTLQHY	1	1	744.488	31.1544	TRUE	_GEWTPTLQHY_	39.4631	FALSE	LABEL_FREE	3.80922e-24	20.1398	41.0911	19.8978	FALSE	2	_GEWTPTLQHY_	616.291	616.292	140.566	744.488	31.1544	31.1544	-1.68362	616.291
MaxLFQ	WT	15467_2	2	GN=CCPG1 3' Overlap dORF,GN=CCPG1 3' Overlap dORF;GN=CCPG1 Canonical,GN=CCPG1 Canonical,GN=CCPG1 Canonical,GN=CCPG1 Canonical;GN=CCPG1 Truncated,GN=CCPG1 Truncated,GN=CCPG1 Truncated,GN=CCPG1 Truncated	GN=CCPG1 3' Overlap dORF;GN=CCPG1 Canonical;GN=CCPG1 Truncated	55.4019	48.8214	1.00437e-05	3.56353e-19	0	2.06581e-20	1	4450.42	121.663	FSDYLHPQY	Stripped Sequence	FALSE	FSDYLHPQY	1	1	4450.42	125.165	TRUE	_FSDYLHPQY_	39.0773	FALSE	LABEL_FREE	4.3414e-18	19.6626	37.7764	19.8403	FALSE	2	_FSDYLHPQY_	585.267	585.268	15.3029	4450.42	125.165	125.165	-2.19001	585.267
MaxLFQ	WT	15467_2	2	GN=CCT3 Canonical,GN=CCT3 Canonical,GN=CCT3 Canonical,GN=CCT3 Canonical,GN=CCT3 Canonical,GN=CCT3 Canonical;GN=CCT3 Extended,GN=CCT3 Extended,GN=CCT3 Extended	GN=CCT3 Canonical;GN=CCT3 Extended	54.3169	36.3094	2.31207e-05	1.91106e-09	0	2.88462e-11	2	4660.46	58.3793	KAMTGVEQW	Stripped Sequence	FALSE	KAMTGVEQW	1	1	4389.75	70.8508	TRUE	_KAMTGVEQW_	18.5	FALSE	LABEL_FREE	7.08477e-08	17.6405	19.0639	17.5785	FALSE	2	_KAMTGVEQW_	525.258	525.259	14.9307	4389.75	70.8508	70.8508	-1.5106	525.258
MaxLFQ	WT	15467_2	2	GN=CCT3 Canonical,GN=CCT3 Canonical,GN=CCT3 Canonical,GN=CCT3 Canonical,GN=CCT3 Canonical,GN=CCT3 Canonical;GN=CCT3 Extended,GN=CCT3 Extended,GN=CCT3 Extended	GN=CCT3 Canonical;GN=CCT3 Extended	54.3169	36.3094	2.31207e-05	1.91106e-09	0	2.88462e-11	2	4660.46	58.3793	ALDDMISTL	Stripped Sequence	FALSE	ALDDMISTL	2	1	3152.84	1	TRUE	_ALDDMISTL_	99.6245	FALSE	LABEL_FREE	0.00131631	24.9669	102.917	24.8664	FALSE	1	_ALDDMISTL_	978.481	978.484	1.35482	3152.84	1	1	-0.374265	978.481
MaxLFQ	WT	15467_2	2	GN=CCT7 Canonical	GN=CCT7 Canonical	52.5573	30.4256	7.90761e-05	1.01385e-05	0	1.21057e-07	1	13148.6	NaN	VHTVEDYQAIVDAEWNILYDK	Stripped Sequence	TRUE	VHTVEDYQAIVDAEWNILYDK	1	1	13148.6	1	FALSE	_VHTVEDYQAIVDAEWNILYDK_	106.278	FALSE	LABEL_FREE	8.83204e-06	24.935	101.866	25.0691	FALSE	3	_VHTVEDYQAIVDAEWNILYDK_	841.08	841.082	14575.9	13148.6	1	1	-1.81419	841.08
MaxLFQ	WT	15467_2	2	GN=CDC14A Canonical,GN=CDC14A Canonical,GN=CDC14A Canonical,GN=CDC14A Canonical;GN=CDC14A Extended,GN=CDC14A Extended,GN=CDC14A Extended	GN=CDC14A Canonical;GN=CDC14A Extended	40.7805	27.3728	0.0064334	0.000337723	0.00645161	3.77344e-06	1	281.609	NaN	FTDAGFEHY	Stripped Sequence	FALSE	FTDAGFEHY	1	1	281.609	1	FALSE	_FTDAGFEHY_	28.6582	FALSE	LABEL_FREE	3.2345e-05	18.6203	29.0865	18.5754	FALSE	2	_FTDAGFEHY_	543.73	543.731	2.68288	281.609	1	1	-2.46956	543.73
MaxLFQ	WT	15467_2	2	GN=CDC42BPA Canonical,GN=CDC42BPA Canonical,GN=CDC42BPA Canonical,GN=CDC42BPA Canonical,GN=CDC42BPA Canonical,GN=CDC42BPA Canonical,GN=CDC42BPA Canonical,GN=CDC42BPA Canonical,GN=CDC42BPA Canonical,GN=CDC42BPA Canonical,GN=CDC42BPA Canonical;GN=CDC42BPA Truncated,GN=CDC42BPA Truncated	GN=CDC42BPA Canonical;GN=CDC42BPA Truncated	59.2527	47.4702	3.50052e-07	6.64805e-18	0	3.19511e-19	1	460.184	10.7346	ALDGRETDFY	Stripped Sequence	FALSE	ALDGRETDFY	1	1	460.184	14.8568	TRUE	_ALDGRETDFY_	29.1757	FALSE	LABEL_FREE	1.40462e-16	18.6451	29.3236	18.6296	FALSE	2	_ALDGRETDFY_	593.772	593.774	1.25055	460.184	14.8568	14.8568	-2.26143	593.772
MaxLFQ	WT	15467_2	2	GN=CDC73 Canonical,GN=CDC73 Canonical,GN=CDC73 Canonical;GN=CDC73 Extended	GN=CDC73 Canonical;GN=CDC73 Extended	58.3457	36.1675	8.09495e-07	2.35273e-09	0	3.53794e-11	1	87.3162	5.14944	RLDPNVQKW	Stripped Sequence	FALSE	RLDPNVQKW	1	1	87.3162	8.5141	TRUE	_RLDPNVQKW_	7.42571	FALSE	LABEL_FREE	8.36788e-08	16.1067	7.3908	16.1116	FALSE	2	_RLDPNVQKW_	578.317	578.318	0.311125	87.3162	8.5141	8.5141	-2.21632	578.317
MaxLFQ	WT	15467_2	2	GN=CDH19 Canonical,GN=CDH19 Canonical,GN=CDH19 Canonical;GN=CDH19 Truncated	GN=CDH19 Canonical;GN=CDH19 Truncated	53.0975	41.6968	5.51177e-05	4.25121e-13	0	9.82939e-15	1	2992.23	59.5272	IIDERTGDIY	Stripped Sequence	FALSE	IIDERTGDIY	1	1	2992.23	59.5272	TRUE	_IIDERTGDIY_	15.1629	FALSE	LABEL_FREE	2.7987e-11	17.2053	15.4695	17.1663	FALSE	2	_IIDERTGDIY_	597.804	597.805	23.325	2992.23	59.5272	59.5272	-0.612594	597.804
MaxLFQ	WT	15467_2	2	GN=CDKN1C Canonical,GN=CDKN1C Canonical;GN=CDKN1C Extended,GN=CDKN1C Extended,GN=CDKN1C Extended	GN=CDKN1C Canonical;GN=CDKN1C Extended	59.2527	10.6533	3.50052e-07	0.00867389	0	8.28056e-05	1	24.457	NaN	AELNAEDQNRW	Stripped Sequence	FALSE	AELNAEDQNRW	1	1	24.457	1	FALSE	_AELNAEDQNRW_	12.4789	FALSE	LABEL_FREE	0.000351558	16.8839	13.1001	16.7977	FALSE	2	_AELNAEDQNRW_	673.31	673.312	109.014	24.457	1	1	-1.63169	673.31
MaxLFQ	WT	15467_2	2	GN=CDSN Canonical;GN=CDSN Extended	GN=CDSN Canonical;GN=CDSN Extended	56.0349	50.5237	6.02194e-06	7.44293e-21	0	7.83467e-22	4	1625.24	15.9952	GILNPSQPGQSSSSSQT	Stripped Sequence	FALSE	GILNPSQPGQSSSSSQT	1	1	3545.64	63.2063	TRUE	_GILNPSQPGQSSSSSQT_	11.7837	FALSE	LABEL_FREE	5.3864e-20	16.6155	11.1485	16.7025	FALSE	2	_GILNPSQPGQSSSSSQT_	837.9	837.902	15.7498	3545.64	63.2063	63.2063	-1.16549	837.9
MaxLFQ	WT	15467_2	2	GN=CDSN Canonical;GN=CDSN Extended	GN=CDSN Canonical;GN=CDSN Extended	56.0349	50.5237	6.02194e-06	7.44293e-21	0	7.83467e-22	4	1625.24	15.9952	AAGPPISEGKY	Stripped Sequence	FALSE	AAGPPISEGKY	2	1	269.619	11.4823	TRUE	_AAGPPISEGKY_	2.10535	FALSE	LABEL_FREE	1.3745e-11	15.2576	1.2574	15.3733	FALSE	2	_AAGPPISEGKY_	545.282	545.283	140.24	269.619	11.4823	11.4823	-1.90286	545.282
MaxLFQ	WT	15467_2	2	GN=CDSN Canonical;GN=CDSN Extended	GN=CDSN Canonical;GN=CDSN Extended	56.0349	50.5237	6.02194e-06	7.44293e-21	0	7.83467e-22	4	1625.24	15.9952	SKGKIYPVGY	Stripped Sequence	FALSE	SKGKIYPVGY	3	1	762.584	12.0186	TRUE	_SKGKIYPVGY_	-3.0188	FALSE	LABEL_FREE	7.8893e-12	14.7446	-2.49643	14.6785	FALSE	2	_SKGKIYPVGY_	556.311	556.312	7.04414	762.584	12.0186	12.0186	-1.64571	556.311
MaxLFQ	WT	15467_2	2	GN=CDSN Canonical;GN=CDSN Extended	GN=CDSN Canonical;GN=CDSN Extended	56.0349	50.5237	6.02194e-06	7.44293e-21	0	7.83467e-22	4	1625.24	15.9952	AAGPPISEGKYF	Stripped Sequence	FALSE	AAGPPISEGKYF	4	1	1795.93	1	TRUE	_AAGPPISEGKYF_	38.5026	FALSE	LABEL_FREE	0.000165082	19.7155	38.1679	19.7606	FALSE	2	_AAGPPISEGKYF_	618.817	618.818	34.2193	1795.93	1	1	-3.84665	618.817
MaxLFQ	WT	15467_2	2	GN=CELF1 Canonical,GN=CELF1 Canonical,GN=CELF1 Canonical,GN=CELF1 Canonical,GN=CELF1 Canonical,GN=CELF1 Canonical,GN=CELF1 Canonical,GN=CELF1 Canonical;GN=CELF1 Extended,GN=CELF1 Extended;GN=CELF1 Out-of-Frame,GN=CELF1 Out-of-Frame,GN=CELF1 Out-of-Frame,GN=CELF1 Out-of-Frame,GN=CELF1 Out-of-Frame,GN=CELF1 Out-of-Frame,GN=CELF1 Out-of-Frame,GN=CELF1 Out-of-Frame,GN=CELF1 Out-of-Frame,GN=CELF1 Out-…	GN=CELF1 Canonical;GN=CELF1 Extended;GN=CELF1 Out-of-Frame;GN=CELF1 Truncated	56.3173	45.0931	4.76606e-06	8.38772e-16	0	2.91747e-17	2	5165.98	153.17	TENDIRVMF	Stripped Sequence	FALSE	TENDIRVMF	1	2	3590.52	152.255	TRUE	_TENDIRVMF_	54.9414	FALSE	LABEL_FREE	3.56355e-14	21.9289	55.1779	21.902	FALSE	2	_TENDIRVMF_	562.774	562.775	29.174	5921.19	288.176	288.176	-3.25362	562.774
MaxLFQ	WT	15467_2	2	GN=CELF1 Canonical,GN=CELF1 Canonical,GN=CELF1 Canonical,GN=CELF1 Canonical,GN=CELF1 Canonical,GN=CELF1 Canonical,GN=CELF1 Canonical,GN=CELF1 Canonical;GN=CELF1 Extended,GN=CELF1 Extended;GN=CELF1 Out-of-Frame,GN=CELF1 Out-of-Frame,GN=CELF1 Out-of-Frame,GN=CELF1 Out-of-Frame,GN=CELF1 Out-of-Frame,GN=CELF1 Out-of-Frame,GN=CELF1 Out-of-Frame,GN=CELF1 Out-of-Frame,GN=CELF1 Out-of-Frame,GN=CELF1 Out-…	GN=CELF1 Canonical;GN=CELF1 Extended;GN=CELF1 Out-of-Frame;GN=CELF1 Truncated	56.3173	45.0931	4.76606e-06	8.38772e-16	0	2.91747e-17	2	5165.98	153.17	TENDIRVMF	Stripped Sequence	FALSE	TENDIRVMF	1	2	3590.52	152.255	TRUE	_TENDIRVM[+16]F_	38.9535	FALSE	LABEL_FREE	5.48137e-08	19.8128	38.8892	19.8219	FALSE	2	_TENDIRVM[Oxidation (M)]F_	570.771	570.772	1.76419	1259.84	16.3343	16.3343	-2.67336	570.771
MaxLFQ	WT	15467_2	2	GN=CEP170 Canonical,GN=CEP170 Canonical,GN=CEP170 Canonical,GN=CEP170 Canonical,GN=CEP170 Canonical,GN=CEP170 Canonical,GN=CEP170 Canonical,GN=CEP170 Canonical,GN=CEP170 Canonical,GN=CEP170 Canonical,GN=CEP170 Canonical,GN=CEP170 Canonical,GN=CEP170 Canonical,GN=CEP170 Canonical,GN=CEP170 Canonical,GN=CEP170 Canonical,GN=CEP170 Canonical,GN=CEP170 Canonical,GN=CEP170 Canonical,GN=CEP170 Canonical…	GN=CEP170 Canonical;GN=CEP170 Extended;GN=CEP170P1 Pseudogene	52.1778	30.194	0.000100991	1.39981e-05	0	1.64684e-07	1	412.42	2.52263	GSASVNSRW	Stripped Sequence	FALSE	GSASVNSRW	1	1	412.42	18.8541	TRUE	_GSASVNSRW_	-4.86243	FALSE	LABEL_FREE	9.91567e-06	14.4873	-4.53035	14.4453	FALSE	2	_GSASVNSRW_	482.236	482.237	0.246069	412.42	18.8541	18.8541	-0.379701	482.236
MaxLFQ	WT	15467_2	2	GN=CFL1 5' Overlap uORF,GN=CFL1 5' Overlap uORF,GN=CFL1 5' Overlap uORF;GN=CFL1 Canonical,GN=CFL1 Canonical,GN=CFL1 Canonical;GN=CFL1 Extended,GN=CFL1 Extended,GN=CFL1 Extended,GN=CFL1 Extended	GN=CFL1 5' Overlap uORF;GN=CFL1 Canonical;GN=CFL1 Extended	59.2527	30.1642	3.50052e-07	1.4584e-05	0	1.71073e-07	1	1271.62	NaN	ASGVAVSDGVIKVFN	Stripped Sequence	FALSE	ASGVAVSDGVIKVFN	1	1	1271.62	1	FALSE	_[+42]ASGVAVSDGVIKVFN_	93.8724	FALSE	LABEL_FREE	1.00528e-05	24.6452	93.2904	24.6716	FALSE	2	_[Acetyl (Protein N-term)]ASGVAVSDGVIKVFN_	752.904	752.906	116.625	1271.62	1	1	-4.62078	752.904
MaxLFQ	WT	15467_2	2	GN=CHMP7 3' Overlap dORF,GN=CHMP7 3' Overlap dORF;GN=CHMP7 Canonical,GN=CHMP7 Canonical,GN=CHMP7 Canonical,GN=CHMP7 Canonical,GN=CHMP7 Canonical,GN=CHMP7 Canonical	GN=CHMP7 3' Overlap dORF;GN=CHMP7 Canonical	56.8809	20.7684	2.95872e-06	0.00326048	0	3.34489e-05	1	873.087	NaN	QTDQMVFNAY	Stripped Sequence	FALSE	QTDQMVFNAY	1	1	873.087	1	FALSE	_QTDQMVFNAY_	58.1054	FALSE	LABEL_FREE	0.000132899	22.152	57.5154	22.2067	FALSE	2	_QTDQMVFNAY_	608.769	608.77	2.96753	873.087	1	1	-1.70442	608.769
MaxLFQ	WT	15467_2	2	GN=CHUK Canonical;GN=CHUK Extended	GN=CHUK Canonical;GN=CHUK Extended	43.1344	20.0405	0.00420755	0.0035427	0.00440529	3.615e-05	1	905.844	NaN	LSDIGSGIRY	Stripped Sequence	FALSE	LSDIGSGIRY	1	1	905.844	1	FALSE	_LSDIGSGIRY_	29.8224	FALSE	LABEL_FREE	0.000142679	18.367	26.5893	18.6974	FALSE	2	_LSDIGSGIRY_	540.788	540.789	6.2489	905.844	1	1	-2.25727	540.788
MaxLFQ	WT	15467_2	2	GN=CLCN5 Canonical,GN=CLCN5 Canonical;GN=CLCN5 Extended,GN=CLCN5 Extended,GN=CLCN5 Extended	GN=CLCN5 Canonical;GN=CLCN5 Extended	51.6991	39.493	0.00013605	1.58996e-11	0	2.95807e-13	1	328.103	4.2458	NGGGIGSSNRI	Stripped Sequence	FALSE	NGGGIGSSNRI	1	1	328.103	7.59043	TRUE	_NGGGIGSSNRI_	-18.4066	FALSE	LABEL_FREE	1.01924e-09	12.3773	-19.5064	12.5354	FALSE	2	_NGGGIGSSNRI_	516.265	516.266	10.3634	328.103	7.59043	7.59043	-1.18224	516.265
MaxLFQ	WT	15467_2	2	GN=CLINT1 Canonical,GN=CLINT1 Canonical,GN=CLINT1 Canonical,GN=CLINT1 Canonical;GN=CLINT1 Extended;GN=CLINT1 Truncated,GN=CLINT1 Truncated,GN=CLINT1 Truncated,GN=CLINT1 Truncated	GN=CLINT1 Canonical;GN=CLINT1 Extended;GN=CLINT1 Truncated	59.1943	35.143	3.69751e-07	1.05596e-08	0	1.49781e-10	1	957.842	79.5557	SSDSVGGFRY	Stripped Sequence	FALSE	SSDSVGGFRY	1	1	957.842	79.5557	TRUE	_SSDSVGGFRY_	23.293	FALSE	LABEL_FREE	2.50319e-07	18.0548	23.2653	18.0573	FALSE	2	_SSDSVGGFRY_	537.746	537.747	0.387499	957.842	79.5557	79.5557	-0.227004	537.746
MaxLFQ	WT	15467_2	2	GN=CLTC Canonical	GN=CLTC Canonical	57.5986	52.5468	1.58321e-06	5.75429e-23	0	1.00075e-23	3	1704.18	8.96361	LLDQGQLNKY	Stripped Sequence	TRUE	LLDQGQLNKY	1	1	898.15	14.8097	TRUE	_LLDQGQLNKY_	17.6238	FALSE	LABEL_FREE	2.05049e-05	17.5263	18.0585	17.4732	FALSE	2	_LLDQGQLNKY_	596.322	596.323	5.98202	898.15	14.8097	14.8097	-2.35411	596.322
MaxLFQ	WT	15467_2	2	GN=CLTC Canonical	GN=CLTC Canonical	57.5986	52.5468	1.58321e-06	5.75429e-23	0	1.00075e-23	3	1704.18	8.96361	VTDNAVYHW	Stripped Sequence	TRUE	VTDNAVYHW	2	1	2153.66	1	TRUE	_VTDNAVYHW_	35.6836	FALSE	LABEL_FREE	1.52218e-22	19.4174	35.9668	19.3789	FALSE	2	_VTDNAVYHW_	552.759	552.76	4.46772	2153.66	1	1	-2.76048	552.759
MaxLFQ	WT	15467_2	2	GN=CLTC Canonical	GN=CLTC Canonical	57.5986	52.5468	1.58321e-06	5.75429e-23	0	1.00075e-23	3	1704.18	8.96361	AEELFARKF	Stripped Sequence	TRUE	AEELFARKF	3	1	194.732	7.08992	TRUE	_AEELFARKF_	23.9578	FALSE	LABEL_FREE	0.000235527	18.1041	23.8081	18.1177	FALSE	2	_AEELFARKF_	555.801	555.802	0.335835	194.732	7.08992	7.08992	0.549074	555.801
MaxLFQ	WT	15467_2	2	GN=CNOT1 Canonical,GN=CNOT1 Canonical,GN=CNOT1 Canonical,GN=CNOT1 Canonical,GN=CNOT1 Canonical,GN=CNOT1 Canonical,GN=CNOT1 Canonical,GN=CNOT1 Canonical,GN=CNOT1 Canonical,GN=CNOT1 Canonical,GN=CNOT1 Canonical,GN=CNOT1 Canonical,GN=CNOT1 Canonical,GN=CNOT1 Canonical;GN=CNOT1 Extended,GN=CNOT1 Extended,GN=CNOT1 Extended,GN=CNOT1 Extended	GN=CNOT1 Canonical;GN=CNOT1 Extended	54.1294	21.969	2.65524e-05	0.00275716	0	2.87204e-05	1	1675.87	NaN	YAIDNPLHY	Stripped Sequence	FALSE	YAIDNPLHY	1	1	1675.87	1	FALSE	_YAIDNPLHY_	44.9932	FALSE	LABEL_FREE	0.000115283	20.8256	46.1442	20.6773	FALSE	2	_YAIDNPLHY_	553.269	553.271	3.44615	1675.87	1	1	-2.20635	553.269
MaxLFQ	WT	15467_2	2	GN=CNOT8 5' Overlap uORF,GN=CNOT8 5' Overlap uORF,GN=CNOT8 5' Overlap uORF,GN=CNOT8 5' Overlap uORF;GN=CNOT8 Canonical,GN=CNOT8 Canonical,GN=CNOT8 Canonical,GN=CNOT8 Canonical,GN=CNOT8 Canonical,GN=CNOT8 Canonical,GN=CNOT8 Canonical,GN=CNOT8 Canonical,GN=CNOT8 Canonical;GN=CNOT8 Extended,GN=CNOT8 Extended,GN=CNOT8 Extended	GN=CNOT8 5' Overlap uORF;GN=CNOT8 Canonical;GN=CNOT8 Extended	41.2943	41.2944	0.00594268	8.43468e-13	0.00645161	1.86402e-14	1	6595.77	66.4888	GEYPSGINTW	Stripped Sequence	FALSE	GEYPSGINTW	1	1	6595.77	104.147	TRUE	_GEYPSGINTW_	57.4927	FALSE	LABEL_FREE	5.64946e-11	22.4338	60.9469	22.1499	FALSE	2	_GEYPSGINTW_	562.256	562.257	38.4427	6595.77	104.147	104.147	-1.73686	562.256
MaxLFQ	WT	15467_2	2	GN=COMP Canonical,GN=COMP Canonical,GN=COMP Canonical;GN=COMP Extended;GN=THBS3 Canonical,GN=THBS3 Canonical,GN=THBS3 Canonical,GN=THBS3 Canonical;GN=THBS3 Extended,GN=THBS3 Extended,GN=THBS3 Extended,GN=THBS3 Extended,GN=THBS3 Extended;GN=THBS4 Canonical;GN=THBS4 Extended;GN=THBS4 ncRNA Processed Transcript,GN=THBS4 ncRNA Processed Transcript,GN=THBS4 ncRNA Processed Transcript	GN=COMP Canonical;GN=COMP Extended;GN=THBS3 Canonical;GN=THBS3 Extended;GN=THBS4 Canonical;GN=THBS4 Extended;GN=THBS4 ncRNA Processed Transcript	56.2084	40.2236	5.21808e-06	4.95512e-12	0	9.76378e-14	2	2020.87	570.523	NSDPGLAVGY	Stripped Sequence	FALSE	NSDPGLAVGY	1	2	2172.74	475.789	TRUE	_NSDPGLAVGY_	37.4191	FALSE	LABEL_FREE	0.000553993	19.5341	36.8245	19.6144	FALSE	2	_NSDPGLAVGY_	496.738	496.739	3.5644	746.891	1	1	-3.50185	496.738
MaxLFQ	WT	15467_2	2	GN=COMP Canonical,GN=COMP Canonical,GN=COMP Canonical;GN=COMP Extended;GN=THBS3 Canonical,GN=THBS3 Canonical,GN=THBS3 Canonical,GN=THBS3 Canonical;GN=THBS3 Extended,GN=THBS3 Extended,GN=THBS3 Extended,GN=THBS3 Extended,GN=THBS3 Extended;GN=THBS4 Canonical;GN=THBS4 Extended;GN=THBS4 ncRNA Processed Transcript,GN=THBS4 ncRNA Processed Transcript,GN=THBS4 ncRNA Processed Transcript	GN=COMP Canonical;GN=COMP Extended;GN=THBS3 Canonical;GN=THBS3 Extended;GN=THBS4 Canonical;GN=THBS4 Extended;GN=THBS4 ncRNA Processed Transcript	56.2084	40.2236	5.21808e-06	4.95512e-12	0	9.76378e-14	2	2020.87	570.523	NSDPGLAVGY	Stripped Sequence	FALSE	NSDPGLAVGY	1	2	2172.74	475.789	TRUE	_NSDPGLAVGY_	37.4191	FALSE	LABEL_FREE	3.28249e-10	19.5495	36.9386	19.6144	FALSE	1	_NSDPGLAVGY_	992.468	992.472	38.5452	3598.59	950.579	950.579	-3.07492	992.468
MaxLFQ	WT	15467_2	2	GN=COPE 3' Overlap dORF,GN=COPE 3' Overlap dORF,GN=COPE 3' Overlap dORF,GN=COPE 3' Overlap dORF,GN=COPE 3' Overlap dORF,GN=COPE 3' Overlap dORF,GN=COPE 3' Overlap dORF,GN=COPE 3' Overlap dORF;GN=COPE Canonical,GN=COPE Canonical,GN=COPE Canonical,GN=COPE Canonical,GN=COPE Canonical	GN=COPE 3' Overlap dORF;GN=COPE Canonical	58.1949	49.0045	9.28296e-07	2.37344e-19	0	1.43845e-20	1	581.08	13.7316	RSVDVTNTTF	Stripped Sequence	FALSE	RSVDVTNTTF	1	1	581.08	13.7316	TRUE	_RSVDVTNTTF_	12.0194	FALSE	LABEL_FREE	2.73515e-18	16.7307	11.9896	16.7348	FALSE	2	_RSVDVTNTTF_	570.288	570.289	3.22397	581.08	13.7316	13.7316	-1.7124	570.288
MaxLFQ	WT	15467_2	2	GN=COPG1 Canonical,GN=COPG1 Canonical,GN=COPG1 Canonical,GN=COPG1 Canonical;GN=COPG1 Extended,GN=COPG1 Extended	GN=COPG1 Canonical;GN=COPG1 Extended	57.6157	37.715	1.55942e-06	2.40579e-10	0	3.84926e-12	2	3309.64	85.7229	AIVDKVPSV	Stripped Sequence	FALSE	AIVDKVPSV	1	1	3031.56	191.4	TRUE	_AIVDKVPSV_	19.0575	FALSE	LABEL_FREE	1.23249e-08	17.7367	19.9391	17.6398	FALSE	2	_AIVDKVPSV_	464.279	464.28	9.17743	3031.56	191.4	191.4	-0.328656	464.279
MaxLFQ	WT	15467_2	2	GN=COPG1 Canonical,GN=COPG1 Canonical,GN=COPG1 Canonical,GN=COPG1 Canonical;GN=COPG1 Extended,GN=COPG1 Extended	GN=COPG1 Canonical;GN=COPG1 Extended	57.6157	37.715	1.55942e-06	2.40579e-10	0	3.84926e-12	2	3309.64	85.7229	SSDNIMVQY	Stripped Sequence	FALSE	SSDNIMVQY	2	1	790.161	5.84186	TRUE	_SSDNIMVQY_	43.9935	FALSE	LABEL_FREE	1.28139e-05	20.5653	44.1245	20.5484	FALSE	2	_SSDNIMVQY_	528.737	528.738	8.61031	790.161	5.84186	5.84186	-0.923486	528.737
MaxLFQ	WT	15467_2	2	GN=COX6A1 5' Overlap uORF;GN=COX6A1 Canonical;GN=COX6A1 Extended;GN=COX6A1P2 Pseudogene	GN=COX6A1 5' Overlap uORF;GN=COX6A1 Canonical;GN=COX6A1 Extended;GN=COX6A1P2 Pseudogene	53.5237	38.174	4.10286e-05	1.20963e-10	0	2.02449e-12	1	830.37	1.89612	GEEGSARMW	Stripped Sequence	FALSE	GEEGSARMW	1	1	830.37	16.3435	TRUE	_GEEGSARMW_	13.7559	FALSE	LABEL_FREE	6.73841e-09	16.9572	13.6224	16.976	FALSE	2	_GEEGSARMW_	511.722	511.723	7.17786	830.37	16.3435	16.3435	-1.78911	511.722
MaxLFQ	WT	15467_2	2	GN=CPSF3 Canonical	GN=CPSF3 Canonical	50.9823	40.7132	0.000207914	2.22579e-12	0	4.58926e-14	1	5772.07	48.3308	YWQNHPEL	Stripped Sequence	TRUE	YWQNHPEL	1	1	5772.07	137.305	TRUE	_YWQNHPEL_	23.5593	FALSE	LABEL_FREE	1.47866e-10	18.1556	24.3748	18.0815	FALSE	2	_YWQNHPEL_	543.754	543.755	693.253	5772.07	137.305	137.305	-0.561239	543.754
MaxLFQ	WT	15467_2	2	GN=CRIPT Canonical,GN=CRIPT Canonical;GN=CRIPT Extended;GN=CRIPT ncRNA Processed Transcript	GN=CRIPT Canonical;GN=CRIPT Extended;GN=CRIPT ncRNA Processed Transcript	56.1212	40.9396	5.60881e-06	1.52941e-12	0	3.30684e-14	1	3191.92	225.503	GTVITPDTW	Stripped Sequence	FALSE	GTVITPDTW	1	1	3191.92	225.503	TRUE	_GTVITPDTW_	63.2476	FALSE	LABEL_FREE	1.04144e-10	22.6968	64.2801	22.6146	FALSE	1	_GTVITPDTW_	989.494	989.497	6.95559	3191.92	225.503	225.503	-3.57763	989.494
MaxLFQ	WT	15467_2	2	GN=CRNKL1 Canonical,GN=CRNKL1 Canonical;GN=CRNKL1 Extended,GN=CRNKL1 Extended;GN=CRNKL1 Truncated	GN=CRNKL1 Canonical;GN=CRNKL1 Extended;GN=CRNKL1 Truncated	57.5279	-10.3437	1.6853e-06	0.0883075	0	0.000751554	1	71.5113	NaN	AEAEAVREVY	Stripped Sequence	FALSE	AEAEAVREVY	1	1	71.5113	1	FALSE	_AEAEAVREVY_	2.85875	FALSE	LABEL_FREE	0.00347287	15.4011	2.309	15.4762	FALSE	2	_AEAEAVREVY_	568.783	568.784	0.154855	71.5113	1	1	-1.39501	568.783
MaxLFQ	WT	15467_2	2	GN=CSNK2A1 Canonical,GN=CSNK2A1 Canonical;GN=CSNK2A1 Extended,GN=CSNK2A1 Extended,GN=CSNK2A1 Extended;GN=CSNK2A3 Canonical;GN=CSNK2A3 Extended	GN=CSNK2A1 Canonical;GN=CSNK2A1 Extended;GN=CSNK2A3 Canonical;GN=CSNK2A3 Extended	57.2695	46.534	2.11413e-06	4.68401e-17	0	1.89253e-18	1	1174.3	25.7652	LTDYDIRFY	Stripped Sequence	FALSE	LTDYDIRFY	1	1	1174.3	48.7045	TRUE	_LTDYDIRFY_	63.5887	FALSE	LABEL_FREE	1.27326e-15	22.6847	64.1276	22.6418	FALSE	2	_LTDYDIRFY_	603.295	603.297	5.51328	1174.3	48.7045	48.7045	-3.74327	603.295
MaxLFQ	WT	15467_2	2	GN=CSPG4 Canonical	GN=CSPG4 Canonical	52.456	41.902	8.44742e-05	2.98485e-13	0	7.02318e-15	2	2138.07	311.715	TMLARLASA	Stripped Sequence	TRUE	TMLARLASA	1	2	6355.15	466.281	TRUE	_TM[+16]LARLASA_	2.10535	FALSE	LABEL_FREE	1.9226e-11	15.236	1.09941	15.3733	FALSE	2	_TM[Oxidation (M)]LARLASA_	475.26	475.261	12.027	648.965	21.3433	21.3433	-1.09161	475.26
MaxLFQ	WT	15467_2	2	GN=CSPG4 Canonical	GN=CSPG4 Canonical	52.456	41.902	8.44742e-05	2.98485e-13	0	7.02318e-15	2	2138.07	311.715	TMLARLASA	Stripped Sequence	TRUE	TMLARLASA	1	2	6355.15	466.281	TRUE	_TMLARLASA_	30.8276	FALSE	LABEL_FREE	2.68191e-06	18.6345	29.2223	18.8027	FALSE	2	_TMLARLASA_	467.263	467.264	39.9149	12061.3	911.219	911.219	-2.41652	467.263
MaxLFQ	WT	15467_2	2	GN=CSTF2 Canonical	GN=CSTF2 Canonical	57.2483	30.4086	2.15364e-06	1.03837e-05	0	1.23248e-07	1	171.574	38.0004	SEVGPVVSF	Stripped Sequence	TRUE	SEVGPVVSF	1	1	171.574	38.0004	TRUE	_SEVGPVVSF_	69.0647	FALSE	LABEL_FREE	8.87561e-06	22.9954	68.0533	23.0731	FALSE	1	_SEVGPVVSF_	920.472	920.475	3.94364	171.574	38.0004	38.0004	-4.11113	920.472
MaxLFQ	WT	15467_2	2	GN=CTNNA1 3' Overlap dORF,GN=CTNNA1 3' Overlap dORF,GN=CTNNA1 3' Overlap dORF,GN=CTNNA1 3' Overlap dORF,GN=CTNNA1 3' Overlap dORF,GN=CTNNA1 3' Overlap dORF;GN=CTNNA1 Canonical,GN=CTNNA1 Canonical,GN=CTNNA1 Canonical,GN=CTNNA1 Canonical,GN=CTNNA1 Canonical,GN=CTNNA1 Canonical,GN=CTNNA1 Canonical;GN=CTNNA2 Canonical,GN=CTNNA2 Canonical,GN=CTNNA2 Canonical,GN=CTNNA2 Canonical;GN=CTNNA2 Extended,GN=C…	GN=CTNNA1 3' Overlap dORF;GN=CTNNA1 Canonical;GN=CTNNA2 Canonical;GN=CTNNA2 Extended	46.2752	27.587	0.00176679	0.000281777	0.00226244	3.15717e-06	1	48.9084	NaN	NEFIDASRLVY	Stripped Sequence	FALSE	NEFIDASRLVY	1	1	48.9084	1	FALSE	_NEFIDASRLVY_	71.7019	FALSE	LABEL_FREE	2.99689e-05	23.1717	70.3473	23.2758	FALSE	2	_NEFIDASRLVY_	663.838	663.84	2.77912	48.9084	1	1	-3.95354	663.838
MaxLFQ	WT	15467_2	2	GN=CTR9 Canonical	GN=CTR9 Canonical	50.2952	26.0077	0.000304506	0.000843953	0	9.21367e-06	1	1626.28	NaN	QTDIQGALSAY	Stripped Sequence	TRUE	QTDIQGALSAY	1	1	1626.28	1	FALSE	_QTDIQGALSAY_	53.3961	FALSE	LABEL_FREE	4.9642e-05	21.7597	53.6897	21.7263	FALSE	2	_QTDIQGALSAY_	583.788	583.789	9.29903	1626.28	1	1	-2.40465	583.788
MaxLFQ	WT	15467_2	2	GN=CWC22 Canonical,GN=CWC22 Canonical;GN=CWC22 Extended	GN=CWC22 Canonical;GN=CWC22 Extended	52.3028	44.0951	9.32465e-05	5.68299e-15	0	1.69641e-16	1	1011.61	5.9277	ITDKNSLAY	Stripped Sequence	FALSE	ITDKNSLAY	1	1	1011.61	9.42881	TRUE	_ITDKNSLAY_	-1.48258	FALSE	LABEL_FREE	2.85981e-13	14.8828	-1.45694	14.8792	FALSE	2	_ITDKNSLAY_	512.769	512.77	16.0979	1011.61	9.42881	9.42881	-2.49964	512.769
MaxLFQ	WT	15467_2	2	GN=CYP11A1 Extended	GN=CYP11A1 Extended	58.5478	47.6753	6.73049e-07	4.29874e-18	0	2.14937e-19	1	306.189	7.64095	MLENFRVEI	Stripped Sequence	TRUE	MLENFRVEI	1	1	306.189	7.85297	TRUE	_M[+16]LENFRVEI_	14.2685	FALSE	LABEL_FREE	8.52892e-17	17.118	14.7836	17.048	FALSE	2	_M[Oxidation (M)]LENFRVEI_	583.797	583.799	16.3091	306.189	7.85297	7.85297	-2.09097	583.797
MaxLFQ	WT	15467_2	2	GN=DCAF13 Canonical	GN=DCAF13 Canonical	57.1624	44.1827	2.32062e-06	4.81785e-15	0	1.46671e-16	1	6642.54	153.165	ASDRNIVLY	Stripped Sequence	TRUE	ASDRNIVLY	1	1	6642.54	153.165	TRUE	_ASDRNIVLY_	25.5077	FALSE	LABEL_FREE	2.39204e-13	18.3069	25.9902	18.2585	FALSE	2	_ASDRNIVLY_	525.783	525.784	33.0023	6642.54	153.165	153.165	-2.66994	525.783
MaxLFQ	WT	15467_2	2	GN=DCSTAMP Canonical	GN=DCSTAMP Canonical	52.749	35.5998	6.96889e-05	5.40469e-09	0	7.93776e-11	1	18016.2	3310.96	ISVGLLSVAA	Stripped Sequence	TRUE	ISVGLLSVAA	1	1	18016.2	3310.96	TRUE	_ISVGLLSVAA_	92.1209	FALSE	LABEL_FREE	1.57114e-07	24.4748	89.5409	24.592	FALSE	2	_ISVGLLSVAA_	465.287	465.288	204.951	18016.2	3310.96	3310.96	-1.1806	465.287
MaxLFQ	WT	15467_2	2	GN=DDB1 Canonical	GN=DDB1 Canonical	51.5411	35.5982	0.000149724	5.41752e-09	0	7.93776e-11	1	311.737	29.3935	RSLSTTNVF	Stripped Sequence	TRUE	RSLSTTNVF	1	1	311.737	29.3935	TRUE	_RSLSTTNVF_	21.518	FALSE	LABEL_FREE	1.57366e-07	17.6901	19.515	17.8922	FALSE	2	_RSLSTTNVF_	512.775	512.776	0.331557	311.737	29.3935	29.3935	-0.833204	512.775
MaxLFQ	WT	15467_2	2	GN=DDOST Canonical,GN=DDOST Canonical;GN=DDOST ncRNA Processed Transcript	GN=DDOST Canonical;GN=DDOST ncRNA Processed Transcript	55.4301	35.4766	9.82131e-06	6.47389e-09	0	9.34858e-11	1	355.794	22.8376	MEPSTAARAW	Stripped Sequence	FALSE	MEPSTAARAW	1	1	355.794	22.8376	TRUE	_MEPSTAARAW_	13.8211	FALSE	LABEL_FREE	1.78012e-07	17.0311	14.148	16.9852	FALSE	2	_MEPSTAARAW_	560.266	560.267	6.55469	355.794	22.8376	22.8376	1.52515	560.266
MaxLFQ	WT	15467_2	2	GN=DDX21 Canonical;GN=DDX21 Extended	GN=DDX21 Canonical;GN=DDX21 Extended	52.9297	41.3231	6.1754e-05	8.03503e-13	0	1.79554e-14	1	4449.25	102.868	SVTEIQEKW	Stripped Sequence	FALSE	SVTEIQEKW	1	1	4449.25	102.868	TRUE	_SVTEIQEKW_	29.8224	FALSE	LABEL_FREE	5.40784e-11	18.5	27.9149	18.6974	FALSE	2	_SVTEIQEKW_	560.288	560.289	13.3569	4449.25	102.868	102.868	-1.8519	560.288
MaxLFQ	WT	15467_2	2	GN=DDX3X 3' dORF,GN=DDX3X 3' dORF,GN=DDX3X 3' dORF,GN=DDX3X 3' dORF,GN=DDX3X 3' dORF,GN=DDX3X 3' dORF,GN=DDX3X 3' dORF,GN=DDX3X 3' dORF,GN=DDX3X 3' dORF,GN=DDX3X 3' dORF,GN=DDX3X 3' dORF;GN=DDX3X Out-of-Frame,GN=DDX3X Out-of-Frame,GN=DDX3X Out-of-Frame,GN=DDX3X Out-of-Frame,GN=DDX3X Out-of-Frame,GN=DDX3X Out-of-Frame,GN=DDX3X Out-of-Frame,GN=DDX3X Out-of-Frame	GN=DDX3X 3' dORF;GN=DDX3X Out-of-Frame	54.3003	38.6737	2.34066e-05	5.66575e-11	0	9.72661e-13	1	554.925	72.5283	ALAAVVTEV	Stripped Sequence	FALSE	ALAAVVTEV	1	1	554.925	72.5283	TRUE	_ALAAVVTEV_	52.7624	FALSE	LABEL_FREE	3.33587e-09	21.636	52.6451	21.6507	FALSE	1	_ALAAVVTEV_	872.509	872.511	52.116	554.925	72.5283	72.5283	-2.44838	872.509
MaxLFQ	WT	15467_2	2	GN=DDX49 3' Overlap dORF,GN=DDX49 3' Overlap dORF,GN=DDX49 3' Overlap dORF,GN=DDX49 3' Overlap dORF,GN=DDX49 3' Overlap dORF,GN=DDX49 3' Overlap dORF,GN=DDX49 3' Overlap dORF;GN=DDX49 Canonical,GN=DDX49 Canonical,GN=DDX49 Canonical,GN=DDX49 Canonical,GN=DDX49 Canonical	GN=DDX49 3' Overlap dORF;GN=DDX49 Canonical	45.4265	26.8848	0.00232374	0.000490564	0.00226244	5.42059e-06	1	5964.85	705.779	GLDIPTVQV	Stripped Sequence	FALSE	GLDIPTVQV	1	1	5964.85	705.779	TRUE	_GLDIPTVQV_	80.1878	FALSE	LABEL_FREE	3.80402e-05	24.0929	83.1739	23.8923	FALSE	1	_GLDIPTVQV_	941.53	941.533	1547.29	5964.85	705.779	705.779	-4.73226	941.53
MaxLFQ	WT	15467_2	2	GN=DDX56 3' Overlap dORF,GN=DDX56 3' Overlap dORF,GN=DDX56 3' Overlap dORF,GN=DDX56 3' Overlap dORF;GN=DDX56 Canonical,GN=DDX56 Canonical,GN=DDX56 Canonical,GN=DDX56 Canonical,GN=DDX56 Canonical;GN=DDX56 Extended,GN=DDX56 Extended,GN=DDX56 Extended,GN=DDX56 Extended;GN=DDX56 Truncated,GN=DDX56 Truncated,GN=DDX56 Truncated	GN=DDX56 3' Overlap dORF;GN=DDX56 Canonical;GN=DDX56 Extended;GN=DDX56 Truncated	51.2134	37.4165	0.000181872	3.74835e-10	0	5.90291e-12	1	742.791	57.2786	EEIEGFRY	Stripped Sequence	FALSE	EEIEGFRY	1	1	742.791	57.2786	TRUE	_EEIEGFRY_	41.3359	FALSE	LABEL_FREE	1.82037e-08	20.0964	40.7952	20.1756	FALSE	2	_EEIEGFRY_	521.746	521.747	0.831611	742.791	57.2786	57.2786	0.116983	521.746
MaxLFQ	WT	15467_2	2	GN=DENND6A Canonical;GN=DENND6A ncRNA Retained Intron,GN=DENND6A ncRNA Retained Intron,GN=DENND6A ncRNA Retained Intron	GN=DENND6A Canonical;GN=DENND6A ncRNA Retained Intron	46.7189	27.898	0.00151162	0.000212574	0.00226244	2.3952e-06	1	519.174	1.75489	VILPTVHEV	Stripped Sequence	FALSE	VILPTVHEV	1	1	519.174	7.41703	TRUE	_VILPTVHEV_	38.9535	FALSE	LABEL_FREE	2.67515e-05	19.8273	38.9899	19.8219	FALSE	2	_VILPTVHEV_	503.8	503.801	2.53045	519.174	7.41703	7.41703	-0.969196	503.8
MaxLFQ	WT	15467_2	2	GN=DHCR24 Canonical;GN=DHCR24 Extended	GN=DHCR24 Canonical;GN=DHCR24 Extended	57.5688	42.887	1.62552e-06	5.2501e-14	0	1.36366e-15	1	493.755	8.1102	AEIRIIPAKKY	Stripped Sequence	FALSE	AEIRIIPAKKY	1	1	493.755	8.1102	TRUE	_AEIRIIPAKKY_	-3.55162	FALSE	LABEL_FREE	3.20316e-12	14.5442	-4.08046	14.6111	FALSE	3	_AEIRIIPAKKY_	434.603	434.603	232.902	493.755	8.1102	8.1102	-2.5279	434.603
MaxLFQ	WT	15467_2	2	GN=DHFR2 Canonical;GN=DHFR2 Extended	GN=DHFR2 Canonical;GN=DHFR2 Extended	48.3068	40.2268	0.000802153	4.92893e-12	0.00226244	9.76027e-14	1	2026.05	NaN	FSEIDLEKY	Stripped Sequence	FALSE	FSEIDLEKY	1	1	2026.05	1	FALSE	_FSEIDLEKY_	49.5801	FALSE	LABEL_FREE	3.27722e-10	21.1787	48.934	21.2567	FALSE	2	_FSEIDLEKY_	572.282	572.283	4.43593	2026.05	1	1	-2.87961	572.282
MaxLFQ	WT	15467_2	2	GN=DHX9 Canonical;GN=DHX9 ncRNA Processed Transcript,GN=DHX9 ncRNA Processed Transcript,GN=DHX9 ncRNA Processed Transcript,GN=DHX9 ncRNA Processed Transcript,GN=DHX9 ncRNA Processed Transcript,GN=DHX9 ncRNA Processed Transcript,GN=DHX9 ncRNA Processed Transcript,GN=DHX9 ncRNA Processed Transcript,GN=DHX9 ncRNA Processed Transcript,GN=DHX9 ncRNA Processed Transcript,GN=DHX9 ncRNA Processed Transcr…	GN=DHX9 Canonical;GN=DHX9 ncRNA Processed Transcript	53.0648	48.4214	5.63572e-05	8.58829e-19	0	4.83847e-20	3	5181.36	179.033	KVFDPVPVGV	Stripped Sequence	FALSE	KVFDPVPVGV	1	1	695.973	18.4973	TRUE	_KVFDPVPVGV_	47.0473	FALSE	LABEL_FREE	4.56494e-05	21.1384	48.5996	20.9417	FALSE	2	_KVFDPVPVGV_	528.808	528.809	0.224863	695.973	18.4973	18.4973	-2.65467	528.808
MaxLFQ	WT	15467_2	2	GN=DHX9 Canonical;GN=DHX9 ncRNA Processed Transcript,GN=DHX9 ncRNA Processed Transcript,GN=DHX9 ncRNA Processed Transcript,GN=DHX9 ncRNA Processed Transcript,GN=DHX9 ncRNA Processed Transcript,GN=DHX9 ncRNA Processed Transcript,GN=DHX9 ncRNA Processed Transcript,GN=DHX9 ncRNA Processed Transcript,GN=DHX9 ncRNA Processed Transcript,GN=DHX9 ncRNA Processed Transcript,GN=DHX9 ncRNA Processed Transcr…	GN=DHX9 Canonical;GN=DHX9 ncRNA Processed Transcript	53.0648	48.4214	5.63572e-05	8.58829e-19	0	4.83847e-20	3	5181.36	179.033	RELLPVKKF	Stripped Sequence	FALSE	RELLPVKKF	2	1	282.16	1	TRUE	_RELLPVKKF_	2.61719	FALSE	LABEL_FREE	1.28966e-17	15.3103	1.64336	15.4432	FALSE	3	_RELLPVKKF_	377.241	377.242	6.17716	282.16	1	1	-1.53704	377.241
MaxLFQ	WT	15467_2	2	GN=DMKN Canonical,GN=DMKN Canonical,GN=DMKN Canonical,GN=DMKN Canonical,GN=DMKN Canonical,GN=DMKN Canonical,GN=DMKN Canonical,GN=DMKN Canonical,GN=DMKN Canonical,GN=DMKN Canonical,GN=DMKN Canonical,GN=DMKN Canonical,GN=DMKN Canonical,GN=DMKN Canonical,GN=DMKN Canonical,GN=DMKN Canonical,GN=DMKN Canonical,GN=DMKN Canonical,GN=DMKN Canonical,GN=DMKN Canonical,GN=DMKN Canonical,GN=DMKN Canonical;GN=…	GN=DMKN Canonical;GN=DMKN Extended	45.9041	40.5465	0.00199942	2.92803e-12	0.00226244	5.91522e-14	1	240.009	1.08799	EAVGTGVR	Stripped Sequence	FALSE	EAVGTGVR	1	1	240.009	5.49603	TRUE	_EAVGTGVR_	-35.8204	FALSE	LABEL_FREE	1.9389e-10	10.0478	-35.4954	10.0009	FALSE	2	_EAVGTGVR_	394.717	394.717	14.0946	240.009	5.49603	5.49603	-0.618521	394.717
MaxLFQ	WT	15467_2	2	GN=DNAJC7 Canonical,GN=DNAJC7 Canonical,GN=DNAJC7 Canonical,GN=DNAJC7 Canonical,GN=DNAJC7 Canonical;GN=DNAJC7 Extended,GN=DNAJC7 Extended;GN=DNAJC7 Nonsense Mediated Decay,GN=DNAJC7 Nonsense Mediated Decay;GN=RP11-12A2.1 Pseudogene,GN=RP11-12A2.1 Pseudogene,GN=RP11-12A2.1 Pseudogene,GN=RP11-12A2.1 Pseudogene	GN=DNAJC7 Canonical;GN=DNAJC7 Extended;GN=DNAJC7 Nonsense Mediated Decay;GN=RP11-12A2.1 Pseudogene	58.0779	35.2624	1.03181e-06	8.86288e-09	0	1.26613e-10	1	333.628	11.6855	GRYPEAQSV	Stripped Sequence	FALSE	GRYPEAQSV	1	1	333.628	11.6855	TRUE	_GRYPEAQSV_	-14.2508	FALSE	LABEL_FREE	2.21585e-07	13.3057	-13.0694	13.133	FALSE	2	_GRYPEAQSV_	503.751	503.752	4.737	333.628	11.6855	11.6855	-1.21161	503.751
MaxLFQ	WT	15467_2	2	GN=DNM2 Canonical,GN=DNM2 Canonical,GN=DNM2 Canonical,GN=DNM2 Canonical,GN=DNM2 Canonical;GN=DNM3 Canonical,GN=DNM3 Canonical,GN=DNM3 Canonical,GN=DNM3 Canonical,GN=DNM3 Canonical;GN=DNM3 Extended,GN=DNM3 Extended,GN=DNM3 Extended,GN=DNM3 Extended,GN=DNM3 Extended	GN=DNM2 Canonical;GN=DNM3 Canonical;GN=DNM3 Extended	56.4161	51.4673	4.38837e-06	7.98526e-22	0	1.03036e-22	1	1320.68	10.1133	TLIDLPGITKV	Stripped Sequence	FALSE	TLIDLPGITKV	1	1	1320.68	35.9413	TRUE	_TLIDLPGITKV_	82.1079	FALSE	LABEL_FREE	3.6003e-21	24.1099	83.4278	24.0217	FALSE	2	_TLIDLPGITKV_	585.361	585.362	51.2828	1320.68	35.9413	35.9413	-4.27504	585.361
MaxLFQ	WT	15467_2	2	GN=DNMT1 Canonical,GN=DNMT1 Canonical,GN=DNMT1 Canonical,GN=DNMT1 Canonical,GN=DNMT1 Canonical;GN=DNMT1 Extended,GN=DNMT1 Extended	GN=DNMT1 Canonical;GN=DNMT1 Extended	55.8241	49.0677	7.15459e-06	2.06193e-19	0	1.35209e-20	3	26682.6	500.905	YLDDPDLKY	Stripped Sequence	FALSE	YLDDPDLKY	1	1	28974.6	1147.21	TRUE	_YLDDPDLKY_	36.8981	FALSE	LABEL_FREE	3.58914e-15	19.4497	36.2045	19.5441	FALSE	2	_YLDDPDLKY_	571.274	571.275	22.9043	28974.6	1147.21	1147.21	-1.60261	571.274
MaxLFQ	WT	15467_2	2	GN=DNMT1 Canonical,GN=DNMT1 Canonical,GN=DNMT1 Canonical,GN=DNMT1 Canonical,GN=DNMT1 Canonical;GN=DNMT1 Extended,GN=DNMT1 Extended	GN=DNMT1 Canonical;GN=DNMT1 Extended	55.8241	49.0677	7.15459e-06	2.06193e-19	0	1.35209e-20	3	26682.6	500.905	DLDSRVLYY	Stripped Sequence	FALSE	DLDSRVLYY	2	1	7759.05	287.069	TRUE	_DLDSRVLYY_	54.0843	FALSE	LABEL_FREE	2.50001e-18	21.819	54.2119	21.8045	FALSE	2	_DLDSRVLYY_	572.288	572.289	51.8261	7759.05	287.069	287.069	-1.59977	572.288
MaxLFQ	WT	15467_2	2	GN=DNMT1 Canonical,GN=DNMT1 Canonical,GN=DNMT1 Canonical,GN=DNMT1 Canonical,GN=DNMT1 Canonical;GN=DNMT1 Extended,GN=DNMT1 Extended	GN=DNMT1 Canonical;GN=DNMT1 Extended	55.8241	49.0677	7.15459e-06	2.06193e-19	0	1.35209e-20	3	26682.6	500.905	GLIEKNIEL	Stripped Sequence	FALSE	GLIEKNIEL	3	1	1969.34	5.09482	TRUE	_GLIEKNIEL_	43.1712	FALSE	LABEL_FREE	9.60273e-05	20.5942	44.3491	20.4423	FALSE	2	_GLIEKNIEL_	514.803	514.804	135.019	1969.34	5.09482	5.09482	-1.89696	514.803
MaxLFQ	WT	15467_2	2	GN=DPAGT1 3' Overlap dORF,GN=DPAGT1 3' Overlap dORF,GN=DPAGT1 3' Overlap dORF,GN=DPAGT1 3' Overlap dORF,GN=DPAGT1 3' Overlap dORF,GN=DPAGT1 3' Overlap dORF,GN=DPAGT1 3' Overlap dORF,GN=DPAGT1 3' Overlap dORF;GN=DPAGT1 Canonical,GN=DPAGT1 Canonical,GN=DPAGT1 Canonical,GN=DPAGT1 Canonical,GN=DPAGT1 Canonical,GN=DPAGT1 Canonical;GN=DPAGT1 Extended,GN=DPAGT1 Extended;GN=DPAGT1 Truncated,GN=DPAGT1 Tru…	GN=DPAGT1 3' Overlap dORF;GN=DPAGT1 Canonical;GN=DPAGT1 Extended;GN=DPAGT1 Truncated	52.337	49.0395	9.12243e-05	2.19556e-19	0	1.394e-20	1	58581.2	675.681	HLDLGILYY	Stripped Sequence	FALSE	HLDLGILYY	1	1	58581.2	1467.17	TRUE	_HLDLGILYY_	94.8086	FALSE	LABEL_FREE	2.62651e-18	24.8097	97.8945	24.7085	FALSE	2	_HLDLGILYY_	553.798	553.799	28.2469	58581.2	1467.17	1467.17	-3.41657	553.798
MaxLFQ	WT	15467_2	2	GN=DPYD Canonical,GN=DPYD Canonical;GN=DPYD Extended,GN=DPYD Extended;GN=DPYD ncRNA Retained Intron	GN=DPYD Canonical;GN=DPYD Extended;GN=DPYD ncRNA Retained Intron	58.0027	29.5293	1.10407e-06	3.40322e-05	0	3.93435e-07	1	338.441	NaN	YSDITIFEKQEY	Stripped Sequence	FALSE	YSDITIFEKQEY	1	1	338.441	1	FALSE	_YSDITIFEKQEY_	55.7549	FALSE	LABEL_FREE	1.36662e-05	22.0017	55.8934	21.9888	FALSE	2	_YSDITIFEKQEY_	768.367	768.369	170.902	338.441	1	1	-2.85966	768.367
MaxLFQ	WT	15467_2	2	GN=DSC1 Canonical,GN=DSC1 Canonical;GN=DSC1 Extended,GN=DSC1 Extended	GN=DSC1 Canonical;GN=DSC1 Extended	57.1479	49.2162	2.35007e-06	1.47925e-19	0	1.02017e-20	1	145.314	1	ALDPEISSGEGLR	Stripped Sequence	FALSE	ALDPEISSGEGLR	1	1	145.314	4.74545	TRUE	_ALDPEISSGEGLR_	20.9478	FALSE	LABEL_FREE	1.71591e-18	17.6882	19.4974	17.8389	FALSE	2	_ALDPEISSGEGLR_	672.344	672.345	2.43868	145.314	4.74545	4.74545	0.363119	672.344
MaxLFQ	WT	15467_2	2	GN=DSG1 Canonical	GN=DSG1 Canonical	54.1158	47.6511	2.68172e-05	4.52684e-18	0	2.23548e-19	3	608.066	3.83772	VVTGNMGSNDKVGDF	Stripped Sequence	TRUE	VVTGNMGSNDKVGDF	1	2	360.59	2.87363	TRUE	_VVTGNMGSNDKVGDF_	22.1234	FALSE	LABEL_FREE	7.47188e-07	17.8366	20.9236	17.9489	FALSE	2	_VVTGNMGSNDKVGDF_	770.359	770.361	27.8763	423.064	4.74726	4.74726	-1.26767	770.359
MaxLFQ	WT	15467_2	2	GN=DSG1 Canonical	GN=DSG1 Canonical	54.1158	47.6511	2.68172e-05	4.52684e-18	0	2.23548e-19	3	608.066	3.83772	VVTGNMGSNDKVGDF	Stripped Sequence	TRUE	VVTGNMGSNDKVGDF	1	2	360.59	2.87363	TRUE	_VVTGNM[+16]GSNDKVGDF_	6.68232	FALSE	LABEL_FREE	2.32463e-06	15.9863	6.52838	16.0078	FALSE	2	_VVTGNM[Oxidation (M)]GSNDKVGDF_	778.357	778.359	6.21185	298.116	1	1	-2.43088	778.357
MaxLFQ	WT	15467_2	2	GN=DSG1 Canonical	GN=DSG1 Canonical	54.1158	47.6511	2.68172e-05	4.52684e-18	0	2.23548e-19	3	608.066	3.83772	DTGRPSTTVRY	Stripped Sequence	TRUE	DTGRPSTTVRY	2	1	510.673	6.4315	TRUE	_DTGRPSTTVRY_	-15.8992	FALSE	LABEL_FREE	8.99457e-17	12.903	-15.8504	12.8959	FALSE	3	_DTGRPSTTVRY_	418.214	418.215	119.389	510.673	6.4315	6.4315	-0.218913	418.214
MaxLFQ	WT	15467_2	2	GN=DSP Canonical,GN=DSP Canonical,GN=DSP Canonical;GN=DSP Extended	GN=DSP Canonical;GN=DSP Extended	45.8013	35.9292	0.00206689	3.33534e-09	0.00226244	4.97811e-11	2	664.166	NaN	VTGYNDPETGNII	Stripped Sequence	FALSE	VTGYNDPETGNII	1	1	2181.28	1	FALSE	_VTGYNDPETGNII_	48.773	FALSE	LABEL_FREE	1.09624e-07	21.1939	49.0593	21.1593	FALSE	2	_VTGYNDPETGNII_	696.836	696.838	2.88398	2181.28	1	1	-2.62767	696.836
MaxLFQ	WT	15467_2	2	GN=DSP Canonical,GN=DSP Canonical,GN=DSP Canonical;GN=DSP Extended	GN=DSP Canonical;GN=DSP Extended	45.8013	35.9292	0.00206689	3.33534e-09	0.00226244	4.97811e-11	2	664.166	NaN	YVTGPGGVD	Stripped Sequence	FALSE	YVTGPGGVD	2	1	50.2658	1	FALSE	_YVTGPGGVD_	2.86642	FALSE	LABEL_FREE	0.000550838	15.3085	1.63039	15.4772	FALSE	1	_YVTGPGGVD_	864.41	864.412	1.49919	50.2658	1	1	-2.04766	864.41
MaxLFQ	WT	15467_2	2	GN=EDC3 Canonical,GN=EDC3 Canonical;GN=EDC3 Truncated,GN=EDC3 Truncated	GN=EDC3 Canonical;GN=EDC3 Truncated	48.5193	15.4319	0.000730144	0.00532382	0.00226244	5.18134e-05	1	400.463	1.7125	VEQGIDAKW	Stripped Sequence	FALSE	VEQGIDAKW	1	1	400.463	6.9207	TRUE	_VEQGIDAKW_	22.5301	FALSE	LABEL_FREE	0.000196988	18.0034	22.706	17.987	FALSE	2	_VEQGIDAKW_	523.269	523.27	0.193436	400.463	6.9207	6.9207	0.933136	523.269
MaxLFQ	WT	15467_2	2	GN=EDRF1 3' Overlap dORF,GN=EDRF1 3' Overlap dORF,GN=EDRF1 3' Overlap dORF,GN=EDRF1 3' Overlap dORF,GN=EDRF1 3' Overlap dORF;GN=EDRF1 Canonical,GN=EDRF1 Canonical,GN=EDRF1 Canonical,GN=EDRF1 Canonical,GN=EDRF1 Canonical;GN=EDRF1 Extended,GN=EDRF1 Extended,GN=EDRF1 Extended,GN=EDRF1 Extended,GN=EDRF1 Extended	GN=EDRF1 3' Overlap dORF;GN=EDRF1 Canonical;GN=EDRF1 Extended	59.2527	40.8252	3.50052e-07	1.84959e-12	0	3.95633e-14	1	721.043	47.6342	SSAPPRTAF	Stripped Sequence	FALSE	SSAPPRTAF	1	1	721.043	47.6342	TRUE	_SSAPPRTAF_	-7.41096	FALSE	LABEL_FREE	1.26029e-10	14.023	-8.06134	14.1099	FALSE	2	_SSAPPRTAF_	467.243	467.244	5.77583	721.043	47.6342	47.6342	-1.69817	467.243
MaxLFQ	WT	15467_2	2	GN=EEF1A1 Canonical,GN=EEF1A1 Canonical;GN=EEF1A2 Canonical	GN=EEF1A1 Canonical;GN=EEF1A2 Canonical	54.8174	38.0407	1.58473e-05	1.4781e-10	0	2.44315e-12	2	1661.9	4.18064	CAVLIVAAGVGEFEAGISK	Stripped Sequence	FALSE	CAVLIVAAGVGEFEAGISK	2	1	1366.94	1	TRUE	_C[+57]AVLIVAAGVGEFEAGISK_	107.099	FALSE	LABEL_FREE	0.000615628	25.1461	108.811	25.0941	FALSE	2	_C[Carbamidomethyl (C)]AVLIVAAGVGEFEAGISK_	946.003	946.006	9084.02	1366.94	1	1	NaN	946.003
MaxLFQ	WT	15467_2	2	GN=EEF2 Canonical	GN=EEF2 Canonical	57.5239	48.3278	1.69121e-06	1.05329e-18	0	5.69345e-20	3	8368.29	405.318	LTDITKGVQY	Stripped Sequence	TRUE	LTDITKGVQY	2	1	2679.37	83.241	TRUE	_LTDITKGVQY_	20.0607	FALSE	LABEL_FREE	5.9435e-12	17.7555	20.1098	17.7501	FALSE	2	_LTDITKGVQY_	569.311	569.312	564.036	2679.37	83.241	83.241	-2.35859	569.311
MaxLFQ	WT	15467_2	2	GN=EEF2 Canonical	GN=EEF2 Canonical	57.5239	48.3278	1.69121e-06	1.05329e-18	0	5.69345e-20	3	8368.29	405.318	ILTDITKGV	Stripped Sequence	TRUE	ILTDITKGV	3	1	2237.02	60.1926	TRUE	_ILTDITKGV_	33.2771	FALSE	LABEL_FREE	1.33569e-11	19.009	32.6946	19.0762	FALSE	2	_ILTDITKGV_	480.292	480.293	8.94281	2237.02	60.1926	60.1926	-1.65203	480.292
MaxLFQ	WT	15467_2	2	GN=EFTUD2 Canonical,GN=EFTUD2 Canonical,GN=EFTUD2 Canonical,GN=EFTUD2 Canonical,GN=EFTUD2 Canonical;GN=EFTUD2 Extended,GN=EFTUD2 Extended	GN=EFTUD2 Canonical;GN=EFTUD2 Extended	52.9459	30.2292	6.10857e-05	1.33331e-05	0	1.57323e-07	2	1749.37	15.4584	IVDEVNGLISMY	Stripped Sequence	FALSE	IVDEVNGLISMY	1	1	1302.75	14.5802	TRUE	_IVDEVNGLISM[+16]Y_	82.5952	FALSE	LABEL_FREE	9.7508e-06	24.1762	84.4201	24.0543	FALSE	2	_IVDEVNGLISM[Oxidation (M)]Y_	684.839	684.841	36.2889	1302.75	14.5802	14.5802	-3.11932	684.839
MaxLFQ	WT	15467_2	2	GN=EFTUD2 Canonical,GN=EFTUD2 Canonical,GN=EFTUD2 Canonical,GN=EFTUD2 Canonical,GN=EFTUD2 Canonical;GN=EFTUD2 Extended,GN=EFTUD2 Extended	GN=EFTUD2 Canonical;GN=EFTUD2 Extended	52.9459	30.2292	6.10857e-05	1.33331e-05	0	1.57323e-07	2	1749.37	15.4584	KVADPVVTF	Stripped Sequence	FALSE	KVADPVVTF	2	1	1415.47	25.6571	TRUE	_KVADPVVTF_	37.5997	FALSE	LABEL_FREE	7.52676e-05	19.6545	37.716	19.6388	FALSE	2	_KVADPVVTF_	488.279	488.28	0.264263	1415.47	25.6571	25.6571	-1.0625	488.279
MaxLFQ	WT	15467_2	2	GN=EHD4 Canonical	GN=EHD4 Canonical	52.7781	26.9503	6.83516e-05	0.000468038	0	5.18602e-06	1	3364.76	1.35141	DEFSEAIKAF	Stripped Sequence	TRUE	DEFSEAIKAF	1	1	3364.76	26.6474	TRUE	_DEFSEAIKAF_	84.7927	FALSE	LABEL_FREE	3.72806e-05	24.3831	87.5235	24.201	FALSE	2	_DEFSEAIKAF_	578.78	578.781	10.0252	3364.76	26.6474	26.6474	-3.2691	578.78
MaxLFQ	WT	15467_2	2	GN=EIF3C Canonical,GN=EIF3C Canonical;GN=EIF3CL Canonical	GN=EIF3C Canonical;GN=EIF3CL Canonical	56.1853	46.0366	5.31924e-06	1.28898e-16	0	4.95762e-18	3	4988.79	30.1923	ATYMKPEMW	Stripped Sequence	FALSE	ATYMKPEMW	1	1	2457.97	42.1189	TRUE	_ATYMKPEMW_	47.3617	FALSE	LABEL_FREE	1.11332e-12	20.9974	47.4801	20.9822	FALSE	2	_ATYMKPEMW_	578.762	578.763	4.5234	2457.97	42.1189	42.1189	-2.0037	578.762
MaxLFQ	WT	15467_2	2	GN=EIF3C Canonical,GN=EIF3C Canonical;GN=EIF3CL Canonical	GN=EIF3C Canonical;GN=EIF3CL Canonical	56.1853	46.0366	5.31924e-06	1.28898e-16	0	4.95762e-18	3	4988.79	30.1923	EEFELLGKAY	Stripped Sequence	FALSE	EEFELLGKAY	2	1	1811.26	45.4759	TRUE	_EEFELLGKAY_	67.5578	FALSE	LABEL_FREE	4.1544e-15	22.9134	67.0017	22.9573	FALSE	2	_EEFELLGKAY_	599.803	599.804	17.1566	1811.26	45.4759	45.4759	-3.05276	599.803
MaxLFQ	WT	15467_2	2	GN=EIF3C Canonical,GN=EIF3C Canonical;GN=EIF3CL Canonical	GN=EIF3C Canonical;GN=EIF3CL Canonical	56.1853	46.0366	5.31924e-06	1.28898e-16	0	4.95762e-18	3	4988.79	30.1923	SLDQPTQTV	Stripped Sequence	FALSE	SLDQPTQTV	3	1	175.86	6.37418	TRUE	_SLDQPTQTV_	2.89733	FALSE	LABEL_FREE	2.22339e-05	15.6813	4.34728	15.4815	FALSE	1	_SLDQPTQTV_	988.495	988.498	37.9115	175.86	6.37418	6.37418	-1.54364	988.495
MaxLFQ	WT	15467_2	2	GN=EIF3D 3' Overlap dORF,GN=EIF3D 3' Overlap dORF;GN=EIF3D Canonical,GN=EIF3D Canonical,GN=EIF3D Canonical,GN=EIF3D Canonical,GN=EIF3D Canonical,GN=EIF3D Canonical	GN=EIF3D 3' Overlap dORF;GN=EIF3D Canonical	44.4685	4.33013	0.00305265	0.0162164	0.00440529	0.000148434	1	383.973	NaN	ALLAGSEYL	Stripped Sequence	FALSE	ALLAGSEYL	1	1	383.973	1	FALSE	_ALLAGSEYL_	77.7626	FALSE	LABEL_FREE	0.00071918	23.8892	80.1444	23.7193	FALSE	1	_ALLAGSEYL_	936.504	936.507	38.1111	383.973	1	1	-3.71489	936.504
MaxLFQ	WT	15467_2	2	GN=EIF4A1 3' Overlap dORF,GN=EIF4A1 3' Overlap dORF,GN=EIF4A1 3' Overlap dORF,GN=EIF4A1 3' Overlap dORF,GN=EIF4A1 3' Overlap dORF,GN=EIF4A1 3' Overlap dORF,GN=EIF4A1 3' Overlap dORF,GN=EIF4A1 3' Overlap dORF,GN=EIF4A1 3' Overlap dORF,GN=EIF4A1 3' Overlap dORF,GN=EIF4A1 3' Overlap dORF,GN=EIF4A1 3' Overlap dORF;GN=EIF4A1 Canonical,GN=EIF4A1 Canonical,GN=EIF4A1 Canonical,GN=EIF4A1 Canonical,GN=EIF4…	GN=EIF4A1 3' Overlap dORF;GN=EIF4A1 Canonical;GN=RP11-186B7.4 3' Overlap dORF	56.5323	47.8734	3.97991e-06	2.81399e-18	0	1.44307e-19	3	5712.47	11.9879	EELTLEGIRQF	Stripped Sequence	FALSE	EELTLEGIRQF	1	1	110.036	1	TRUE	_EELTLEGIRQF_	70.9021	FALSE	LABEL_FREE	0.000172718	23.1514	70.0836	23.2144	FALSE	2	_EELTLEGIRQF_	667.851	667.853	3.37043	110.036	1	1	-3.47283	667.851
MaxLFQ	WT	15467_2	2	GN=EIF4A1 3' Overlap dORF,GN=EIF4A1 3' Overlap dORF,GN=EIF4A1 3' Overlap dORF,GN=EIF4A1 3' Overlap dORF,GN=EIF4A1 3' Overlap dORF,GN=EIF4A1 3' Overlap dORF,GN=EIF4A1 3' Overlap dORF,GN=EIF4A1 3' Overlap dORF,GN=EIF4A1 3' Overlap dORF,GN=EIF4A1 3' Overlap dORF,GN=EIF4A1 3' Overlap dORF,GN=EIF4A1 3' Overlap dORF;GN=EIF4A1 Canonical,GN=EIF4A1 Canonical,GN=EIF4A1 Canonical,GN=EIF4A1 Canonical,GN=EIF4…	GN=EIF4A1 3' Overlap dORF;GN=EIF4A1 Canonical;GN=RP11-186B7.4 3' Overlap dORF	56.5323	47.8734	3.97991e-06	2.81399e-18	0	1.44307e-19	3	5712.47	11.9879	LTLEGIRQF	Stripped Sequence	FALSE	LTLEGIRQF	3	1	789.254	33.5974	TRUE	_LTLEGIRQF_	56.7014	FALSE	LABEL_FREE	5.13698e-17	22.1092	57.0539	22.0766	FALSE	2	_LTLEGIRQF_	538.809	538.81	4.55017	789.254	33.5974	33.5974	-2.94523	538.809
MaxLFQ	WT	15467_2	2	GN=EIF4A3 Canonical	GN=EIF4A3 Canonical	53.3323	46.7364	4.68964e-05	3.0872e-17	0	1.28633e-18	2	3549.23	45.4181	TATFSISVLQCLDIQVR	Stripped Sequence	TRUE	TATFSISVLQCLDIQVR	1	1	2039.7	295.791	TRUE	_TATFSISVLQC[+57]LDIQVR_	107.619	FALSE	LABEL_FREE	5.78107e-06	25.1437	108.73	25.1099	FALSE	2	_TATFSISVLQC[Carbamidomethyl (C)]LDIQVR_	976.019	976.023	1373.13	2039.7	295.791	295.791	-6.94136	976.019
MaxLFQ	WT	15467_2	2	GN=EIF4A3 Canonical	GN=EIF4A3 Canonical	53.3323	46.7364	4.68964e-05	3.0872e-17	0	1.28633e-18	2	3549.23	45.4181	RVLISTDVW	Stripped Sequence	FALSE	RVLISTDVW	2	1	792.294	67.7788	TRUE	_RVLISTDVW_	58.8014	FALSE	LABEL_FREE	7.91532e-16	22.2108	58.1498	22.2669	FALSE	2	_RVLISTDVW_	544.809	544.81	4.58599	792.294	67.7788	67.7788	-0.784213	544.809
MaxLFQ	WT	15467_2	2	GN=EIF5A Canonical,GN=EIF5A Canonical,GN=EIF5A Canonical,GN=EIF5A Canonical;GN=EIF5A Extended,GN=EIF5A Extended,GN=EIF5A Extended	GN=EIF5A Canonical;GN=EIF5A Extended	55.7052	44.616	7.87819e-06	2.11177e-15	0	6.92385e-17	2	5880.91	0.506699	RNDFQLIGIQDGYLSLLQDSGEVR	Stripped Sequence	FALSE	RNDFQLIGIQDGYLSLLQDSGEVR	2	1	7191.19	1	TRUE	_RNDFQLIGIQDGYLSLLQDSGEVR_	110.531	FALSE	LABEL_FREE	0.000730235	24.9658	102.879	25.1984	FALSE	3	_RNDFQLIGIQDGYLSLLQDSGEVR_	912.803	912.806	17.5117	7191.19	1	1	-4.48	912.803
MaxLFQ	WT	15467_2	2	GN=ELL Canonical,GN=ELL Canonical;GN=ELL Extended;GN=ELL Truncated	GN=ELL Canonical;GN=ELL Extended;GN=ELL Truncated	52.4998	17.5377	8.20985e-05	0.00444796	0	4.40868e-05	1	481.72	NaN	TSETPDYLLKY	Stripped Sequence	FALSE	TSETPDYLLKY	1	1	481.72	1	FALSE	_TSETPDYLLKY_	49.596	FALSE	LABEL_FREE	0.000169109	21.2256	49.3227	21.2586	FALSE	2	_TSETPDYLLKY_	665.332	665.334	1.88201	481.72	1	1	-3.48598	665.332
MaxLFQ	WT	15467_2	2	GN=ERGIC3 3' Overlap dORF,GN=ERGIC3 3' Overlap dORF,GN=ERGIC3 3' Overlap dORF;GN=ERGIC3 5' Overlap uORF;GN=ERGIC3 Canonical,GN=ERGIC3 Canonical,GN=ERGIC3 Canonical,GN=ERGIC3 Canonical,GN=ERGIC3 Canonical,GN=ERGIC3 Canonical;GN=ERGIC3 Extended,GN=ERGIC3 Extended;GN=ERGIC3 Truncated,GN=ERGIC3 Truncated,GN=ERGIC3 Truncated	GN=ERGIC3 3' Overlap dORF;GN=ERGIC3 5' Overlap uORF;GN=ERGIC3 Canonical;GN=ERGIC3 Extended;GN=ERGIC3 Truncated	58.2781	39.9992	8.6084e-07	7.11285e-12	0	1.36786e-13	1	1249.56	10.6166	TTEVHPELY	Stripped Sequence	FALSE	TTEVHPELY	1	1	1249.56	10.6166	TRUE	_TTEVHPELY_	13.6979	FALSE	LABEL_FREE	4.65818e-10	16.9798	13.7832	16.9679	FALSE	2	_TTEVHPELY_	544.767	544.768	157.762	1249.56	10.6166	10.6166	0	544.767
MaxLFQ	WT	15467_2	2	GN=ERI3 Canonical,GN=ERI3 Canonical;GN=ERI3 Extended	GN=ERI3 Canonical;GN=ERI3 Extended	50.7077	6.23725	0.000242876	0.0133722	0	0.000124392	1	978.399	NaN	RTMEIESTF	Stripped Sequence	FALSE	RTMEIESTF	1	1	978.399	1	FALSE	_RTMEIESTF_	32.7956	FALSE	LABEL_FREE	0.000586088	19.0647	33.1771	19.0206	FALSE	2	_RTMEIESTF_	557.266	557.267	5.66033	978.399	1	1	-0.219052	557.266
MaxLFQ	WT	15467_2	2	GN=ESD Canonical,GN=ESD Canonical,GN=ESD Canonical,GN=ESD Canonical,GN=ESD Canonical,GN=ESD Canonical,GN=ESD Canonical,GN=ESD Canonical,GN=ESD Canonical;GN=ESD Extended;GN=ESD Truncated,GN=ESD Truncated,GN=ESD Truncated	GN=ESD Canonical;GN=ESD Extended;GN=ESD Truncated	55.5438	44.5163	8.96951e-06	2.55607e-15	0	8.17941e-17	1	3311.8	29.9791	ATEDPWKTNY	Stripped Sequence	FALSE	ATEDPWKTNY	1	1	3311.8	29.9791	TRUE	_ATEDPWKTNY_	22.5869	FALSE	LABEL_FREE	1.20571e-13	17.9705	22.3544	17.9923	FALSE	2	_ATEDPWKTNY_	612.78	612.781	15.3093	3311.8	29.9791	29.9791	-0.896433	612.78
MaxLFQ	WT	15467_2	2	GN=EXOC1 Canonical,GN=EXOC1 Canonical;GN=EXOC1 ncRNA Retained Intron,GN=EXOC1 ncRNA Retained Intron,GN=EXOC1 ncRNA Retained Intron,GN=EXOC1 ncRNA Retained Intron	GN=EXOC1 Canonical;GN=EXOC1 ncRNA Retained Intron	45.8812	9.99903	0.00201434	0.00928222	0.00226244	8.81922e-05	1	10720.3	NaN	AEQDFISKFF	Stripped Sequence	FALSE	AEQDFISKFF	1	1	10720.3	1	FALSE	_AEQDFISKFF_	105.583	FALSE	LABEL_FREE	0.000380401	25.094	107.097	25.048	FALSE	2	_AEQDFISKFF_	616.303	616.305	3.53026	10720.3	1	1	-5.05075	616.303
MaxLFQ	WT	15467_2	2	GN=EXT2 Canonical,GN=EXT2 Canonical,GN=EXT2 Canonical;GN=EXT2 Extended,GN=EXT2 Extended,GN=EXT2 Extended;GN=EXT2 Out-of-Frame,GN=EXT2 Out-of-Frame,GN=EXT2 Out-of-Frame,GN=EXT2 Out-of-Frame,GN=EXT2 Out-of-Frame,GN=EXT2 Out-of-Frame,GN=EXT2 Out-of-Frame,GN=EXT2 Out-of-Frame,GN=EXT2 Out-of-Frame,GN=EXT2 Out-of-Frame	GN=EXT2 Canonical;GN=EXT2 Extended;GN=EXT2 Out-of-Frame	52.0461	34.2632	0.000109749	3.83981e-08	0	5.24207e-10	1	8296.27	9.47304	TSDELQFGY	Stripped Sequence	FALSE	TSDELQFGY	1	1	8296.27	10.9049	TRUE	_TSDELQFGY_	59.7253	FALSE	LABEL_FREE	5.86572e-07	22.3504	59.8755	22.3388	FALSE	2	_TSDELQFGY_	530.235	530.236	24.7793	8296.27	10.9049	10.9049	-2.87774	530.235
MaxLFQ	WT	15467_2	2	GN=FAM120A Canonical,GN=FAM120A Canonical;GN=FAM120A Truncated,GN=FAM120A Truncated	GN=FAM120A Canonical;GN=FAM120A Truncated	51.4576	37.3097	0.000157416	4.39014e-10	0	6.88649e-12	1	3316.58	139.761	ISTPVIRTF	Stripped Sequence	FALSE	ISTPVIRTF	1	1	3316.58	139.761	TRUE	_ISTPVIRTF_	43.0602	FALSE	LABEL_FREE	2.09244e-08	20.4128	42.9576	20.4278	FALSE	2	_ISTPVIRTF_	517.306	517.307	24.0801	3316.58	139.761	139.761	-2.24175	517.306
MaxLFQ	WT	15467_2	2	GN=FAM127B 3' Overlap dORF	GN=FAM127B 3' Overlap dORF	49.9616	13.6441	0.000363301	0.00632786	0	6.09914e-05	1	134.837	NaN	FSNDALKTY	Stripped Sequence	TRUE	FSNDALKTY	1	1	134.837	1	FALSE	_FSNDALKTY_	12.4243	FALSE	LABEL_FREE	0.000239945	16.772	12.2914	16.7902	FALSE	2	_FSNDALKTY_	529.761	529.762	2.04917	134.837	1	1	-3.34116	529.761
MaxLFQ	WT	15467_2	2	GN=FAM32A Canonical,GN=FAM32A Canonical,GN=FAM32A Canonical,GN=FAM32A Canonical,GN=FAM32A Canonical;GN=FAM32A Extended,GN=FAM32A Extended	GN=FAM32A Canonical;GN=FAM32A Extended	44.4402	42.1206	0.00307558	2.04126e-13	0.00440529	4.86014e-15	1	612.268	2.0309	HLDTLTEHY	Stripped Sequence	FALSE	HLDTLTEHY	1	1	903.321	3.91981	TRUE	_HLDTLTEHY_	0.477965	FALSE	LABEL_FREE	1.29889e-11	14.965	-0.862224	15.1501	FALSE	2	_HLDTLTEHY_	564.77	564.771	11.8851	903.321	3.91981	3.91981	-3.3502	564.77
MaxLFQ	WT	15467_2	2	GN=FAM3C Canonical	GN=FAM3C Canonical	56.4016	17.5337	4.44206e-06	0.00444943	0	4.40868e-05	1	527.748	NaN	KMDASLGNLFA	Stripped Sequence	TRUE	KMDASLGNLFA	1	1	527.748	1	FALSE	_KMDASLGNLFA_	69.5766	FALSE	LABEL_FREE	0.00016914	23.2061	70.7952	23.1125	FALSE	2	_KMDASLGNLFA_	583.797	583.799	4.92605	527.748	1	1	-3.4501	583.797
MaxLFQ	WT	15467_2	2	GN=FARSA 3' Overlap dORF,GN=FARSA 3' Overlap dORF;GN=FARSA Canonical,GN=FARSA Canonical,GN=FARSA Canonical,GN=FARSA Canonical,GN=FARSA Canonical;GN=FARSA Extended,GN=FARSA Extended;GN=FARSA ncRNA Retained Intron,GN=FARSA ncRNA Retained Intron,GN=FARSA ncRNA Retained Intron	GN=FARSA 3' Overlap dORF;GN=FARSA Canonical;GN=FARSA Extended;GN=FARSA ncRNA Retained Intron	52.0278	38.7869	0.000111013	4.76313e-11	0	8.31988e-13	1	841.342	57.6701	SAADGPRVF	Stripped Sequence	FALSE	SAADGPRVF	1	1	841.342	57.6701	TRUE	_SAADGPRVF_	9.51396	FALSE	LABEL_FREE	2.87091e-09	16.3285	8.98554	16.3985	FALSE	2	_SAADGPRVF_	460.235	460.236	135.919	841.342	57.6701	57.6701	-2.25449	460.235
MaxLFQ	WT	15467_2	2	GN=FASN Canonical	GN=FASN Canonical	41.9569	3.19411	0.00530938	0.0185124	0.00645161	0.000168295	1	1441.16	NaN	NVTFHGVLLDAFFNESSADWR	Stripped Sequence	TRUE	NVTFHGVLLDAFFNESSADWR	1	1	1441.16	1	FALSE	_NVTFHGVLLDAFFNESSADWR_	109.664	FALSE	LABEL_FREE	0.000813452	25.1597	109.258	25.1721	FALSE	3	_NVTFHGVLLDAFFNESSADWR_	809.057	809.059	4.86182	1441.16	1	1	NaN	809.057
MaxLFQ	WT	15467_2	2	GN=FBL 3' Overlap dORF,GN=FBL 3' Overlap dORF,GN=FBL 3' Overlap dORF;GN=FBL Canonical,GN=FBL Canonical,GN=FBL Canonical,GN=FBL Canonical,GN=FBL Canonical,GN=FBL Canonical,GN=FBL Canonical,GN=FBL Canonical,GN=FBL Canonical,GN=FBL Canonical,GN=FBL Canonical;GN=FBL Truncated	GN=FBL 3' Overlap dORF;GN=FBL Canonical;GN=FBL Truncated	57.8598	5.92107	1.25497e-06	0.0137827	0	0.000127618	1	239.102	NaN	ANCIDSTASAEAVFASEVK	Stripped Sequence	FALSE	ANCIDSTASAEAVFASEVK	1	1	239.102	1	FALSE	_ANC[+57]IDSTASAEAVFASEVK_	57.7517	FALSE	LABEL_FREE	0.000605657	22.2318	58.3771	22.1739	FALSE	2	_ANC[Carbamidomethyl (C)]IDSTASAEAVFASEVK_	985.462	985.465	15.4215	239.102	1	1	-1.7342	985.462
MaxLFQ	WT	15467_2	2	GN=FDFT1 3' Overlap dORF,GN=FDFT1 3' Overlap dORF;GN=FDFT1 Canonical,GN=FDFT1 Canonical,GN=FDFT1 Canonical,GN=FDFT1 Canonical,GN=FDFT1 Canonical,GN=FDFT1 Canonical,GN=FDFT1 Canonical,GN=FDFT1 Canonical,GN=FDFT1 Canonical,GN=FDFT1 Canonical;GN=FDFT1 Extended,GN=FDFT1 Extended,GN=FDFT1 Extended,GN=FDFT1 Extended,GN=FDFT1 Extended	GN=FDFT1 3' Overlap dORF;GN=FDFT1 Canonical;GN=FDFT1 Extended	53.0198	49.3326	5.81074e-05	1.13922e-19	0	7.99454e-21	1	1204.59	12.0191	HSFLYQPDW	Stripped Sequence	FALSE	HSFLYQPDW	1	1	1204.59	14.5689	TRUE	_HSFLYQPDW_	70.4279	FALSE	LABEL_FREE	1.2487e-18	23.1256	69.7478	23.1779	FALSE	2	_HSFLYQPDW_	596.775	596.776	10.8934	1204.59	14.5689	14.5689	-2.96598	596.775
MaxLFQ	WT	15467_2	2	GN=FEM1B Canonical;GN=FEM1B Extended	GN=FEM1B Canonical;GN=FEM1B Extended	51.9613	33.7914	0.000115729	7.66474e-08	0	1.00852e-09	1	177.327	1.97671	RENYDIIKTY	Stripped Sequence	FALSE	RENYDIIKTY	1	1	177.327	1.99868	TRUE	_RENYDIIKTY_	14.4756	FALSE	LABEL_FREE	8.78555e-07	17.0845	14.5279	17.0771	FALSE	2	_RENYDIIKTY_	657.838	657.84	18.251	177.327	1.99868	1.99868	-3.15457	657.838
MaxLFQ	WT	15467_2	2	GN=FEN1 Canonical,GN=FEN1 Canonical,GN=FEN1 Canonical,GN=FEN1 Canonical,GN=FEN1 Canonical;GN=FEN1P1 Pseudogene,GN=FEN1P1 Pseudogene,GN=FEN1P1 Pseudogene	GN=FEN1 Canonical;GN=FEN1P1 Pseudogene	54.5181	16.2009	1.98919e-05	0.00497515	0	4.8776e-05	1	441.207	NaN	RENDIKSYF	Stripped Sequence	FALSE	RENDIKSYF	1	1	441.207	1	FALSE	_RENDIKSYF_	22.2925	FALSE	LABEL_FREE	0.00018533	17.9183	21.7963	17.9647	FALSE	2	_RENDIKSYF_	586.291	586.292	0.217359	441.207	1	1	-3.22722	586.291
MaxLFQ	WT	15467_2	2	GN=FIBP 5' Overlap uORF,GN=FIBP 5' Overlap uORF,GN=FIBP 5' Overlap uORF,GN=FIBP 5' Overlap uORF;GN=FIBP Canonical,GN=FIBP Canonical,GN=FIBP Canonical,GN=FIBP Canonical;GN=FIBP Extended,GN=FIBP Extended,GN=FIBP Extended,GN=FIBP Extended	GN=FIBP 5' Overlap uORF;GN=FIBP Canonical;GN=FIBP Extended	45.2019	-10.2131	0.00248563	0.0871713	0.00226244	0.000745054	1	239.488	NaN	VTDAVALRV	Stripped Sequence	FALSE	VTDAVALRV	1	1	239.488	1	FALSE	_VTDAVALRV_	23.9578	FALSE	LABEL_FREE	0.00343721	18.2185	25.0673	18.1177	FALSE	2	_VTDAVALRV_	472.282	472.283	0.124147	239.488	1	1	-3.48933	472.282
MaxLFQ	WT	15467_2	2	GN=FLNA Canonical,GN=FLNA Canonical,GN=FLNA Canonical,GN=FLNA Canonical,GN=FLNA Canonical,GN=FLNA Canonical,GN=FLNA Canonical;GN=FLNA Extended,GN=FLNA Extended,GN=FLNA Extended,GN=FLNA Extended	GN=FLNA Canonical;GN=FLNA Extended	57.714	36.8025	1.42922e-06	9.27053e-10	0	1.43174e-11	1	961.903	89.0359	VTEIDQDKY	Stripped Sequence	FALSE	VTEIDQDKY	1	1	961.903	89.0359	TRUE	_VTEIDQDKY_	-5.38889	FALSE	LABEL_FREE	3.96248e-08	14.3115	-5.9036	14.3786	FALSE	2	_VTEIDQDKY_	555.769	555.771	25.7339	961.903	89.0359	89.0359	0.439284	555.769
MaxLFQ	WT	15467_2	2	GN=FOXM1 3' Overlap dORF,GN=FOXM1 3' Overlap dORF,GN=FOXM1 3' Overlap dORF,GN=FOXM1 3' Overlap dORF;GN=FOXM1 Canonical,GN=FOXM1 Canonical,GN=FOXM1 Canonical,GN=FOXM1 Canonical	GN=FOXM1 3' Overlap dORF;GN=FOXM1 Canonical	59.2527	26.4106	3.50052e-07	0.000670706	0	7.3704e-06	1	3214.3	33.5976	SSDPASQLSY	Stripped Sequence	FALSE	SSDPASQLSY	1	1	3214.3	33.5976	TRUE	_SSDPASQLSY_	25.2584	FALSE	LABEL_FREE	4.41745e-05	18.1444	24.2516	18.2358	FALSE	2	_SSDPASQLSY_	527.738	527.739	27.5784	3214.3	33.5976	33.5976	0	527.738
MaxLFQ	WT	15467_2	2	GN=G6PD Canonical,GN=G6PD Canonical,GN=G6PD Canonical,GN=G6PD Canonical;GN=G6PD Extended,GN=G6PD Extended;GN=G6PD ncRNA Retained Intron,GN=G6PD ncRNA Retained Intron,GN=G6PD ncRNA Retained Intron	GN=G6PD Canonical;GN=G6PD Extended;GN=G6PD ncRNA Retained Intron	55.5859	36.7711	8.67184e-06	9.70747e-10	0	1.48774e-11	1	874.193	NaN	SELDLTYGNRY	Stripped Sequence	FALSE	SELDLTYGNRY	1	1	874.193	1	FALSE	_SELDLTYGNRY_	36.6485	FALSE	LABEL_FREE	4.09754e-08	19.5176	36.7031	19.5102	FALSE	2	_SELDLTYGNRY_	665.817	665.819	2.13427	874.193	1	1	-2.29174	665.817
MaxLFQ	WT	15467_2	2	GN=GANAB Canonical,GN=GANAB Canonical,GN=GANAB Canonical,GN=GANAB Canonical,GN=GANAB Canonical,GN=GANAB Canonical;GN=GANAB Extended,GN=GANAB Extended,GN=GANAB Extended,GN=GANAB Extended,GN=GANAB Extended,GN=GANAB Extended	GN=GANAB Canonical;GN=GANAB Extended	56.665	24.3873	3.5571e-06	0.00162718	0	1.75911e-05	1	1917.89	4.57892	SISDVFRQY	Stripped Sequence	FALSE	SISDVFRQY	1	1	1917.89	8.28854	TRUE	_SISDVFRQY_	54.0843	FALSE	LABEL_FREE	7.5856e-05	21.8524	54.505	21.8045	FALSE	2	_SISDVFRQY_	557.78	557.781	7.70915	1917.89	8.28854	8.28854	-2.84505	557.78
MaxLFQ	WT	15467_2	2	GN=GAPDH Canonical,GN=GAPDH Canonical,GN=GAPDH Canonical;GN=GAPDH Extended,GN=GAPDH Extended,GN=GAPDH Extended,GN=GAPDH Extended	GN=GAPDH Canonical;GN=GAPDH Extended	59.1224	49.1388	3.95435e-07	1.75893e-19	0	1.19249e-20	4	17980.5	765.71	FRVPTANVS	Stripped Sequence	FALSE	FRVPTANVS	2	1	1904.43	111.769	TRUE	_FRVPTANVS_	13.3883	FALSE	LABEL_FREE	6.38238e-08	16.951	13.5783	16.9244	FALSE	2	_FRVPTANVS_	495.772	495.773	13.7563	1904.43	111.769	111.769	-1.47734	495.772
MaxLFQ	WT	15467_2	2	GN=GAPDH Canonical,GN=GAPDH Canonical,GN=GAPDH Canonical;GN=GAPDH Extended,GN=GAPDH Extended,GN=GAPDH Extended,GN=GAPDH Extended	GN=GAPDH Canonical;GN=GAPDH Extended	59.1224	49.1388	3.95435e-07	1.75893e-19	0	1.19249e-20	4	17980.5	765.71	YDNEFGYSNRV	Stripped Sequence	FALSE	YDNEFGYSNRV	3	1	80.2087	1	TRUE	_YDNEFGYSNRV_	22.2925	FALSE	LABEL_FREE	0.000226542	17.9257	21.8754	17.9647	FALSE	2	_YDNEFGYSNRV_	682.299	682.301	1.14456	80.2087	1	1	-2.95202	682.299
MaxLFQ	WT	15467_2	2	GN=GATSL3 Canonical,GN=GATSL3 Canonical,GN=GATSL3 Canonical,GN=GATSL3 Canonical,GN=GATSL3 Canonical;GN=GATSL3 Extended,GN=GATSL3 Extended,GN=GATSL3 Extended,GN=GATSL3 Extended;GN=GATSL3 Truncated;GN=RP1-130H16.18 3' Overlap dORF,GN=RP1-130H16.18 3' Overlap dORF,GN=RP1-130H16.18 3' Overlap dORF,GN=RP1-130H16.18 3' Overlap dORF,GN=RP1-130H16.18 3' Overlap dORF;GN=RP1-130H16.18 Truncated,GN=RP1-130H…	GN=GATSL3 Canonical;GN=GATSL3 Extended;GN=GATSL3 Truncated;GN=RP1-130H16.18 3' Overlap dORF;GN=RP1-130H16.18 Truncated	55.2215	35.0669	1.15817e-05	1.1808e-08	0	1.65727e-10	1	5184.7	6.51095	SAYYISTFNFDHALVP	Stripped Sequence	FALSE	SAYYISTFNFDHALVP	1	1	5184.7	481.527	TRUE	_SAYYISTFNFDHALVP_	101.642	FALSE	LABEL_FREE	2.69042e-07	24.7121	94.9197	24.9282	FALSE	2	_SAYYISTFNFDHALVP_	922.946	922.949	38.5955	5184.7	481.527	481.527	-1.12422	922.946
MaxLFQ	WT	15467_2	2	GN=GCN1 Canonical	GN=GCN1 Canonical	53.7605	32.6467	3.46842e-05	4.07536e-07	0	5.20813e-09	1	1928.88	971.406	SLLDPVPEV	Stripped Sequence	TRUE	SLLDPVPEV	1	1	1928.88	971.406	TRUE	_SLLDPVPEV_	90.0325	FALSE	LABEL_FREE	2.21673e-06	24.5715	91.6685	24.4971	FALSE	1	_SLLDPVPEV_	968.53	968.533	45.7809	1928.88	971.406	971.406	-7.62522	968.53
MaxLFQ	WT	15467_2	2	GN=GFPT1 Canonical,GN=GFPT1 Canonical,GN=GFPT1 Canonical,GN=GFPT1 Canonical;GN=GFPT1 Extended	GN=GFPT1 Canonical;GN=GFPT1 Extended	57.0974	44.8896	2.45532e-06	1.24598e-15	0	4.18817e-17	1	4596.65	250.256	STDHIPILY	Stripped Sequence	FALSE	STDHIPILY	1	1	4596.65	250.256	TRUE	_STDHIPILY_	53.2789	FALSE	LABEL_FREE	5.53695e-14	21.7566	53.6625	21.713	FALSE	2	_STDHIPILY_	529.779	529.781	15.6684	4596.65	250.256	250.256	-2.6498	529.779
MaxLFQ	WT	15467_2	2	GN=GLCE ncRNA Processed Transcript	GN=GLCE ncRNA Processed Transcript	53.3654	38.7248	4.58308e-05	5.23953e-11	0	9.11223e-13	1	339.023	9.21371	STSTILRSF	Stripped Sequence	TRUE	STSTILRSF	1	1	339.023	13.1133	TRUE	_STSTILRSF_	41.2073	FALSE	LABEL_FREE	3.12103e-09	20.2068	41.5494	20.1568	FALSE	2	_STSTILRSF_	506.277	506.278	3.05257	339.023	13.1133	13.1133	-1.26585	506.277
MaxLFQ	WT	15467_2	2	GN=GMPS Canonical,GN=GMPS Canonical;GN=GMPS Extended,GN=GMPS Extended	GN=GMPS Canonical;GN=GMPS Extended	55.6401	31.0119	8.30286e-06	4.39547e-06	0	5.36033e-08	1	3720.26	NaN	VLVLLSGGVDSTVCTALLNR	Stripped Sequence	FALSE	VLVLLSGGVDSTVCTALLNR	1	1	3720.26	1	FALSE	_VLVLLSGGVDSTVC[+57]TALLNR_	98.187	FALSE	LABEL_FREE	6.41796e-06	24.8631	99.5257	24.8193	FALSE	3	_VLVLLSGGVDSTVC[Carbamidomethyl (C)]TALLNR_	696.389	696.391	12.4783	3720.26	1	1	-2.89229	696.389
MaxLFQ	WT	15467_2	2	GN=GNAS 3' Overlap dORF,GN=GNAS 3' Overlap dORF,GN=GNAS 3' Overlap dORF,GN=GNAS 3' Overlap dORF,GN=GNAS 3' Overlap dORF,GN=GNAS 3' Overlap dORF,GN=GNAS 3' Overlap dORF,GN=GNAS 3' Overlap dORF,GN=GNAS 3' Overlap dORF,GN=GNAS 3' Overlap dORF,GN=GNAS 3' Overlap dORF,GN=GNAS 3' Overlap dORF,GN=GNAS 3' Overlap dORF,GN=GNAS 3' Overlap dORF,GN=GNAS 3' Overlap dORF;GN=GNAS Canonical,GN=GNAS Canonical,GN=…	GN=GNAS 3' Overlap dORF;GN=GNAS Canonical;GN=GNAS Extended;GN=GNAS Out-of-Frame	49.7371	44.4663	0.000407807	2.81216e-15	0.00226244	8.8572e-17	2	7349.86	13.5075	AMSNLVPPVEL	Stripped Sequence	FALSE	AMSNLVPPVEL	1	1	19225	1	TRUE	_AMSNLVPPVEL_	99.5669	FALSE	LABEL_FREE	1.3218e-13	24.91	101.043	24.8645	FALSE	2	_AMSNLVPPVEL_	585.315	585.317	2.71697	19225	1	1	-1.77272	585.315
MaxLFQ	WT	15467_2	2	GN=GNAS 3' Overlap dORF,GN=GNAS 3' Overlap dORF,GN=GNAS 3' Overlap dORF,GN=GNAS 3' Overlap dORF,GN=GNAS 3' Overlap dORF,GN=GNAS 3' Overlap dORF,GN=GNAS 3' Overlap dORF,GN=GNAS 3' Overlap dORF,GN=GNAS 3' Overlap dORF,GN=GNAS 3' Overlap dORF,GN=GNAS 3' Overlap dORF,GN=GNAS 3' Overlap dORF,GN=GNAS 3' Overlap dORF,GN=GNAS 3' Overlap dORF,GN=GNAS 3' Overlap dORF;GN=GNAS Canonical,GN=GNAS Canonical,GN=…	GN=GNAS 3' Overlap dORF;GN=GNAS Canonical;GN=GNAS Extended;GN=GNAS Out-of-Frame	49.7371	44.4663	0.000407807	2.81216e-15	0.00226244	8.8572e-17	2	7349.86	13.5075	FRVDYILSV	Stripped Sequence	FALSE	FRVDYILSV	2	1	587.607	49.4411	TRUE	_FRVDYILSV_	88.6952	FALSE	LABEL_FREE	2.18233e-07	24.5624	91.4684	24.4363	FALSE	2	_FRVDYILSV_	556.311	556.312	60.9597	587.607	49.4411	49.4411	-4.93713	556.311
MaxLFQ	WT	15467_2	2	GN=GNB2 Canonical,GN=GNB2 Canonical;GN=GNB2 Extended,GN=GNB2 Extended	GN=GNB2 Canonical;GN=GNB2 Extended	48.3475	3.14118	0.000787979	0.0186336	0.00226244	0.000169012	1	5350.29	NaN	ALWDIETGQQTV	Stripped Sequence	FALSE	ALWDIETGQQTV	1	1	5350.29	1	FALSE	_ALWDIETGQQTV_	90.7395	FALSE	LABEL_FREE	0.000817237	24.9375	101.95	24.5292	FALSE	2	_ALWDIETGQQTV_	680.841	680.843	0.0459037	5350.29	1	1	-2.42046	680.841
MaxLFQ	WT	15467_2	2	GN=GPN1 5' Overlap uORF,GN=GPN1 5' Overlap uORF,GN=GPN1 5' Overlap uORF;GN=GPN1 Canonical,GN=GPN1 Canonical,GN=GPN1 Canonical,GN=GPN1 Canonical,GN=GPN1 Canonical;GN=GPN1 Extended,GN=GPN1 Extended,GN=GPN1 Extended	GN=GPN1 5' Overlap uORF;GN=GPN1 Canonical;GN=GPN1 Extended	50.3737	33.1688	0.000291876	1.90385e-07	0	2.44868e-09	1	147.19	NaN	NLDPAVHEV	Stripped Sequence	FALSE	NLDPAVHEV	1	1	147.19	1	FALSE	_NLDPAVHEV_	6.47387	FALSE	LABEL_FREE	1.47252e-06	15.7772	5.03262	15.9787	FALSE	2	_NLDPAVHEV_	497.254	497.254	2.84969	147.19	1	1	-2.08666	497.254
MaxLFQ	WT	15467_2	2	GN=GPSM3 Canonical,GN=GPSM3 Canonical,GN=GPSM3 Canonical;GN=GPSM3 Extended;GN=GPSM3 Truncated	GN=GPSM3 Canonical;GN=GPSM3 Extended;GN=GPSM3 Truncated	57.5626	44.582	1.63444e-06	2.25384e-15	0	7.32957e-17	1	129.409	4.17675	LEDREQLYS	Stripped Sequence	FALSE	LEDREQLYS	1	1	129.409	4.70602	TRUE	_LEDREQLYS_	8.20485	FALSE	LABEL_FREE	1.06901e-13	16.3687	9.28909	16.2204	FALSE	2	_LEDREQLYS_	576.78	576.781	4.37588	129.409	4.70602	4.70602	-1.58731	576.78
MaxLFQ	WT	15467_2	2	GN=GPX1 5' Overlap uORF;GN=GPX1 Canonical;GN=GPX1 Extended;GN=GPX1P1 Pseudogene,GN=GPX1P1 Pseudogene,GN=GPX1P1 Pseudogene	GN=GPX1 5' Overlap uORF;GN=GPX1 Canonical;GN=GPX1 Extended;GN=GPX1P1 Pseudogene	56.8357	42.2988	3.07569e-06	1.49397e-13	0	3.57837e-15	1	50078.3	12880	LLIENVASL	Stripped Sequence	FALSE	LLIENVASL	1	1	50078.3	12880	TRUE	_LLIENVASL_	100.744	FALSE	LABEL_FREE	9.30981e-12	24.8856	100.241	24.9009	FALSE	1	_LLIENVASL_	971.577	971.58	7.86337	50078.3	12880	12880	-4.02052	971.577
MaxLFQ	WT	15467_2	2	GN=GSN 3' Overlap dORF,GN=GSN 3' Overlap dORF,GN=GSN 3' Overlap dORF,GN=GSN 3' Overlap dORF;GN=GSN Canonical,GN=GSN Canonical,GN=GSN Canonical,GN=GSN Canonical,GN=GSN Canonical,GN=GSN Canonical;GN=GSN Extended,GN=GSN Extended	GN=GSN 3' Overlap dORF;GN=GSN Canonical;GN=GSN Extended	52.4474	31.2597	8.49433e-05	3.07134e-06	0	3.78011e-08	1	978.091	11.6021	ASDFITKMDY	Stripped Sequence	FALSE	ASDFITKMDY	1	1	978.091	12.3011	TRUE	_ASDFITKMDY_	44.4977	FALSE	LABEL_FREE	5.55342e-06	20.7013	45.1792	20.6134	FALSE	2	_ASDFITKMDY_	595.774	595.775	3.854	978.091	12.3011	12.3011	0.204894	595.774
MaxLFQ	WT	15467_2	2	GN=GTF2B 5' Overlap uORF,GN=GTF2B 5' Overlap uORF,GN=GTF2B 5' Overlap uORF;GN=GTF2B Canonical,GN=GTF2B Canonical;GN=GTF2B Extended;GN=GTF2B Truncated	GN=GTF2B 5' Overlap uORF;GN=GTF2B Canonical;GN=GTF2B Extended;GN=GTF2B Truncated	54.7111	46.2797	1.71894e-05	7.87576e-17	0	3.1503e-18	1	2409.34	131.562	RVIDVGSEW	Stripped Sequence	FALSE	RVIDVGSEW	1	1	2409.34	131.562	TRUE	_RVIDVGSEW_	41.4485	FALSE	LABEL_FREE	2.38201e-15	20.2026	41.5205	20.192	FALSE	2	_RVIDVGSEW_	530.775	530.776	33.6106	2409.34	131.562	131.562	-0.919941	530.775
MaxLFQ	WT	15467_2	2	GN=GTF3C1 Canonical	GN=GTF3C1 Canonical	53.9388	36.5164	3.05074e-05	1.41079e-09	0	2.15388e-11	1	241.45	NaN	YVDDASWMRY	Stripped Sequence	TRUE	YVDDASWMRY	1	1	276.072	1	FALSE	_YVDDASWMRY_	55.5334	FALSE	LABEL_FREE	5.57446e-08	21.9213	55.1113	21.9683	FALSE	2	_YVDDASWMRY_	653.282	653.284	5.06133	276.072	1	1	-3.27	653.282
MaxLFQ	WT	15467_2	2	GN=HADHA Canonical,GN=HADHA Canonical,GN=HADHA Canonical;GN=HADHA Extended	GN=HADHA Canonical;GN=HADHA Extended	52.7358	38.8426	7.03016e-05	4.37254e-11	0	7.70492e-13	1	712.304	NaN	HLAILGAGLMGAGIAQVSVDK	Stripped Sequence	FALSE	HLAILGAGLMGAGIAQVSVDK	1	1	712.304	1	FALSE	_HLAILGAGLMGAGIAQVSVDK_	77.7586	FALSE	LABEL_FREE	2.66595e-09	23.7911	78.7692	23.719	FALSE	3	_HLAILGAGLMGAGIAQVSVDK_	674.379	674.38	35.5913	712.304	1	1	-2.53416	674.379
MaxLFQ	WT	15467_2	2	GN=HES1 Canonical	GN=HES1 Canonical	51.8414	40.7222	0.00012467	2.19313e-12	0	4.55027e-14	1	2735.42	76.7824	STDPSVLGKY	Stripped Sequence	TRUE	STDPSVLGKY	1	1	2735.42	76.7824	TRUE	_STDPSVLGKY_	15.609	FALSE	LABEL_FREE	1.46188e-10	17.2697	15.9753	17.2231	FALSE	2	_STDPSVLGKY_	533.774	533.775	59.0619	2735.42	76.7824	76.7824	-1.14346	533.774
MaxLFQ	WT	15467_2	2	GN=HEXB 5' Overlap uORF,GN=HEXB 5' Overlap uORF,GN=HEXB 5' Overlap uORF;GN=HEXB Canonical,GN=HEXB Canonical;GN=HEXB Extended,GN=HEXB Extended,GN=HEXB Extended,GN=HEXB Extended	GN=HEXB 5' Overlap uORF;GN=HEXB Canonical;GN=HEXB Extended	53.0337	38.1812	5.75624e-05	1.19644e-10	0	2.01082e-12	1	720.503	75.6333	ALVVQVAEA	Stripped Sequence	FALSE	ALVVQVAEA	1	1	720.503	75.6333	TRUE	_ALVVQVAEA_	41.1232	FALSE	LABEL_FREE	6.69405e-09	20.0872	40.7334	20.1445	FALSE	1	_ALVVQVAEA_	899.52	899.522	1182.8	720.503	75.6333	75.6333	-1.42491	899.52
MaxLFQ	WT	15467_2	2	GN=HIPK1 Canonical,GN=HIPK1 Canonical,GN=HIPK1 Canonical,GN=HIPK1 Canonical,GN=HIPK1 Canonical,GN=HIPK1 Canonical,GN=HIPK1 Canonical;GN=HIPK1 Extended,GN=HIPK1 Extended,GN=HIPK1 Extended,GN=HIPK1 Extended,GN=HIPK1 Extended,GN=HIPK1 Extended;GN=HIPK1 Truncated,GN=HIPK1 Truncated	GN=HIPK1 Canonical;GN=HIPK1 Extended;GN=HIPK1 Truncated	46.327	39.4635	0.0017357	1.66564e-11	0.00226244	3.0703e-13	1	2852.71	5.0887	NSDVSLLNY	Stripped Sequence	FALSE	NSDVSLLNY	1	1	2852.71	9.47902	TRUE	_NSDVSLLNY_	67.4633	FALSE	LABEL_FREE	1.0605e-09	22.7642	65.1264	22.9501	FALSE	2	_NSDVSLLNY_	512.751	512.752	19.2039	2852.71	9.47902	9.47902	-3.33297	512.751
MaxLFQ	WT	15467_2	2	GN=HIST1H4C Extended;GN=HIST1H4E Canonical;GN=HIST1H4F Extended;GN=HIST1H4I Canonical;GN=HIST1H4I Extended;GN=HIST1H4J Canonical;GN=HIST2H4B Canonical;GN=HIST2H4B Extended;GN=HIST4H4 Extended	GN=HIST1H4C Extended;GN=HIST1H4E Canonical;GN=HIST1H4F Extended;GN=HIST1H4I Canonical;GN=HIST1H4I Extended;GN=HIST1H4J Canonical;GN=HIST2H4B Canonical;GN=HIST2H4B Extended;GN=HIST4H4 Extended	59.2527	45.8639	3.50052e-07	1.82467e-16	0	6.82118e-18	3	1174.38	19.9822	TVTAMDVVYALK	Stripped Sequence	FALSE	TVTAMDVVYALK	2	1	1492.55	40.4822	TRUE	_TVTAM[+16]DVVYALK_	52.2644	FALSE	LABEL_FREE	7.41323e-11	21.5944	52.314	21.5882	FALSE	2	_TVTAM[Oxidation (M)]DVVYALK_	663.852	663.854	4.1606	1492.55	40.4822	40.4822	-2.20658	663.852
MaxLFQ	WT	15467_2	2	GN=HLTF Canonical,GN=HLTF Canonical,GN=HLTF Canonical,GN=HLTF Canonical,GN=HLTF Canonical,GN=HLTF Canonical,GN=HLTF Canonical;GN=HLTF Extended,GN=HLTF Extended	GN=HLTF Canonical;GN=HLTF Extended	50.4498	11.6076	0.000280054	0.00784266	0	7.50494e-05	1	1074.62	NaN	KSDVHLNFY	Stripped Sequence	FALSE	KSDVHLNFY	1	1	1074.62	1	FALSE	_KSDVHLNFY_	19.0575	FALSE	LABEL_FREE	0.000311009	17.8548	21.1185	17.6398	FALSE	2	_KSDVHLNFY_	561.783	561.784	3.31629	1074.62	1	1	-1.84697	561.783
MaxLFQ	WT	15467_2	2	GN=HNRNPA1 Canonical,GN=HNRNPA1 Canonical,GN=HNRNPA1 Canonical,GN=HNRNPA1 Canonical,GN=HNRNPA1 Canonical,GN=HNRNPA1 Canonical,GN=HNRNPA1 Canonical;GN=HNRNPA1 Extended	GN=HNRNPA1 Canonical;GN=HNRNPA1 Extended	59.2527	56.4455	3.50052e-07	2.1774e-27	0	1.74192e-27	3	11376.9	518.17	LFIGGLSFETTDESLR	Stripped Sequence	FALSE	LFIGGLSFETTDESLR	2	1	9017.53	525.373	TRUE	_LFIGGLSFETTDESLR_	94.2475	FALSE	LABEL_FREE	9.02734e-28	24.7579	96.3174	24.6887	FALSE	2	_LFIGGLSFETTDESLR_	892.957	892.96	2551.69	9017.53	525.373	525.373	-3.14418	892.957
MaxLFQ	WT	15467_2	2	GN=HNRNPA3 Canonical,GN=HNRNPA3 Canonical;GN=HNRNPA3P6 Pseudogene,GN=HNRNPA3P6 Pseudogene	GN=HNRNPA3 Canonical;GN=HNRNPA3P6 Pseudogene	53.4057	49.5423	4.45618e-05	7.09763e-20	0	5.16191e-21	1	10000.6	23.8073	GFGFVTYSCVEEVDAAMCAR	Stripped Sequence	FALSE	GFGFVTYSCVEEVDAAMCAR	1	1	10000.6	348.5	TRUE	_GFGFVTYSC[+57]VEEVDAAMC[+57]AR_	94.7342	FALSE	LABEL_FREE	7.03888e-19	24.817	98.1184	24.706	FALSE	3	_GFGFVTYSC[Carbamidomethyl (C)]VEEVDAAMC[Carbamidomethyl (C)]AR_	756.996	756.998	7.8316	10000.6	348.5	348.5	-3.95078	756.996
MaxLFQ	WT	15467_2	2	GN=HNRNPF Canonical;GN=HNRNPF Extended	GN=HNRNPF Canonical;GN=HNRNPF Extended	55.2583	49.5458	1.12508e-05	7.04189e-20	0	5.16191e-21	1	2662.02	199.872	TTDLFGRDLSY	Stripped Sequence	FALSE	TTDLFGRDLSY	1	1	2662.02	199.872	TRUE	_TTDLFGRDLSY_	59.4977	FALSE	LABEL_FREE	7.02332e-19	22.4105	60.6468	22.321	FALSE	2	_TTDLFGRDLSY_	644.314	644.316	7.98407	2662.02	199.872	199.872	-2.27349	644.314
MaxLFQ	WT	15467_2	2	GN=HNRNPL 5' Overlap uORF;GN=HNRNPL Canonical,GN=HNRNPL Canonical,GN=HNRNPL Canonical,GN=HNRNPL Canonical,GN=HNRNPL Canonical,GN=HNRNPL Canonical;GN=HNRNPL Extended,GN=HNRNPL Extended,GN=HNRNPL Extended	GN=HNRNPL 5' Overlap uORF;GN=HNRNPL Canonical;GN=HNRNPL Extended	57.7118	39.7892	1.43196e-06	9.94964e-12	0	1.88619e-13	1	8519.66	287.665	GLIDGVVEA	Stripped Sequence	FALSE	GLIDGVVEA	1	1	8519.66	287.665	TRUE	_GLIDGVVEA_	57.4784	FALSE	LABEL_FREE	6.49336e-10	22.2019	58.0546	22.1485	FALSE	1	_GLIDGVVEA_	872.472	872.475	171.215	8519.66	287.665	287.665	-2.02874	872.472
MaxLFQ	WT	15467_2	2	GN=HSD17B10 Canonical,GN=HSD17B10 Canonical,GN=HSD17B10 Canonical,GN=HSD17B10 Canonical;GN=HSD17B10 Extended	GN=HSD17B10 Canonical;GN=HSD17B10 Extended	42.1989	-2.66138	0.00507944	0.0393329	0.00645161	0.000345025	1	255.393	NaN	GLVAVITGGASGLGLATAER	Stripped Sequence	FALSE	GLVAVITGGASGLGLATAER	1	1	255.393	1	FALSE	_GLVAVITGGASGLGLATAER_	102.156	FALSE	LABEL_FREE	0.00157319	24.5888	92.0504	24.9438	FALSE	2	_GLVAVITGGASGLGLATAER_	907.013	907.015	156.512	255.393	1	1	-7.33488	907.013
MaxLFQ	WT	15467_2	2	GN=HSDL1 Canonical	GN=HSDL1 Canonical	51.7345	-0.680709	0.000133134	0.0308124	0	0.000272074	1	104.753	NaN	SRADLIKQY	Stripped Sequence	TRUE	SRADLIKQY	1	1	104.753	1	FALSE	_SRADLIKQY_	-4.86243	FALSE	LABEL_FREE	0.00127468	14.472	-4.65149	14.4453	FALSE	2	_SRADLIKQY_	547.304	547.305	0.18551	104.753	1	1	-2.67647	547.304
[truncated: 8,264 more rows]

## Sheet: Report 2 blanks removed
E.LFQMethod	R.Condition	R.FileName	R.Replicate	PG.ProteinAccessions	PG.ProteinGroups	PG.Cscore	PG.Cscore (Run-Wise)	PG.Pvalue	PG.PValue (Run-Wise)	PG.Qvalue	PG.QValue (Run-Wise)	PG.RunEvidenceCount	PG.MS1Quantity	PG.Quantity	PEP.GroupingKey	PEP.GroupingKeyType	PEP.IsProteotypic	PEP.StrippedSequence	PEP.Rank	PEP.RunEvidenceCount	PEP.MS1Quantity	PEP.Quantity	PEP.UsedForProteinGroupQuantity	EG.IntModifiedPeptide	EG.iRTPredicted	EG.IsDecoy	EG.Workflow	EG.Qvalue	EG.ApexRT	EG.iRTEmpirical	EG.RTPredicted	EG.IsImputed	FG.Charge	FG.LabeledSequence	FG.PrecMz	FG.PrecMzCalibrated	FG.PrecursorSignalToNoise	FG.MS1Quantity	FG.MS2Quantity	FG.Quantity	FG.RawMassAccuracy (PPM)	FG.TheoreticalMz
[truncated: 6,839 more rows]

[truncated: 4 more sheets: candidates merged inh_wt, candidates merged ko_wt, inhibitor diff expressed+unique, ko diff expressed+unique]
