# Supplementary material for: ERAP1 Activity Modulates the Immunopeptidome but Also Affects the Proteome, Metabolism, and Stress Responses in Cancer Cells
Source: Mol Cell Proteomics. 2025 Apr 4;24(5):100964. doi: 10.1016/j.mcpro.2025.100964 (PMC12136889; doi:10.1016/j.mcpro.2025.100964)
Supplement: Supplemental Table B [file mmc3.xlsx]

## Sheet: Table of contents
Sheet	Title	Content
1	Table of contents
2	Explanation of column headers	Explanation of column headers
3	A375	Table exported from Perseus software post processing. It contains the 5038 proteins that remained after removing identifications with less than 70% valid values in at least one experimental group and imputing NAs, accompanied by all relevant quantitative and qualitative information.
4	THP-1	Table exported from Perseus software post processing. It contains the 4943 proteins that remained after removing identifications with less than 70% valid values in at least one experimental group and imputing NAs, accompanied by all relevant quantitative and qualitative information.

## Sheet: Explanation of column headers
A375 dataset	Explanation
Genes	Gene names
Protein.Group	Uniprot Accession IDs of each protein group
Protein.Names	Protein names
No of peptides	Number of peptides used to identify each protein
Coverage_Percentage	Percentage of protein identified based on the obtained peptides
INH: Significant	marks the significanctly affected proteins in the INH (vs the WT) at S0=0.5, FDR=0.05
INH: -Log(P-value)	-Log(P-value) for the comparison between the WT and the INH
INH: Difference	the log2 difference between the INH and the WT
KO: Significant	marks the significanctly affected proteins in the KO (vs the WT) at S0=0.5, FDR=0.05
KO: -Log(P-value)	-Log(P-value) for the comparison between the WT and the KO
KO: Difference	the log2 difference between the KO and the WT
Columns L - AU	Log transformed intensity data for each sample. Overall 4 biological replicates were obtained per experimental condition (WT, INH, KO) and each replicate was injected 3 times. As a result, 12 columns per sample can be found in the dataset
THP-1 dataset	Explanation
Genes	Gene names
Protein.Group	Uniprot Accession IDs of each protein group
Protein.Names	Protein names
No of peptides	Number of peptides used to identify each protein
Coverage_Percentage	Percentage of protein identified based on the obtained peptides
INH: Significant	marks the significanctly affected proteins in the INH (vs the WT) at S0=0.5, FDR=0.05
INH: -Log(P-value)	-Log(P-value) for the comparison between the WT and the INH
INH: Difference	the log2 difference between the INH and the WT
KO: Significant	marks the significanctly affected proteins in the KO (vs the WT) at S0=0.5, FDR=0.05
KO: -Log(P-value)	-Log(P-value) for the comparison between the WT and the KO
KO: Difference	the log2 difference between the KO and the WT
Columns L - AL	Log transformed intensity data for each sample. Overall 3 biological replicates were obtained per experimental condition (WT, INH, KO) and each replicate was injected 3 times. As a result, 9 columns per sample can be found in the dataset.

## Sheet: A375
Genes	Protein.Group	Protein.Names	No of peptides	Coverage_Percentage	INH: Significant	INH: -Log(P-value)	INH: Difference	KO: Significant	KO: -Log(P-value)	KO: Difference	WT1	WT2	WT3	WT4	WT5	WT6	WT7	WT8	WT9	WT10	WT11	WT12	INH1	INH2	INH3	INH4	INH5	INH6	INH7	INH8	INH9	INH10	INH11	INH12	KO1	KO2	KO3	KO4	KO5	KO6	KO7	KO8	KO9	KO10	KO11	KO12
ALG3	Q92685	ALG3_HUMAN	1	2.28311	+	5.56867	-1.33357	+	4.40731	-1.17521	20.2647	19.2315	20.75	21.0121	19.6455	21.1139	19.5118	20.1158	20.6939	19.5598	19.5434	19.9049	18.8299	19.2661	19.0969	18.5923	19.1069	18.342	18.7997	18.1466	18.6852	18.5097	19.2607	18.7084	18.6062	18.5388	18.9197	18.5642	19.6117	18.6949	19.8825	18.586	19.3067	18.6134	18.6786	19.242
AMTN	Q6UX39	AMTN_HUMAN	1	9.56938		0.892732	-1.04697	+	1.33515	-1.25585	19.4478	18.831	18.505	20.4087	20.0583	18.0923	19.6952	20.8923	19.7023	18.9162	19.0706	13.9212	15.9712	17.0026	16.5981	16.3912	16.8009	19.5817	18.9078	16.8592	20.2895	18.8658	18.8843	18.8248	19.4058	16.5603	17.8763	17.2544	17.8419	16.9257	16.8624	16.8379	16.6595	19.4595	18.7525	18.0343
ATG16L2	Q8NAA4	A16L2_HUMAN	1	1.93861		0.063899	-0.104532		0.4318	0.458063	18.3815	18.0958	20.6342	18.4804	19.68	18.205	20.5625	20.0641	20.6796	18.0714	20.2306	18.7289	17.9151	18.0124	17.7233	21.5268	17.8715	17.924	18.4268	21.3376	22.2865	19.1266	20.9121	17.4969	20.2808	20.3115	18.18	21.2952	20.8062	18.1295	19.6354	18.4372	22.1764	20.5909	19.2893	18.1783
B3GNT5	Q9BYG0	B3GN5_HUMAN	1	2.38095		0.642133	-0.431638		0.907623	-0.579045	18.0142	18.4972	17.9831	18.6905	19.6288	18.4247	20.7791	20.36	20.7398	18.9088	18.4166	18.5522	19.3992	18.4623	18.521	18.0058	19.2626	18.1764	19.278	18.0462	17.7741	19.6098	18.237	19.0429	18.3152	18.4287	18.2988	18.1364	17.9963	18.1337	18.352	18.0481	19.2772	18.2212	20.5343	18.3043
BAP18	Q8IXM2	BAP18_HUMAN	1	8.13953		0.665645	-0.518966	+	3.93462	-1.99971	19.1968	20.9836	20.1165	22.0937	21.9671	21.7958	21.2059	22.0817	22.7532	21.7476	21.4752	21.9738	21.3537	21.4433	21.6771	21.267	18.4219	21.4606	19.4429	20.452	20.9522	21.3569	21.902	21.4338	21.4628	21.1117	18.9388	18.5911	19.1778	18.1352	18.2213	19.5001	19.92	18.4435	20.621	19.2711
C6orf120	Q7Z4R8	CF120_HUMAN	1	14.1361		1.36139	0.751583		0.25817	0.219596	21.7289	21.7128	21.6165	21.6271	21.6881	21.8366	19.7978	20.9612	19.9875	20.8177	21.3374	19.2652	21.55	21.8632	22.0281	21.6085	21.6395	21.8847	22.5798	22.5075	22.2749	22.0705	19.3508	22.0384	21.217	19.2478	21.3968	21.8111	21.7349	21.6374	21.6935	21.9739	21.6467	21.2927	19.5465	21.8138
TMEM258	P61165	TM258_HUMAN	2	10.1266		0.00293407	0.00189273		1.12399	0.372172	21.6237	22.3118	22.3536	22.0495	21.6206	21.9049	22.174	21.5775	21.9124	22.4818	22.1463	22.4047	21.8459	21.6043	22.2528	21.7749	22.5114	22.5582	21.1243	21.2401	21.0699	23.0183	22.9026	22.6809	23.2021	23.0884	23.1064	22.025	21.405	21.6739	21.8935	22.2835	22.1029	22.5472	23.0228	22.6761
CCDC85B	Q15834	CC85B_HUMAN	1	5.94059		1.01482	0.476878	+	5.69682	1.42014	19.2973	19.0771	19.3993	20.2548	19.1136	20.4288	19.2968	19.7467	19.6186	19.0512	19.8189	18.6341	20.3176	19.2017	20.5112	20.3303	19.8175	18.7754	20.5912	18.2207	20.1184	20.5782	20.5787	20.4188	20.826	21.2751	19.6245	21.0736	21.346	21.4822	21.0806	20.9137	21.1072	20.7166	19.9602	21.3733
CDC42EP2	O14613	BORG1_HUMAN	1	8.57143		0.515061	-0.310585	+	1.33671	-0.882443	20.5892	20.5534	20.7914	20.1117	20.175	20.9637	19.7173	20.1991	19.8459	18.4047	20.8067	20.2715	20.2367	19.4448	18.7245	20.4781	20.4726	19.9805	20.5622	19.4759	19.7349	19.3797	21.3355	18.8771	20.5242	18.8992	18.8746	15.8711	19.5897	18.9826	19.9864	18.7371	19.9021	20.503	20.489	19.4813
CERK	Q8TCT0	CERK1_HUMAN	1	2.97952		0.0625842	0.0715437		0.349945	0.314315	17.6253	18.9898	18.3462	17.8605	20.6878	19.1241	17.3351	20.329	20.5365	19.5918	19.5797	17.6923	18.8873	18.0798	18.749	18.3717	19.8679	20.5658	17.9486	19.3595	19.4781	18.9127	19.98	18.3564	19.1476	19.5607	17.621	20.2586	19.1459	19.4173	19.9518	18.184	19.6023	19.3512	19.3585	19.8709
CLN3	Q13286	CLN3_HUMAN	1	3.42466		0.112307	0.105642	+	2.95581	-1.15623	20.9777	21.188	21.0456	21.5725	21.1473	20.8071	20.2698	20.2398	20.0223	21.9811	22.0056	21.8647	21.484	22.2257	21.8414	21.6796	22.3457	21.8528	19.1225	19.2735	21.149	20.845	21.7016	20.8682	19.1321	19.4701	20.5669	19.8037	20.3151	18.9438	20.882	20.7572	20.5391	20.9714	19.0166	18.8488
CMTM7	Q96FZ5	CKLF7_HUMAN	1	4.57143	+	1.74997	-1.73463		0.166262	0.182619	19.8181	22.9793	23.0766	22.8361	22.4242	23.3382	23.4304	23.2018	23.1576	21.5135	22.4334	18.8054	19.5935	22.0148	19.6587	19.0283	18.2402	18.6256	21.9745	21.8335	17.9522	22.1865	22.5135	22.5779	22.9322	22.7751	22.7721	22.1955	22.239	22.2137	21.954	22.1793	22.0638	22.8513	22.6314	22.3987
NDUFB2	O95178	NDUB2_HUMAN	2	8.57143		0.991044	0.529997		0.337192	0.271556	19.5485	19.4242	20.4323	21.5487	19.1364	18.8112	21.5084	20.7865	20.3132	21.182	20.0627	21.1323	20.8798	20.2567	20.8148	21.2222	21.8455	21.3475	20.9797	20.7908	19.8963	20.3642	21.1846	20.6643	21.2405	20.8799	21.0306	19.9327	20.4217	21.0801	20.5423	18.7317	19.507	21.1049	21.5697	21.104
DCAF17	Q5H9S7	DCA17_HUMAN	1	2.88462		1.19687	0.560475	+	2.26702	0.641967	20.1025	19.0885	19.3517	19.8112	19.6987	18.7561	19.6765	21.0027	19.2965	19.4675	19.7337	19.6843	20.2863	18.2969	20.411	20.0048	20.2083	20.6369	21.1267	18.8481	20.4727	20.7846	20.6237	20.6956	19.6479	19.4518	19.8113	20.6577	20.0651	20.4422	20.8275	20.7656	20.6555	20.1502	20.5269	20.3717
DCD	P81605	DCD_HUMAN	1	10	+	6.87855	-4.12428	+	4.15043	-2.72435	23.314	23.2649	23.5284	23.0849	23.1666	23.6592	25.8332	25.8062	25.6124	21.0472	21.0067	20.8354	18.918	19.8664	18.9855	19.7441	19.615	19.4507	18.1975	19.9458	18.9093	19.8223	18.2881	18.925	21.0383	20.4794	20.4672	20.0176	18.9387	20.3221	20.5145	20.629	20.2796	21.6362	21.4716	21.6725
DEFB124	Q8NES8	DB124_HUMAN	1	29.5775	+	4.29024	-2.2985	+	3.49758	-2.15774	19.6731	19.4794	20.0517	16.8032	18.6476	18.6407	20.5488	19.8351	20.2434	20.2023	16.5148	16.2145	16.885	17.0586	16.7558	16.5119	16.261	16.541	16.9389	16.2617	16.9657	16.3087	16.4674	16.3169	16.3333	16.2186	19.1963	16.5161	16.855	16.7334	16.6179	16.7801	16.2218	16.4268	16.6806	16.3822
DUOXA2	Q1HG44	DOXA2_HUMAN	1	4.375		1.33445	-0.827329	+	2.04732	-1.31774	23.4222	20.4663	19.4499	21.3705	19.7966	20.9654	21.0861	20.551	20.21	19.377	20.8003	21.6845	20.3191	19.885	18.3328	19.4363	19.8407	20.8182	18.663	19.9458	20.6546	20.7132	20.2467	20.3963	20.6386	18.9098	20.1608	19.4152	17.5479	20.1882	21.065	19.8984	19.9001	17.4615	19.7397	18.4415
H2BC13	Q99880	H2B1L_HUMAN	3	7.93651		2.7383	0.456826	+	3.24204	-0.680943	31.2436	30.8708	30.9594	30.339	29.8976	30.4236	31.0639	30.686	30.4097	30.7725	30.36	30.3468	31.1586	30.662	30.9913	31.0593	30.9543	30.8302	31.5286	31.1221	31.3884	31.1142	31.0751	30.9708	29.1622	29.4221	29.1941	30.1155	30.0274	29.9481	30.5193	30.275	30.3539	30.0336	29.9409	30.2095
ETV7	Q9Y603	ETV7_HUMAN	1	3.51906		0.000806229	-0.000447273		0.811293	-0.233369	19.6577	19.8532	19.6919	19.4962	19.3412	19.3133	19.6922	19.1729	19.6459	19.4596	19.6071	19.1045	19.8187	19.6578	19.4694	19.513	19.7998	19.6885	19.4759	20.4782	19.4194	19.5352	17.7774	19.3969	19.583	20.0792	19.1499	19.4634	18.5244	19.4603	18.3408	19.5333	19.612	19.5599	19.0219	18.9071
EVX1	P49640	EVX1_HUMAN	1	5.40541	+	3.56151	1.21144	+	2.74965	1.08878	18.6805	17.6762	17.689	18.4006	18.742	17.6387	18.9783	17.2196	18.3482	18.4074	18.8682	18.1842	18.6685	21.2756	18.8282	19.4273	19.2619	18.9742	18.7749	20.6625	18.8994	19.3674	19.6744	19.5561	20.4709	18.7004	20.4118	18.5588	20.2065	19.8503	20.3389	18.8271	19.2179	18.2596	19.118	17.9382
GTF2A2	P52657	T2AG_HUMAN	1	8.25688		1.37066	-0.214218		2.88199	-0.435037	22.8585	23.3517	23.3171	23.5938	23.2981	23.1854	22.8191	23.2456	23.4966	22.9495	23.1611	22.8921	23.054	23.1644	22.4762	23.3586	22.7997	22.8152	23.1205	23.0559	22.8541	23.145	22.9655	22.7887	22.9664	23.0224	22.9295	22.8867	22.6185	23.2477	22.2624	22.9438	22.9086	22.3579	22.4454	22.3587
ATP6V1F	Q16864	VATF_HUMAN	2	9.2437		0.803731	-0.392133	+	3.09979	-1.09986	19.1928	20.4473	20.2922	21.5824	21.3928	21.2855	20.4319	21.3522	20.2325	20.9621	20.7687	21.0042	19.6558	20.1717	19.6173	20.2964	20.9228	20.7154	20.6183	20.0564	19.1339	21.0901	20.9271	21.0338	21.1295	20.4213	19.9719	20.0882	19.0941	19.0513	19.9815	19.0168	18.6808	19.8653	19.1914	19.2543
H3-3B	P84243	H33_HUMAN	1	6.61765		0.445383	0.548034		0.180182	-0.343668	25.969	26.1338	25.8887	25.6004	18.9174	26.1728	25.6126	25.8097	25.612	25.7757	26.0386	25.7259	25.5298	25.8645	25.3815	25.6918	25.7001	25.8846	25.6855	26.2014	25.8736	25.8703	26.0333	26.1168	25.3432	19.3626	25.6186	25.6143	25.6996	25.2315	25.2315	25.4419	25.2839	25.5028	25.6064	25.1964
HIGD1A	Q9Y241	HIG1A_HUMAN	1	19.3548		0.229284	0.190712	+	1.9169	0.845996	20.0042	20.9643	21.2421	21.4854	21.0708	20.4922	20.8027	19.5272	21.7875	22.1839	22.604	19.6259	20.9621	20.3405	20.384	20.2305	20.5706	20.6613	21.8058	22.2234	21.6736	21.6333	22.1007	21.493	21.5104	21.2259	21.3848	22.3046	21.9415	22.4619	21.8133	21.6371	21.0709	22.0763	22.4264	22.0891
HLA-DQA1	P01909	DQA1_HUMAN	1	5.51181		0.567422	-0.381227	+	1.8846	-1.09458	22.2865	19.1011	21.8248	22.0836	22.0308	22.0364	19.8217	21.4592	21.1696	21.0084	21.4248	21.2115	20.9054	21.2481	21.3	21.4868	21.4499	21.628	20.0589	19.7034	21.0024	21.4246	19.8862	20.7898	21.103	21.2867	21.1355	20.4268	18.5791	20.6313	18.5058	19.3276	19.0836	20.6139	20.9271	20.7028
HSD11B1L	Q7Z5J1	DHI1L_HUMAN	1	9.20635		0.145629	0.299822		0.537322	1.03302	18.6853	19.0305	19.1476	23.8928	21.3963	19.2646	19.6601	20.4726	20.7168	18.7584	19.7784	19.7863	24.4607	19.2061	23.0429	18.4255	19.9204	18.9447	18.9071	24.9259	19.2194	19.718	17.7375	19.6791	19.7166	20.0918	23.5221	22.2391	20.1041	24.5254	24.7536	16.5405	23.5516	15.4729	22.1712	20.297
ID3	Q02535	ID3_HUMAN	1	25.2101		1.21316	-1.01333		0.0593217	-0.102748	17.0397	17.2193	17.0934	16.8964	16.6935	16.5983	18.8044	19.9174	20.8818	16.691	16.9046	18.8216	16.6946	16.7607	16.5164	16.4577	16.5807	16.5373	19.2951	18.4828	16.0914	16.1399	15.9552	15.8896	16.0408	19.6318	14.629	18.7634	19.2916	18.701	16.3344	16.2101	16.4203	18.7804	18.663	18.8626
IER3IP1	Q9Y5U9	IR3IP_HUMAN	1	9.7561		0.820403	-0.344374		1.58988	-0.442329	19.2457	19.209	19.0859	19.1328	18.6653	18.6181	19.6064	19.9265	19.9401	19.393	19.616	19.2927	18.7381	19.1239	18.9259	19.5403	19.3014	19.4007	18.0338	18.1716	17.6654	19.8174	19.5951	19.2855	19.2065	19.5693	19.6934	18.7742	19.1292	18.4017	18.1943	18.4513	18.3247	18.734	18.8967	19.0483
INSYN1	Q2T9L4	INSY1_HUMAN	1	4.43686		1.16032	0.619122		0.168249	0.146609	17.3571	17.4919	17.0215	17.2378	17.4095	16.6189	17.2825	18.9061	17.4196	17.6952	17.314	18.3808	18.2964	17.7409	18.5637	17.8576	17.7217	17.3618	17.9132	19.464	20.2559	17.8994	17.8413	16.6486	17.876	16.4222	16.834	16.9307	17.6755	19.942	17.0235	19.4376	17.1632	17.7549	17.1076	17.7269
CYB561D2	O14569	C56D2_HUMAN	2	5.40541		0.730855	0.615225	+	0.957117	0.80015	22.4632	18.4497	21.4593	18.8575	22.4689	22.1448	19.9687	20.5872	22.5566	21.7915	21.5575	21.364	22.073	21.995	21.8843	21.9093	21.85	21.5516	22.3425	19.6544	22.1918	21.7199	21.703	22.1766	21.8474	22.0035	22.3051	22.407	22.3896	22.2627	22.0955	22.4325	21.9508	22.5921	19.1553	21.8291
KAT8	Q9H7Z6	KAT8_HUMAN	1	2.18341	+	4.05073	1.14277		0.591998	0.432	20.0489	19.6713	19.5487	18.6883	19.6155	19.2645	18.8698	19.9017	19.7661	20.6395	20.4648	20.914	21.3163	21.0883	21.2714	20.6498	20.9307	20.4836	21.5809	21.0719	19.7683	20.6333	21.2573	21.0548	17.759	19.5278	18.446	20.8566	21.2502	20.2386	20.638	20.6304	21.2215	20.6366	20.5491	20.8235
FAU	P62861	RS30_HUMAN	5	9.02256		0.0144985	0.00335534		0.646442	-0.101067	26.7518	26.9442	26.6047	26.7461	26.6953	26.9733	27.0678	26.7761	26.3849	27.017	26.7797	26.9197	27.0625	26.6666	26.9124	26.6634	26.6241	27.1053	26.9233	26.426	26.9791	26.8366	26.6749	26.8264	26.3052	26.4674	26.9432	26.6169	26.6122	26.8081	26.6041	26.6194	27.0097	26.8723	26.7618	26.8273
KCNA7	Q96RP8	KCNA7_HUMAN	1	3.07018		0.134318	-0.151508		0.0451984	0.0512166	17.7443	16.998	16.9944	16.9472	16.9198	16.9378	16.213	19.8861	19.5985	17.1761	18.9605	17.1621	17.4883	17.3114	17.5907	17.1955	17.3921	17.6052	16.9259	20.3489	16.4329	17.114	17.0519	17.263	17.4922	17.3477	17.2935	17.2502	19.702	17.5773	17.4656	17.1916	17.4388	17.3763	17.2112	18.8058
KDELR3	O43731	ERD23_HUMAN	1	4.20561	+	4.81345	-1.4076	+	4.19075	-1.16378	20.6875	20.5218	20.6072	20.4346	20.4036	20.5303	20.1931	20.748	19.8394	19.3736	19.5354	19.4253	18.7881	18.8266	18.8995	18.5724	17.4273	18.1358	19.1266	19.7018	19.1093	18.2006	20.1642	18.4565	19.5729	19.2367	20.528	18.7874	18.6734	19.4545	18.4338	18.7924	18.7157	19.4117	18.2275	18.5006
SEC61G	P60059	SC61G_HUMAN	2	17.6471	+	1.93965	-0.980134		0.191465	-0.0554228	24.3126	24.2024	24.1568	24.5439	24.7179	24.3935	24.4394	24.919	24.8992	24.2552	24.2695	24.1167	23.6221	24.0753	23.8895	24.1342	24.2477	23.3306	22.8144	21.5561	20.6961	24.384	24.3312	24.3832	24.6977	24.8182	24.7487	23.9735	23.842	24.2652	24.5765	24.4569	24.2616	24.22	24.2891	24.4117
KLRC2	P26717	NKG2C_HUMAN	1	9.95671		0.445226	0.437321		0.820294	-0.787829	22.1683	22.5467	20.6573	21.9988	22.1091	21.4769	20.6805	20.3585	19.5984	22.9184	22.8701	19.2752	22.1191	21.6194	21.9938	21.9262	22.3491	21.4514	22.6397	22.4583	22.1602	18.7585	21.9794	22.4507	20.6896	19.1133	20.7988	21.161	21.3869	21.7604	22.4476	22.0805	19.5608	19.1095	21.0055	18.0902
LAGE3	Q14657	LAGE3_HUMAN	1	16.0839		0.406981	0.271585		0.477563	-0.521897	22.7438	22.5237	22.1018	22.3606	19.3975	22.0865	22.9037	23.0965	22.9531	22.757	22.9839	23.21	23.077	22.6904	22.8864	22.7661	22.7676	22.7964	23.1004	21.8338	22.8137	22.386	22.5042	22.7551	22.65	22.7715	22.9114	18.6532	22.239	22.7118	21.5109	18.9515	22.1761	23.2128	22.3261	22.7411
TPM1	P09493	TPM1_HUMAN	2	4.22535		0.466571	1.1789		0.0560505	0.184066	26.1068	26.0127	26.4388	26.6091	19.4203	19.2224	19.7634	20.1283	19.8703	26.1242	25.7464	26.0507	25.9923	26.016	25.0574	25.4137	25.7297	25.9519	25.6033	25.7615	25.9197	19.4429	25.7179	19.0338	25.3067	25.2612	19.9429	20.0003	24.6427	25.1771	25.5006	25.1387	25.1737	19.1094	24.3715	24.0773
LEPROTL1	O95214	LERL1_HUMAN	1	9.92366	+	7.52739	-1.45705	+	8.09675	-1.90561	21.0368	21.1272	21.3602	22.2209	21.6951	21.8847	21.0543	21.29	21.4944	20.8598	21.0942	21.0037	19.9018	20.2639	20.4202	19.6635	20.1406	19.3051	20.202	19.8201	20.5697	19.6427	19.1214	19.5854	19.489	18.5264	19.2627	20.3416	20.1155	18.8853	19.7981	19.7551	19.2756	18.7054	18.9118	20.1871
LHX8	Q68G74	LHX8_HUMAN	1	3.37079		0.840905	-0.528688		0.269138	0.282423	17.4102	17.5757	17.7246	17.3325	17.5651	19.7361	19.6517	19.6914	19.7087	18.2537	17.4318	19.4529	18.1179	18.29	18.2138	18.3055	18.0982	18.081	18.8476	16.9884	16.9277	18.0646	17.5374	17.7179	17.5776	19.1852	17.9284	19.0679	19.242	20.1338	19.4002	19.6006	19.681	19.4153	16.8782	16.8133
LILRA2	Q8N149	LIRA2_HUMAN	1	2.69151		1.0793	-0.796064	+	1.95143	-1.2342	17.6972	17.4862	17.5978	17.7146	17.8431	20.4292	17.1812	19.3538	20.445	17.3476	17.9452	17.447	17.003	17.3333	17.1232	17.0222	16.9631	17.2799	17.5254	19.5624	19.0239	17.4165	16.2102	16.4719	16.9914	17.0054	15.3061	17.2525	19.7525	16.8694	16.9033	16.911	16.8016	16.6128	16.6139	16.6575
LIMD2	Q9BT23	LIMD2_HUMAN	1	13.3858		0.186191	-0.0969726		1.38287	-0.479729	19.8295	19.3211	20.158	19.7426	19.8592	19.4114	20.4314	20.6954	20.1344	20.3524	20.6238	20.7256	19.8886	19.5145	20.4196	19.7188	20.1674	20.4473	20.7265	20.8717	20.0441	19.8283	18.9358	19.5588	20.0938	20.5448	19.5883	19.191	19.7133	19.7523	18.9172	20.0636	19.4187	20.2121	19.6636	18.3697
LOC122539214	A0A7P0TAN4	A0A7P0TAN4_HUMAN	1	2.4961		0.579504	-0.444455	+	1.04251	-0.786289	19.6137	18.0649	19.321	19.5412	18.5234	18.5266	20.994	20.1713	18.4992	17.2207	20.2751	18.3794	18.2182	17.8133	18.0618	18.5786	18.0175	18.6679	18.4014	18.5171	20.1493	19.5879	19.9066	17.8775	16.5705	18.3996	16.3108	19.0955	20.4074	18.8809	18.4243	18.995	18.5989	18.2317	17.8991	17.8813
MAD2L2	Q9UI95	MD2L2_HUMAN	1	12.7962	+	1.55257	1.37339		0.629619	0.778157	18.0171	18.4008	17.8251	17.7384	18.5215	17.366	20.0206	20.4418	19.167	19.6661	18.8238	20.8003	21.4255	18.4433	21.4364	18.5152	21.7539	22.8655	19.8316	19.1909	20.3057	18.3886	22.5496	18.5629	18.5887	19.8451	18.8499	17.8139	22.867	17.5359	18.6864	22.416	18.656	17.9203	21.915	21.0322
MAGOH	P61326	MGN_HUMAN	1	5.47945		0.68279	-0.633912		0.400621	-0.117853	22.7072	22.4436	22.5058	22.8918	22.4963	22.3879	22.3659	22.1009	22.5895	22.9577	22.57	22.7602	22.7628	21.7213	22.8108	22.801	23.3105	22.8872	19.1386	19.1369	19.423	22.9128	23.0857	23.1793	22.7601	22.9859	21.7076	22.3086	21.7686	22.4203	22.6543	22.7524	22.5183	22.0842	22.7907	22.6115
MAP1LC3A	Q9H492	MLP3A_HUMAN	1	5.78512	+	2.25726	-0.887998		0.856946	-0.499914	21.8802	22.1178	21.9287	22.0453	22.2324	22.2981	21.6475	19.8256	22.3135	21.6198	21.9602	21.5582	21.4296	21.3509	21.3911	21.2424	21.5355	21.3784	19.6966	21.4105	20.8805	19.338	20.8962	20.2215	22.3515	21.4086	21.6232	21.4669	22.0578	21.6385	21.3976	21.7382	19.3526	21.4977	21.3585	19.5373
MEP1A	Q16819	MEP1A_HUMAN	1	2.68097		0.288026	-0.205163	+	1.46185	-0.736573	18.2265	20.7533	19.2266	19.0506	18.382	20.1169	19.4111	19.4961	20.5302	18.9846	18.2379	19.8853	18.3839	18.9679	18.8912	20.0705	20.0115	18.93	19.4749	18.1544	18.7212	19.8559	19.7623	18.6156	18.604	17.6178	18.0389	18.5805	20.2104	18.646	17.5461	18.7751	18.1675	19.2782	18.6909	19.307
MGST2	Q99735	MGST2_HUMAN	1	9.52381		2.17388	0.393756	+	7.71427	1.17808	22.0622	22.0517	21.3692	22.1251	21.7895	22.413	21.7437	21.5214	22.2021	21.1111	22.4217	22.2717	22.4897	22.3985	22.4584	22.1516	22.6219	22.1683	22.4237	22.1736	22.0736	22.1071	22.3365	22.4045	23.0016	22.8826	23.5415	23.2645	22.8525	22.8915	23.3169	23.1456	23.3008	22.8144	23.1749	23.0322
MPC1	Q9Y5U8	MPC1_HUMAN	1	19.2661		0.0706234	0.073439		0.913327	0.599691	19.1804	19.1822	19.4648	18.3852	19.8938	19.3352	20.8165	20.0379	20.4186	20.8105	20.4396	20.3918	21.4702	20.3209	18.3377	20.0325	19.3184	20.3194	21.5298	21.2731	18.9113	19.7677	19.3494	18.6073	20.6422	19.4394	21.2198	19.1996	20.9724	22.1205	21.3151	21.2054	20.187	19.0372	21.1447	19.0693
UBTD2	Q8WUN7	UBTD2_HUMAN	2	5.55556		0.542947	0.212375		0.774578	0.415022	20.3507	20.0698	18.8309	19.8434	18.5233	19.3915	19.7664	20.4393	19.5476	20.0201	20.0245	19.4145	19.4633	19.7608	20.1502	19.4527	20.1221	20.0154	19.3136	19.9995	19.9511	20.5164	20.0983	19.927	20.6599	20.4627	21.1101	19.2977	20.1461	19.6213	19.7036	20.9637	19.9375	18.1772	20.3172	20.8054
MT-ATP6	P00846	ATP6_HUMAN	1	3.9823	+	2.37441	-1.15378	+	4.9147	-1.22869	21.8398	21.6262	21.9702	21.7026	21.3501	21.2241	21.9617	21.0465	21.7237	20.4682	20.8451	21.2961	20.9566	21.1618	20.9514	21.1947	21.2695	21.1491	19.1644	20.5478	17.7551	19.8013	20.5809	18.6763	19.4326	19.9312	20.1014	20.7447	20.9722	20.83	20.1178	20.5533	20.5693	20.267	19.8318	18.959
MT-ND3	P03897	NU3M_HUMAN	1	13.0435		0.735866	-0.374359		1.19581	-0.411175	22.1755	21.6816	22.6783	21.2395	21.92	21.5881	23.0313	22.4984	22.7932	22.2899	22.1919	22.1317	21.9316	21.8514	22.2519	22.4751	22.5498	22.4918	20.352	21.2451	20.4749	22.3975	22.3826	21.3234	22.4414	22.3764	22.2836	22.2328	21.3645	22.3367	21.6268	21.4295	21.1583	21.3302	21.3919	21.3131
NDRG4	Q9ULP0	NDRG4_HUMAN	1	3.69318		0.0938847	0.080816		0.684275	-0.321323	19.8295	18.5607	19.3929	18.8464	18.991	18.8281	19.4322	20.563	20.4093	19.1017	18.731	18.8317	20.2384	18.4709	18.8201	18.4854	18.767	18.791	20.0242	18.8395	20.993	19.0666	20.8743	19.1168	18.474	18.9773	18.5887	18.027	19.1321	19.7556	18.9147	19.4262	19.7815	18.361	18.9269	19.2966
NFYB	P25208	NFYB_HUMAN	1	8.21256		0.262989	0.276913	+	1.11543	-0.944842	22.5218	21.835	19.7494	22.1094	22.0703	19.9158	22.1931	22.5214	18.6891	22.1309	22.5176	23.0591	21.4993	22.8827	21.1438	21.8045	21.1217	20.6934	22.7359	22.2393	22.1355	21.1357	22.467	22.7771	19.3111	19.5541	21.6572	21.5994	21.9611	19.8689	21.1152	21.9557	21.0496	20.9727	20.2854	18.6444
NLRP10	Q86W26	NAL10_HUMAN	1	2.44275		0.303158	0.21622		0.165665	-0.139655	21.2987	19.7534	21.4989	20.8335	20.2459	20.6002	20.5225	20.5468	19.8918	20.6592	20.1258	20.8305	18.9708	21.4096	21.4353	19.6037	21.1175	20.6233	22.0193	19.4879	21.5163	21.5148	21.052	20.6511	19.6174	20.8463	20.6579	20.8214	20.9359	20.8458	18.2041	21.2449	19.0316	19.8196	21.3187	21.7875
NUDT4	Q9NZJ9	NUDT4_HUMAN	1	5.55556		2.18469	-0.569945		0.896419	-0.283944	20.5268	20.5848	20.8728	20.6973	21.29	20.5067	19.4665	20.6986	20.1745	20.1811	19.7959	20.2737	19.9413	19.7997	19.9259	19.9653	20.0943	19.5533	20.255	20.667	19.8348	19.6657	18.8047	19.7222	20.5028	20.1921	20.5983	19.4041	19.8268	20.5239	19.9171	19.9319	19.9652	19.8974	20.2036	20.6982
OSTM1	Q86WC4	OSTM1_HUMAN	1	3.29341		0.923208	0.199985		1.84617	0.286771	21.3013	21.4006	21.0588	21.4986	21.4644	21.4645	21.6885	21.5685	21.3913	21.6427	21.6817	21.4366	21.1049	21.7275	21.8295	21.5488	21.2613	21.0541	21.8595	21.7896	22.4433	21.756	21.6342	21.9887	21.6913	22.3386	21.3598	21.9008	22.1844	21.6734	21.3793	21.8044	21.6984	21.6992	21.2631	22.0462
RRAS	P10301	RRAS_HUMAN	2	6.42202		0.235855	-0.148155		0.242297	0.135038	19.7515	19.8929	19.0202	18.514	20.1799	18.5893	19.496	20.2765	19.8323	18.9826	19.2942	18.4693	18.3821	19.0965	18.1051	19.1097	18.4903	19.1493	19.6399	19.528	20.3836	19.9173	19.4456	19.2734	19.2332	19.2024	18.6839	20.0345	20.0513	19.905	19.0891	18.8797	19.1291	19.8079	19.9555	19.9476
SSR3	Q9UNL2	SSRG_HUMAN	2	7.56757		1.00265	0.578329	+	1.58583	0.804623	23.9263	24.0442	23.8995	23.842	24.4109	24.0544	24.3151	20.2383	23.2193	24.1549	23.3918	24.2282	24.3538	23.9487	24.2397	23.9749	24.0421	24.2055	24.4002	24.9126	24.1272	24.4751	23.8401	24.1451	23.86	24.122	24.5282	24.546	24.3573	24.8407	24.4992	24.0888	24.8269	24.7291	24.5032	24.4791
TUBA4A	P68366	TBA4A_HUMAN	3	3.125		2.2828	0.402374		1.48649	0.351151	27.2223	28.2014	27.6572	28.0068	27.8318	27.4237	28.3283	28.4682	28.4284	28.5582	28.4492	28.0081	28.465	28.4701	28.3515	28.5105	28.594	28.6207	28.3657	28.4262	28.4669	28.4878	28.3262	28.3273	28.0428	28.1255	28.1097	28.5294	28.7065	28.0035	28.4536	28.2319	28.5954	28.3352	28.8983	28.7657
PAQR6	Q6TCH4	PAQR6_HUMAN	1	7.26744		1.62752	-0.628679	+	1.99341	-0.704491	18.8231	18.8437	18.7776	18.7379	19.4757	20.2748	19.9322	19.4638	20.4993	18.6031	18.3819	20.5468	18.7526	19.0295	18.9051	18.9844	18.871	18.8839	18.8074	19.1442	19.2385	18.1966	17.7785	18.2241	18.2838	18.695	18.3268	19.2013	19.0107	19.1931	18.2409	18.2863	18.2992	18.6853	18.6039	19.0798
PEMT	Q9UBM1	PEMT_HUMAN	1	6.53266	+	3.13495	-1.43716	+	4.60333	-1.65936	21.9011	22.3846	22.4416	22.0817	22.2133	22.3639	21.6192	21.6724	22.0867	21.3751	21.7509	21.7394	19.9745	21.3415	18.8144	21.0665	19.7108	18.3854	21.9733	21.7543	19.6937	21.9398	20.378	21.3519	20.0592	19.4596	21.2176	21.2309	21.8247	20.7935	20.4211	20.9814	20.8523	18.6552	18.7754	19.4466
PFN3	P60673	PROF3_HUMAN	1	6.56934	+	2.00285	-1.50259	+	2.32049	-1.61048	21.9869	20.9267	21.999	21.4508	19.7372	22.4049	22.4646	19.6116	22.4172	19.6097	17.9714	18.3068	19.4082	19.1765	19.1251	20.0334	18.2857	19.4068	20.3127	20.6568	18.3768	18.8165	19.5254	17.7319	19.9098	18.9401	18.6345	17.6695	20.0937	18.8821	19.3999	19.367	19.02	20.1137	18.7657	18.7649
LAMTOR4	Q0VGL1	LTOR4_HUMAN	3	15.1515		0.927325	-0.164921		1.02961	0.204433	23.3878	23.441	23.499	23.5421	23.1252	23.2454	22.8561	23.3943	23.1301	23.1195	22.8574	22.4132	22.886	22.8882	22.9668	22.9343	23.1134	23.0428	23.2086	22.9921	22.8358	22.9845	22.9737	23.206	23.4303	23.3068	23.1333	23.2818	23.5013	23.8807	23.2486	23.5349	23.443	23.2916	23.4692	22.943
MRPL54	Q6P161	RM54_HUMAN	3	10.8696	+	1.98054	-1.1259	+	3.0972	-1.41026	23.1223	23.0691	22.9462	23.1823	23.1182	22.9087	23.0635	23.5241	23.3295	21.4105	21.0288	21.3193	22.297	22.2842	22.044	20.6795	21.4105	21.1894	22.3764	22.4798	22.8421	21.619	19.9953	19.2945	20.871	20.9832	18.8406	21.3667	21.8103	21.7458	22.0658	21.8923	21.9419	21.922	20.6536	21.0063
POLR2L	P62875	RPAB5_HUMAN	1	13.4328		1.27231	0.64982		0.61049	0.389706	22.2715	22.9863	22.7585	22.3289	23.3366	23.1555	20.5669	20.5372	20.9503	22.1309	22.7218	22.8681	22.6406	22.7063	22.3575	23.2501	23.3596	22.8157	22.5378	22.2957	22.203	23.4673	23.37	23.4067	23.4921	22.9147	23.5544	22.6053	21.983	22.381	22.6029	22.7396	22.6521	21.7858	22.0901	22.488
PRKCE	Q02156	KPCE_HUMAN	1	2.30665		0.425875	0.311975		0.295379	-0.218183	17.6638	17.5484	17.209	19.2133	18.7944	19.4582	19.9329	20.4659	19.9983	18.9183	18.3705	18.9984	19.2463	20.2101	18.8988	18.8008	19.7062	19.3408	18.4868	19.0898	20.0885	18.84	18.2016	19.405	18.172	18.2646	18.1569	19.1752	19.4702	18.7495	18.9492	18.2256	19.1423	18.6201	18.4527	18.5748
TOMM7	Q9P0U1	TOM7_HUMAN	2	27.2727		0.415768	-0.958899	+	0.923442	-1.6169	19.6996	24.4788	20.1455	24.772	24.5218	18.4769	25.0773	25.6041	25.4751	24.3125	24.4454	24.4183	19.173	18.8245	24.5389	18.168	24.4326	18.7283	24.2546	24.1999	24.0681	24.4385	24.5114	24.5829	20.6809	19.0926	19.4486	23.9533	24.1982	24.319	23.9266	24.1574	19.6641	24.0396	18.8586	19.6857
ACTR3B	Q9P1U1	ARP3B_HUMAN	2	3.82775		0.632085	0.396214		0.222686	-0.184468	20.9741	20.7774	20.3232	18.6019	20.022	20.971	20.0001	19.869	19.3431	20.8568	20.4457	20.911	21.4518	21.3339	20.2858	21.3304	20.7483	21.0132	21.1265	21.204	19.4803	20.6191	20.6254	18.6313	19.0833	20.7063	19.8158	21.0501	21.2475	20.6701	18.8329	20.7892	21.012	18.659	19.298	19.7177
C19orf53	Q9UNZ5	L10K_HUMAN	3	16.1616		0.0337034	-0.0173761		0.978348	-0.298397	21.9778	22.3068	22.3772	21.5124	22.0569	23.1927	22.8953	23.4649	22.7561	23.2901	23.069	23.047	22.5289	22.8179	22.6639	22.4934	22.5307	22.5343	22.8717	22.5561	22.2927	22.8944	22.7549	22.7987	22.4497	22.3322	22.4083	22.4563	22.4306	22.3402	22.2768	22.2353	22.4045	22.3647	22.361	22.3057
PSG11	Q9UQ72	PSG11_HUMAN	1	4.1791	+	1.87248	1.15009		0.883907	0.681041	19.2839	19.6959	16.4707	18.9507	20.0239	19.4842	19.1557	20.4122	20.2188	18.5028	17.3306	18.4265	20.1858	20.3472	20.8305	21.5427	20.7802	19.6457	18.9847	19.6327	21.5474	19.0775	20.1341	19.0484	18.4696	19.1096	19.2806	19.6564	20.5829	19.9789	20.8714	20.6998	21.086	19.0126	18.5839	18.7969
QPRT	Q15274	NADC_HUMAN	1	3.7037		1.21307	-0.596613	+	6.33779	1.6599	19.4702	19.0672	18.5066	20.2556	18.975	20.6184	19.4191	20.0312	20.3197	19.5275	18.5387	20.8037	19.029	19.3043	18.2482	18.126	19.3241	18.9016	18.9286	19.9414	18.2584	19.4785	18.4501	20.3833	21.2018	21.0538	20.9225	21.6459	21.6089	21.2537	21.5305	21.3021	21.0173	21.4557	21.429	21.0305
NDUFA1	O15239	NDUA1_HUMAN	3	22.8571		0.392605	-0.423003		0.507176	-0.380069	22.3116	22.5245	22.6154	22.7711	22.5685	22.9914	22.2759	22.4906	22.1674	21.3889	20.9837	18.4189	22.2236	22.0562	21.8697	20.595	18.4154	21.1695	22.7266	22.6857	22.5766	21.5002	21.3686	21.2444	21.6037	21.4694	21.4618	21.8088	21.8319	21.8682	21.7485	21.3354	21.6714	21.6165	21.3254	21.2061
RAB3C	Q96E17	RAB3C_HUMAN	1	7.04846		0.597351	0.270242		0.558596	-0.204547	18.3577	18.4572	18.3997	18.4122	18.641	17.9707	18.8271	18.3674	18.6271	17.6106	17.3445	17.932	18.8499	18.3255	18.3297	17.9558	17.907	18.0638	19.1449	20.0886	19.082	17.899	18.0792	18.4647	17.5162	18.7835	17.8843	17.9748	18.263	18.2563	17.2557	18.4095	18.588	17.5178	17.9982	18.0452
RABAC1	Q9UI14	PRAF1_HUMAN	1	7.56757		1.33626	0.343066	+	3.76826	0.829091	21.8168	21.8126	21.8491	21.5095	21.2399	21.6788	21.3183	21.8841	20.992	22.0988	22.6187	22.4815	21.3977	22.2602	21.9376	22.216	22.1243	22.1342	22.6384	22.0933	21.96	22.1679	22.1005	22.3869	21.8828	21.9681	22.2407	22.5154	22.8797	22.7714	22.7396	22.5007	22.5682	22.9477	22.9197	23.3152
RAB5IF	Q9BUV8	RCAF1_HUMAN	2	11.6788		1.19836	0.901778	+	1.09359	0.845882	20.1057	18.3836	22.4742	23.6935	23.4192	23.4005	22.3733	22.9975	22.5611	22.2432	21.2958	21.2422	22.798	22.7443	22.4162	23.6143	23.1749	23.5057	22.6033	22.6634	23.3585	22.9366	22.6365	22.5592	22.7594	22.1246	22.2495	23.2999	23.0231	23.5483	22.6137	22.7665	23.1649	22.7575	22.9469	23.086
RAP1B	P61224	RAP1B_HUMAN	1	14.1304		0.37371	0.32973	+	1.7659	0.90799	19.9912	21.0157	20.877	18.7803	19.3068	19.7766	20.0086	19.7503	21.74	20.4702	18.3042	20.6981	21.5651	21.2745	21.4633	20.6223	21.3959	20.3234	18.8248	19.4295	19.5044	20.1501	21.1241	18.9983	20.8671	20.7505	20.4884	22.1024	20.9059	21.6509	21.6672	21.3132	21.3854	19.2901	20.5743	20.6193
RPLP1	P05386	RLA1_HUMAN	2	14.0351		1.1907	-0.475588	+	2.85013	-0.842371	29.0875	28.3315	29.0048	29.4134	29.4236	29.4917	28.1407	28.4163	28.2105	29.1471	29.3178	29.1524	28.8582	28.3863	28.6345	28.7063	28.7995	28.6692	27.3308	27.276	27.5561	29.1474	28.9644	29.1016	29.0497	28.6956	28.9674	27.4458	27.4727	27.4707	27.6036	27.844	27.8916	28.5252	27.5677	28.4948
HMGN3	Q15651	HMGN3_HUMAN	2	17.1717	+	3.59922	-1.26568	+	4.86555	-2.35839	22.7445	22.2709	23.0372	22.919	22.9393	22.7509	23.662	23.097	23.4463	21.8336	22.0739	21.7739	21.5943	21.2258	21.7853	20.5618	21.2011	21.1851	22.0708	22.178	22.0164	21.6547	19.4957	22.3912	21.5322	21.5872	21.3321	19.3841	19.4868	17.9468	21.5692	21.6068	21.499	18.5521	20.2373	19.5143
RHOBTB3	O94955	RHBT3_HUMAN	1	4.90998		0.21986	0.202239		0.0689758	0.0832856	19.9208	18.062	18.8419	18.6928	20.2918	20.1925	20.7967	20.1068	19.8589	19.0957	18.3165	18.005	21.1947	19.576	18.8729	19.4688	20.9751	19.8983	19.6191	18.9839	18.4517	18.6437	20.3378	18.5864	18.5244	19.418	18.3136	19.3523	19.9588	21.694	19.1041	18.3949	21.9009	18.6243	18.7375	19.1578
RMND5B	Q96G75	RMD5B_HUMAN	1	4.07125	+	3.34075	-1.14897	+	1.53599	-0.689476	17.7575	19.8926	19.7003	18.8437	19.264	19.359	19.9191	19.6416	19.6498	20.6882	19.504	18.109	17.7783	17.7243	17.6234	17.8347	18.0719	17.718	19.1777	19.126	18.4366	18.4651	18.0178	18.5673	19.0181	18.0504	18.3698	17.8296	19.2415	19.0401	19.0423	18.377	18.5146	17.6458	19.7141	19.2118
RNF139	Q8WU17	RN139_HUMAN	1	1.80723	+	2.49576	-1.05663	+	2.82718	-1.14234	19.3345	19.684	18.7789	19.9388	19.2691	18.7808	18.7252	21.0632	19.9754	18.6895	18.9072	19.1048	18.7594	18.9478	17.9711	18.9632	18.6746	18.9711	17.3495	16.8954	17.375	19.6879	17.5924	18.3842	17.2606	18.4598	18.5334	19.7869	16.903	18.3134	18.8677	18.1106	17.3604	18.9913	17.5261	18.43
SPCS1	Q9Y6A9	SPCS1_HUMAN	2	10.0592		0.102652	0.114652		0.173468	0.117662	23.2508	22.1728	23.1297	23.0986	22.1298	23.4094	22.1628	21.3803	21.9103	23.5716	22.7151	23.0765	23.4419	23.144	23.848	22.9143	22.9885	23.3489	23.07	18.7875	23.195	23.1205	22.9273	22.5977	22.5094	21.1419	22.5344	22.6264	22.6797	23.1789	23.2351	23.5231	23.4236	22.8576	22.4397	23.27
ATP6V0C	P27449	VATL_HUMAN	2	11.6129		1.32063	0.302219		0.818544	0.220075	24.5605	24.4873	24.6476	24.9832	24.7934	24.5866	25.193	24.7046	24.7912	25.199	25.3153	25.4903	25.1418	25.1141	25.5155	25.2506	25.1482	24.919	25.6447	25.2535	25.5407	24.9671	24.2962	25.5872	24.8697	24.3103	25.5509	25.3355	24.9444	25.3415	25.1434	25.1792	24.7845	25.6439	24.7796	25.51
SFR1	Q86XK3	SFR1_HUMAN	1	5.30612		0.104232	0.0699256		0.0877239	0.0707563	18.3021	18.2521	20.5835	18.6806	18.0399	18.2477	19.7977	18.1733	18.3317	19.3476	18.151	18.41	18.4567	18.576	18.8539	18.2667	18.5608	18.6615	18.7641	19.0738	19.5837	19.3027	18.429	18.6273	18.0012	18.1251	18.1907	19.3921	18.5091	19.3318	18.6492	19.0802	17.6443	18.926	19.6608	19.6556
COX7C	P15954	COX7C_HUMAN	2	28.5714		0.0749042	0.0954477		0.690249	-0.831935	19.3942	22.3253	21.6463	22.679	22.7669	22.2055	20.0444	20.4636	20.4944	22.0452	21.865	22.1411	22.6108	22.0494	22.2725	22.4144	22.6616	21.28	19.3119	20.0737	19.7832	22.3235	22.2598	22.1754	22.0894	22.5142	22.6553	20.8657	18.71	22.0649	21.1917	18.4299	21.7048	22.0649	17.2684	18.5285
SIGLEC8	Q9NYZ4	SIGL8_HUMAN	1	6.01202	+	2.22137	0.993539		1.15068	0.527503	19.231	18.4587	18.3958	18.4234	18.3126	19.1579	19.7578	18.3833	18.6002	19.3869	17.9929	17.2431	19.8204	20.3336	18.2092	19.8445	18.6924	18.9705	20.777	20.3292	20.152	18.3245	19.1447	20.6681	19.4105	18.3197	19.6815	19.178	19.382	17.8837	20.0772	18.1967	19.087	19.302	19.9108	19.2446
PTGES	O14684	PTGES_HUMAN	2	11.8421		0.253429	0.16259		0.892331	0.513001	21.8298	21.867	19.3822	21.5344	21.5542	21.1698	20.0689	19.9318	21.6587	21.7176	21.9108	22.004	20.8568	21.4624	21.3638	20.9884	21.1877	21.0691	21.61	21.8234	21.4513	21.5506	21.5646	21.652	22.1817	21.7733	22.0385	21.9398	21.6595	22.1962	21.891	19.6552	21.7299	21.8522	21.8926	21.9751
RPS27L	Q71UM5	RS27L_HUMAN	3	21.4286		4.11307	0.394484	+	10.0812	1.2215	25.265	25.1854	25.181	24.9598	24.912	24.9517	24.8264	24.8641	24.6897	25.0841	24.8582	24.8716	25.2003	25.1139	25.2753	25.3291	25.5148	25.2089	25.7545	25.584	25.6611	25.4645	25.1068	25.1697	26.0232	25.8848	25.9727	26.4634	26.345	26.505	26.315	26.7278	26.0478	25.5245	26.3155	26.1822
SLC10A7	Q0GE19	NTCP7_HUMAN	1	2.35294		0.540216	0.647468		0.0102867	-0.0189368	21.1775	22.9813	22.237	20.7377	21.8222	22.8614	19.1028	18.2572	19.4502	20.6361	20.5221	22.5701	22.1155	22.6184	18.6786	22.1223	21.5674	22.6706	20.1124	22.0923	19.8886	22.7512	22.4991	23.0088	22.7157	23.9031	20.4657	18.9323	21.242	21.846	20.1323	21.7281	18.4492	19.4623	21.8094	21.4419
TMEM167A	Q8TBQ9	KISHA_HUMAN	2	25		0.0110054	-0.0108887		0.106799	0.0908251	23.5791	23.238	23.7279	23.8815	23.6275	23.6281	23.5302	23.5259	19.8252	23.4855	23.8341	23.7532	23.5389	23.3548	23.3207	23.3752	22.1422	23.4219	22.9484	23.1056	23.2646	23.7717	23.5853	23.6764	23.349	23.5349	23.5032	23.0268	23.3133	23.2216	23.4371	23.3187	23.5992	23.5774	23.2429	23.6022
SLC16A7	O60669	MOT2_HUMAN	1	3.13808	+	4.86558	2.04535	+	3.5294	1.61676	21.2341	21.161	19.2757	20.9382	20.6759	18.5461	21.0318	20.4186	21.3038	22.4095	22.8926	22.4819	23.2497	22.9302	22.9366	23.2398	23.0655	23.2073	23.2541	23.3165	23.2073	22.7623	22.6855	23.0588	22.7941	22.1729	22.4617	22.9035	22.6132	22.8909	22.9188	23.2334	22.7877	22.1548	22.7111	22.1286
ATP5MJ	P56378	ATP68_HUMAN	5	32.7586		0.491172	-0.185335		1.48048	-0.383444	23.9369	23.3565	23.1151	23.4053	23.3903	23.4112	23.8778	23.3809	23.2521	23.5125	23.0518	22.4893	23.3567	22.432	22.6247	23.7511	23.0868	23.2225	23.9756	23.6317	23.6233	22.7176	22.9344	22.5991	22.2653	22.2983	22.6649	23.023	23.0742	23.5099	23.754	22.9424	23.3794	22.721	22.9049	23.0408
DES	P17661	DESM_HUMAN	2	4.04255	+	1.21171	-1.26306		0.349899	-0.320291	19.503	23.248	23.0379	23.3736	23.1805	23.0519	22.7719	22.7396	22.7737	22.519	22.7813	22.3943	22.7739	18.9489	19.9426	18.7454	19.6798	22.7816	22.8152	22.9827	22.8777	23.2316	22.9351	18.5037	22.9367	22.9743	20.8286	22.5976	22.544	19.6601	22.5842	22.8707	22.7014	22.4364	22.7941	22.6032
POLR2K	P53803	RPAB4_HUMAN	4	32.7586	+	2.31099	1.72983	+	2.63384	1.76864	22.6289	19.5821	19.2611	19.3604	19.2086	20.0407	19.6252	19.8218	22.5509	23.2718	22.9598	22.7499	22.7204	22.5161	22.9261	22.9924	22.5666	23.1601	20.0593	23.1507	22.8584	23.3033	23.1161	22.45	23.1922	22.4477	22.9624	22.5035	22.9068	22.8164	23.2925	21.8218	23.3008	22.8101	22.0221	22.2088
SERF2	P84101	SERF2_HUMAN	2	32.2034		0.0641155	0.0320029		1.00834	0.310517	22.1042	22.1733	21.7165	22.5294	22.7717	22.6455	22.9562	23.3034	22.8767	23.2989	23.646	23.4027	22.69	22.6782	22.6268	22.8187	22.6855	22.4781	23.0013	23.0281	22.6197	23.2977	22.7451	23.1394	22.7964	22.8792	22.6801	23.2845	23.036	23.1245	23.3379	23.3492	23.0979	23.1297	23.2646	23.1707
ZFAND6	Q6FIF0	ZFAN6_HUMAN	2	9.13462		0.0502402	-0.0459297		0.311079	-0.298889	18.5105	20.2327	18.9831	18.6199	19.7079	20.0151	21.0323	20.6086	21.0976	21.3246	21.3956	20.8761	20.4945	20.3912	20.2978	20.0069	19.8884	20.0784	19.55	19.6684	19.3919	20.4128	20.9534	20.7192	20.4308	20.6906	21.0289	20.1776	20.5499	19.8444	19.0611	17.4046	18.6361	20.1596	20.3046	20.5292
ZNF768	Q9H5H4	ZN768_HUMAN	2	3.51852		0.153846	-0.120734	+	1.53933	-0.660189	19.5348	19.667	20.4552	19.7939	20.6097	18.9903	19.6119	21.4771	20.4991	19.7987	19.3541	18.5161	19.8035	19.2363	19.6485	20.4846	20.0744	20.2781	18.6905	20.6422	19.2029	20.7602	19.4064	18.6315	19.4664	19.3377	18.9123	18.9502	18.2533	19.2104	18.1861	19.6266	19.0544	19.6153	20.0824	19.6907
SLC25A30	Q5SVS4	KMCP1_HUMAN	1	4.46735	+	3.34681	1.30179		0.881125	0.536148	18.37	17.1193	17.4046	17.3991	17.5045	17.8319	18.3229	17.0056	17.51	16.9515	18.0488	18.3807	18.9615	18.0426	16.6408	18.9733	19.4074	19.5151	19.2003	19.8567	19.7894	19.8031	17.9552	19.3251	16.3916	19.2356	17.0926	18.362	18.9749	18.1355	17.7315	17.756	18.9465	19.908	18.9022	16.8463
G6PC3	Q9BUM1	G6PC3_HUMAN	2	5.78035		0.515459	-0.542588	+	3.59782	-1.77885	21.6779	22.1297	21.7985	21.5327	21.5729	21.5096	21.5261	21.5992	21.8878	18.6327	18.5407	19.8495	21.3268	21.1119	21.1232	20.041	19.3001	18.4611	22.4339	22.0254	21.3793	19.5715	18.9339	20.0381	18.6752	19.1139	19.6944	18.4488	19.4903	18.2588	20.4949	19.2239	19.2034	18.8873	19.5847	19.8355
MAP3K20	Q9NYL2	M3K20_HUMAN	2	2.5		0.221377	-0.11181		0.0786393	-0.0591593	20.4427	19.0313	18.6741	19.1773	19.9241	19.6357	18.8584	19.7976	20.4447	19.3758	18.5306	19.3402	19.2722	19.1322	19.4782	19.5128	19.0045	18.811	18.8085	19.2591	20.0244	19.7593	19.4463	19.3824	20.483	19.0399	18.34	19.496	19.8557	18.7289	18.2856	19.941	18.938	19.5143	19.4769	20.4234
SLC7A6	Q92536	YLAT2_HUMAN	1	5.82524		0.0883745	0.0666324		0.36395	-0.255176	21.2133	20.6252	19.9267	20.2412	19.6107	19.3793	18.9822	20.9637	20.6288	21.4448	21.8083	21.1933	20.1374	20.6565	21.0041	20.5865	20.6077	20.4871	20.1406	21.5702	20.506	20.3579	20.7488	20.0144	19.7585	18.864	20.0886	20.9925	20.5695	20.3395	21.0259	20.5367	20.2104	19.8261	21.1187	19.6251
MIF	P14174	MIF_HUMAN	2	17.3913		0.906543	0.382659		0.192037	0.110191	27.7826	27.9314	27.7322	28.424	28.418	28.379	26.7169	26.4682	26.7199	27.8568	28.1004	27.9588	28.0191	27.8996	27.8341	27.9872	28.7332	28.5904	27.6252	27.5662	27.4058	28.45	28.242	28.7272	28.5302	28.4697	28.3191	27.6267	27.6264	27.4049	27.2556	27.538	27.5389	27.6423	27.8127	28.0459
RABIF	P47224	MSS4_HUMAN	3	16.2602		0.424492	0.452476		0.956818	0.757836	19.0149	18.4233	20.5965	21.8511	19.2655	21.6417	21.947	19.8377	19.7796	22.4265	22.4386	22.4377	21.5969	21.6262	21.9029	21.6536	21.491	21.7971	20.604	20.9064	20.9657	21.9049	21.8726	18.7684	22.1675	22.1406	22.0512	20.9676	21.3812	21.4589	21.662	20.6185	22.0629	21.6492	20.8341	21.7601
RASL10B	Q96S79	RSLAB_HUMAN	2	9.85222		0.411065	-0.48083		0.302104	0.275967	21.8854	22.2715	22.2377	22.5182	21.6819	22.2595	21.9915	21.7201	21.4555	19.5489	18.7358	19.0146	22.2478	22.0388	22.3765	21.5787	19.9284	18.7402	19.6582	20.1288	20.238	21.6984	18.9967	21.9201	21.5623	21.4538	21.4189	21.8812	21.9327	21.5339	21.1491	22.1467	21.4113	21.46	21.1379	21.5445
SMOC2	Q9H3U7	SMOC2_HUMAN	1	5.15695		0.0926843	0.0817912		0.509145	-0.377127	17.6056	18.9525	17.859	17.7544	17.9406	18.1344	19.5109	19.6711	19.0588	17.5201	17.5661	17.7985	17.8615	17.8032	19.0483	17.7371	17.8408	19.0907	18.5116	20.0925	18.211	18.1465	16.9732	19.037	18.049	17.7614	17.384	18.7765	19.3462	17.6433	19.9642	17.2292	17.3762	17.4622	17.2287	16.6256
MAPK8	P45983	MK08_HUMAN	2	4.91803		1.79108	-0.477452	+	2.46137	-0.732758	20.4916	19.956	20.4885	20.4688	21.0707	20.3375	21.0718	20.7018	19.4674	20.9787	20.3108	20.8654	20.2344	20.2817	19.6019	20.2989	20.5675	19.1929	20.2177	19.5852	20.5195	19.7303	20.0073	20.2425	20.7057	20.2419	19.7651	19.5832	18.4294	19.4931	19.1106	19.6903	20.2494	20.2945	19.6733	20.1793
STAC	Q99469	STAC_HUMAN	1	4.47761	+	2.20231	-1.53031		0.380368	-0.542683	20.3004	19.5719	20.2402	14.7233	19.0553	20.6181	18.8132	19.8093	19.8176	17.5345	17.2862	17.3434	17.1294	16.6147	17.0029	17.344	17.1885	17.307	17.6874	17.0078	17.1556	17.4204	17.2903	17.6016	19.7295	16.8001	17.5188	19.516	19.8847	16.1152	16.1939	19.4405	16.5673	18.8303	18.7367	19.2681
MT1A	P04731	MT1A_HUMAN	2	34.4262		1.04675	0.486186		1.0829	-0.614282	22.8903	22.7286	22.9419	24.3274	24.2302	24.6856	23.5456	23.5567	22.8447	24.7017	24.2683	24.5264	24.415	24.5191	24.5438	23.4214	23.3842	23.4152	24.2743	24.3542	24.2791	24.9456	24.8573	24.6723	24.117	24.3173	24.0343	22.8691	22.8638	22.6509	22.3201	21.5508	22.1696	23.6417	23.5363	23.8048
RNF7	Q9UBF6	RBX2_HUMAN	2	18.5841		0.352274	0.138031		0.599761	0.237641	21.2802	20.3186	21.1341	21.1106	20.7614	21.1453	20.5979	19.9691	19.4194	20.7526	20.1165	20.4329	21.0174	20.7093	20.3566	20.798	20.8028	21.1531	20.96	20.5398	20.7338	20.7201	20.402	20.502	20.8081	21.14	20.0747	20.6643	21.0332	21.3417	20.1018	21.1887	20.5798	20.7797	20.9686	21.2097
SMIM12	Q96EX1	SIM12_HUMAN	2	22.8261		0.930502	-0.330321		0.0259737	0.0154931	20.2247	20.5076	19.6946	20.2784	21.0005	20.6538	20.7617	20.1011	20.5035	21.656	20.5974	21.5249	20.1861	20.3298	20.4392	20.6571	20.6211	20.2684	19.4982	19.6951	19.8462	20.7483	20.7776	20.4733	20.797	21.1717	20.6125	20.6218	19.5454	20.2846	20.5718	20.7033	20.4366	21.4314	20.8571	20.6572
SNRPGP15	A8MWD9	RUXGL_HUMAN	4	27.6316	+	3.30317	-0.801661	+	3.55894	-0.80945	26.4512	26.3712	26.8005	26.6006	26.7663	26.8034	27.421	27.0647	26.3554	25.6251	25.5917	25.8007	25.8341	25.7193	25.6973	25.8818	25.43	25.2952	25.6059	25.6624	24.992	25.4458	26.4946	25.9734	25.6683	25.4201	24.9587	26.0315	25.6982	25.6742	25.4646	25.6514	25.5683	26.2159	25.8777	25.7095
UQCR11	O14957	QCR10_HUMAN	2	37.5	+	4.20112	-1.86972	+	5.30968	-2.06206	21.9803	22.3006	22.2415	22.3735	22.0489	22.7219	22.5455	22.4175	19.9996	19.6027	21.5095	21.3451	20.6368	19.0984	20.7998	18.5232	19.6629	18.633	20.4739	20.2472	19.9248	20.6661	19.1515	20.8324	19.833	20.0987	19.0754	19.8597	18.7856	19.9062	20.0731	19.3257	20.5821	20.1359	18.4326	20.2338
XPA	P23025	XPA_HUMAN	2	7.69231	+	2.53776	0.90735		0.936958	0.485466	19.4251	19.6114	20.4	19.1101	19.6661	18.7013	19.7678	19.8927	18.7007	20.7206	20.8485	19.9359	20.5223	20.9954	20.9008	21.1372	20.8969	21.0983	19.5429	20.6712	19.2433	21.0587	21.1224	20.4791	20.3272	20.8337	20.7459	19.2714	19.2746	20.8239	20.8648	18.922	20.3402	21.1758	20.3947	19.6316
APH1A	Q96BI3	APH1A_HUMAN	3	8.30189	+	1.92095	-1.15569	+	3.25629	-1.77783	21.3815	21.9628	21.8066	20.9112	21.7553	21.6744	21.887	21.7537	21.9734	19.3852	18.5817	19.026	19.34	19.8704	20.333	18.9165	20.4643	20.2672	19.7339	19.3899	19.4616	21.3032	20.454	18.6963	19.2255	18.0969	18.6333	19.4741	18.6262	19.3215	19.476	18.3245	19.2428	21.1627	18.7935	20.3877
BOLA3	Q53S33	BOLA3_HUMAN	2	20.5607		3.56594	-0.396686	+	2.19752	-0.720577	21.468	21.8126	21.3406	22.1036	21.5249	21.6685	21.8161	22.0377	21.7615	21.7899	21.5237	21.6675	21.1781	21.4814	21.2668	21.174	21.4533	21.3779	21.365	20.88	21.0295	21.5923	21.6424	21.3135	21.6345	22.1217	21.8734	20.7675	20.7816	20.8675	20.8593	21.2866	21.8867	19.7616	19.8374	20.1898
C1D	Q13901	C1D_HUMAN	3	15.6028		0.878638	-0.835392	+	3.27857	-2.41818	23.3811	23.1274	22.3283	23.1308	23.1134	22.9384	23.2297	22.6224	22.3718	23.2893	23.1074	22.8162	19.0128	18.9731	22.5171	23.6278	23.3688	19.5401	22.84	22.8087	23.577	23.2043	22.5495	23.4124	23.4826	22.8176	23.2055	19.9482	23.282	19.2722	19.5537	19.8757	18.5578	19.0415	19.3345	18.0668
CTSH	P09668	CATH_HUMAN	2	6.56716		0.656015	-0.182124		1.02602	0.395798	19.8474	20.0512	20.194	19.6778	19.7919	20.1829	20.1657	20.2705	18.9763	19.9413	20.2893	19.2936	19.7245	20.261	19.9685	20.1465	19.5642	19.6577	19.526	19.7896	19.3502	19.3415	19.5803	19.5863	20.8827	20.906	21.2205	20.2079	18.5727	19.7843	20.3061	20.1616	20.5281	20.4554	20.2076	20.1984
DPM3	Q9P2X0	DPM3_HUMAN	4	23.913		0.125997	0.0621885		0.135785	-0.0760207	25.5561	25.6353	24.9258	25.5929	26.0516	25.7157	24.2889	24.7607	23.8858	25.3888	24.8948	25.2783	25.1721	24.9652	24.8668	25.2829	24.9925	25.2217	25.3237	25.338	25.3032	25.5502	25.3558	25.3489	25.7814	25.7121	25.4574	25.2576	24.8052	25.2314	24.477	24.5925	24.9624	24.7472	25.0989	24.9393
EMP3	P54852	EMP3_HUMAN	2	13.4969	+	7.43564	-1.60704	+	7.66194	-2.11539	22.5039	22.8073	22.8039	22.8946	22.8212	23.0162	23.5307	23.2864	23.1165	21.8162	21.9852	21.7821	20.6682	21.4147	21.3046	20.9034	21.0356	21.0942	21.6075	21.4858	21.3499	20.949	20.3331	20.9337	20.1073	20.6572	20.8339	20.0204	21.1722	21.6075	20.8157	21.0679	20.6893	20.2684	20.6504	19.0893
SYNGR1	O43759	SNG1_HUMAN	1	5.15021		0.111885	0.0745141		0.46963	-0.330433	20.2317	19.4166	19.693	19.8924	20.6752	18.5737	20.4539	18.9547	21.3265	19.934	20.2633	19.8981	19.9522	19.3121	20.127	19.7757	20.887	19.6062	19.4825	20.5419	19.6195	20.2872	20.1789	20.437	20.7108	20.8151	20.9998	19.5654	19.0338	18.2703	18.7596	18.4713	19.6277	19.9828	19.3177	19.7935
FAM76B	Q5HYJ3	FA76B_HUMAN	2	6.48968		0.257357	0.0973164		0.572243	-0.180913	19.614	18.8565	19.5855	19.9129	19.5991	19.4084	19.4008	19.8304	20.2236	19.4099	20.1744	19.4013	19.9556	19.7652	20.0733	19.7358	19.8183	20.1082	19.9766	18.6516	20.0682	19.4089	19.6004	19.4227	19.3181	18.7225	19.7002	19.9716	19.0334	19.8418	19.4672	19.3819	19.8124	19.4651	19.6902	18.8416
HMGN4	O00479	HMGN4_HUMAN	3	24.4444		0.086787	0.141887		0.246248	-0.357272	24.5951	24.5933	19.9438	24.9927	24.5054	24.8369	25.3769	25.5011	25.4465	23.0925	23.2984	19.2127	23.9332	23.8545	24.042	23.8019	23.8945	23.7997	24.1699	23.885	24.4383	23.8239	23.7317	23.7232	23.6872	23.6593	23.738	23.5462	23.6214	23.2157	23.2525	23.2725	22.697	23.5373	23.3787	23.5021
MFSD12	Q6NUT3	MFS12_HUMAN	2	4.58333	+	3.43327	1.12244	+	3.92455	1.51393	18.8546	19.4319	18.4577	18.3643	19.1354	17.9869	20.1367	20.1702	19.56	18.49	20.0565	19.5913	20.6731	20.5573	20.0859	20.9667	20.2356	19.6355	20.1986	20.825	20.7493	20.336	20.3861	19.0557	20.8443	20.3534	21.123	20.3514	20.9871	21.1588	20.5432	20.0834	18.553	21.5242	21.1726	21.7083
NOMO2	Q5JPE7	NOMO2_HUMAN	2	1.73639		0.410487	-0.182763		0.322477	-0.115912	20.309	20.5795	20.1052	20.0812	19.8467	19.8789	20.4284	19.4312	20.559	20.8003	20.6101	20.5232	20.8703	19.9283	20.4129	20.44	19.9968	20.5283	19.2438	20.6225	20.3321	20.1818	19.5383	18.8644	20.4372	19.4525	19.3877	20.026	20.298	20.6876	20.0124	20.2891	20.2324	20.2648	20.3077	20.3666
PDCL	Q13371	PHLP_HUMAN	2	7.30897		0.65925	0.165609		0.248788	0.0803789	19.547	19.1839	19.7593	18.77	19.1267	19.2201	18.8775	19.2483	19.5189	19.5674	19.3781	19.9485	19.4765	19.822	19.6273	19.3948	19.8768	19.2892	19.4731	18.8361	19.9223	19.5778	19.3866	19.4506	19.1141	19.4982	19.3196	19.5367	19.9148	20.1678	19.0573	19.2495	19.4207	19.2782	19.1534	19.4
RABL3	Q5HYI8	RABL3_HUMAN	2	9.32203		0.0504814	-0.0499682		0.47242	0.192687	23.0219	22.9376	22.9722	22.8526	23.0159	22.8065	22.6957	20.8062	22.899	22.5506	22.9841	22.6081	22.934	23.1051	23.0496	23.1238	22.9713	23.3247	22.815	19.36	22.9883	23.009	21.9855	22.8844	22.7654	23.0897	23.153	23.0572	23.0973	22.5282	22.8887	22.8047	22.7537	22.1454	23.0521	23.1273
ATXN7L3B	Q96GX2	A7L3B_HUMAN	2	23.7113		1.69449	-0.64642	+	1.50073	-0.682496	19.262	20.6236	20.437	20.9327	20.9438	20.7725	19.8822	20.9845	19.6423	20.9566	20.9358	20.5146	19.818	19.6189	20.074	19.8702	19.8761	20.1917	19.6533	20.2705	18.5717	20.584	20.9021	18.6999	21.2126	20.4121	21.0159	18.6961	18.8158	19.5163	19.8112	20.015	20.0668	18.57	20.0627	19.5032
CHAC2	Q8WUX2	CHAC2_HUMAN	2	12.5		0.545853	-0.33498		1.1207	0.464921	21.3434	20.8545	21.2171	21.3709	20.9287	19.6705	20.0871	20.938	20.8249	21.923	21.9775	21.3925	21.4989	20.9121	21.1497	21.0913	21.3482	21.6988	19.3753	19.6375	21.2584	20.207	20.8519	19.4791	21.7424	21.6726	22.2552	21.5285	21.6288	21.7196	20.1274	21.0807	21.1016	22.0094	21.8195	21.4214
COX7A2	P14406	CX7A2_HUMAN	2	27.7108		2.38393	-0.649482		1.77517	-0.538766	25.6158	25.7724	26.1944	25.8218	26.4316	25.8144	25.5737	25.5782	25.4161	24.3682	24.5344	24.5511	24.6447	24.5776	25.0883	24.3496	24.814	24.6114	25.0949	25.2032	24.9733	24.843	24.8524	24.8259	25.248	25.0531	25.4654	24.847	24.9673	24.5814	24.7397	24.7536	24.4034	25.0949	25.1562	24.8969
DYNLT5	Q8N7M0	DYLT5_HUMAN	2	12.8492		0.143933	-0.144341		0.154669	-0.200561	21.2879	19.1653	21.3127	20.6788	18.627	19.8295	21.4085	21.4685	21.5251	21.2469	20.9069	20.6774	21.5749	20.9791	21.0577	21.3654	18.9884	20.8832	20.1048	21.3332	20.1117	18.5416	20.2367	21.2255	21.9898	18.5709	21.3822	21.7951	18.7821	19.1753	21.0746	18.7688	21.5769	22.0246	18.7613	21.8262
GABARAP	O95166	GBRAP_HUMAN	2	19.6581	+	3.9891	2.18661		0.40152	0.595886	19.2288	22.0671	22.2118	20.1555	19.6633	19.127	20.1646	19.9145	20.0413	23.0434	22.8832	23.2356	23.2257	22.9008	23.2677	23.5698	23.3458	23.5894	23.224	22.9841	23.2532	22.8145	23.2395	22.5611	19.0123	18.7411	22.1267	22.7453	22.4783	22.935	22.9184	23.2508	22.4716	19.2151	19.8323	23.16
TDH	Q8IZJ6	TDH_HUMAN	1	5.65217		0.362277	0.194018		0.630103	0.335364	21.0654	21.6186	21.4841	21.4419	21.5476	21.4295	19.6701	21.6718	21.3428	21.213	19.8739	21.2589	21.3667	21.5868	21.3994	20.8487	20.9359	21.2334	21.9287	20.0159	21.6097	21.506	21.7197	21.7948	21.1826	21.7333	21.8461	19.4041	21.9573	21.8216	21.3974	21.6916	21.6488	21.7003	21.7201	21.5386
TM4SF4	P48230	T4S4_HUMAN	1	3.9604		0.0441988	0.0419923		0.033285	0.0378529	17.9177	18.2325	18.1731	18.3069	17.9538	19.6982	18.5193	19.6703	18.1391	19.8029	17.2913	17.5483	18.9998	18.9586	20.1104	17.8828	17.5564	17.6848	19.0755	18.2025	18.7035	19.0723	18.3472	17.1636	19.1289	17.159	19.2949	18.0943	17.6694	17.9076	18.9049	21.0597	18.3931	17.4863	19.2785	17.3312
LSM3	P62310	LSM3_HUMAN	3	22.549		0.92676	-0.220792	+	4.86382	-0.841388	23.7498	23.7787	23.8995	24.1123	24.219	24.1762	23.2	23.8116	23.3701	23.6747	23.7023	22.9918	23.2479	23.403	23.7315	23.3015	23.3388	23.7766	23.1448	23.4894	23.1407	23.8449	23.7046	23.9129	22.9244	23.4113	23.0389	23.0721	22.6704	22.1778	22.7978	22.3224	23.1479	23.1601	22.7293	23.1369
LSM7	Q9UK45	LSM7_HUMAN	3	22.3301		3.1296	-0.284054	+	6.3651	-0.628209	24.2969	24.2304	23.8097	24.1319	24.4669	24.0385	24.1975	24.1246	24.3441	23.9614	23.9445	23.9673	24.0732	23.7604	23.6452	23.6946	23.7665	23.8863	23.9734	23.7186	23.6664	23.9334	23.8402	24.147	24.0238	23.8852	23.5036	23.3144	23.3621	23.6257	23.4798	23.2671	23.4432	23.2749	23.3004	23.4951
RP9	Q8TA86	RP9_HUMAN	2	10.4072		0.617172	0.256186		1.42758	-0.480802	20.3846	19.6662	18.9483	19.0432	19.9495	19.7582	18.7909	20.2229	19.4195	20.6638	20.2733	20.3906	19.6959	19.8225	19.6176	20.8621	20.0023	20.4996	19.9948	20.0955	20.0531	19.9658	19.5476	20.4284	19.193	19.4736	19.796	19.4875	19.0267	19.5365	19.9113	18.5275	19.0584	19.4781	18.7389	19.5138
SCAMP4	Q969E2	SCAM4_HUMAN	2	10.0437		2.08742	0.28118		1.18043	0.209862	22.9306	22.3466	22.8421	22.5306	22.4605	22.9779	22.2415	22.4459	22.7161	23.1971	23.1028	22.547	22.9515	22.9187	22.8693	22.875	22.9599	23.1963	23.06	22.9882	22.7395	23.1391	23.0145	23.0011	22.9564	22.4677	22.9054	23.2013	22.8647	23.0413	22.7691	22.7221	22.702	23.0763	23.0447	23.1061
SLC37A4	O43826	G6PT1_HUMAN	2	5.36131		3.87638	-0.42221		2.22507	-0.299691	21.3039	21.458	21.2148	21.5144	21.4027	21.4653	20.9581	20.7362	21.29	21.1015	20.7963	20.7996	20.821	20.6176	20.7456	20.7866	20.7641	20.8384	20.6875	20.6701	21.0109	20.7778	20.4406	20.8141	20.6844	20.7574	21.1224	20.9537	20.8647	20.7152	20.9363	20.6106	21.0601	21.047	21.0762	20.6165
TMEM123	Q8N131	PORIM_HUMAN	1	4.32692	+	1.8085	-1.25181	+	1.83122	-1.7208	22.8219	21.8208	19.4385	22.8235	23.3954	23.2198	22.846	23.2726	22.8464	22.676	22.6407	22.8323	22.2791	22.0369	21.4884	19.7988	21.9841	20.2441	19.585	20.1949	19.8603	22.4333	22.7455	22.9618	22.5619	19.2814	22.2381	19.3182	19.0023	18.597	19.7378	21.4141	18.2145	22.9037	23.2072	23.5083
TSPAN3	O60637	TSN3_HUMAN	2	9.09091		0.0572859	0.0237576	+	3.24366	-0.567647	23.2184	23.8061	23.4438	24.5086	24.1133	23.9902	24.6318	24.3176	24.18	24.3095	24.41	24.5002	24.2414	24.0363	24.1397	24.0715	24.1969	24.0093	24.0469	23.8163	23.5988	24.4695	24.6364	24.4516	23.5196	23.4605	23.4421	23.5755	23.5364	23.719	23.3471	23.3815	23.1614	23.6943	23.8973	23.8828
UCK1	Q9HA47	UCK1_HUMAN	2	8.30325		1.22042	-1.06503		0.404387	-0.450029	19.2226	18.9338	20.1352	18.8606	18.727	20.0424	20.9841	19.6616	19.2654	16.8421	17.0065	16.794	17.2248	17.683	17.2994	17.1323	17.3901	16.5839	18.8491	20.713	16.9144	16.9445	17.224	19.7364	16.9523	19.9381	18.2717	19.5095	17.455	17.2518	18.7782	20.2927	18.3506	16.9731	19.4594	17.8427
UFM1	P61960	UFM1_HUMAN	2	27.0588		0.021988	-0.0146651		0.561071	0.185246	23.5658	23.9152	22.7501	24.2579	23.9968	24.2424	24.269	24.0905	24.1908	24.576	24.6433	24.3041	24.1497	24.1136	24.1795	24.4111	24.7548	24.2279	22.3791	23.5911	23.5648	24.4887	24.1454	24.62	24.2435	24.4407	24.7039	23.7151	24.2089	23.8848	24.1817	24.1371	24.1663	24.5403	24.4627	24.34
UPF3B	Q9BZI7	REN3B_HUMAN	2	4.7619		0.0390007	0.0219579		1.6978	-0.547683	20.6487	20.1789	20.4838	20.5051	21.0442	20.4992	19.9303	20.5209	21.2832	20.0506	20.238	20.435	20.4573	20.7966	19.8659	20.9488	20.4008	20.5816	21.3645	19.2978	19.9889	21.0184	21.0105	20.3503	20.5203	20.0336	20.283	20.0915	19.951	19.238	20.7438	21.0409	18.9585	19.1223	19.6935	19.5694
AGMO	Q6ZNB7	ALKMO_HUMAN	2	5.39326		1.75938	0.610882	+	2.5727	0.961178	21.6859	20.8718	21.8052	21.2274	19.0774	21.2278	21.3077	20.0545	20.426	21.5814	21.5935	20.7049	21.4147	21.44	21.3843	21.5127	21.6565	21.2176	21.8396	21.8049	21.8781	21.5722	21.5834	21.5901	21.3846	21.7927	20.3512	22.2771	22.2229	22.1148	22.2482	22.5339	22.0491	21.8917	22.254	21.9773
ATF1	P18846	ATF1_HUMAN	3	8.85609		0.121243	0.0303014		1.32272	-0.611824	22.6051	22.2292	21.7833	22.2626	22.27	22.3285	22.6077	22.8929	22.5862	22.4467	22.3968	22.4642	22.4207	22.2653	22.3551	22.3655	22.2381	22.5302	22.5736	22.5092	22.7303	22.0894	22.735	22.4243	22.0823	19.1873	22.1371	22.4907	22.2509	22.213	20.811	21.2409	22.473	21.7969	22.3571	22.4912
C1orf174	Q8IYL3	CA174_HUMAN	2	9.87654		0.100124	-0.0499689		1.14487	-0.424733	18.6499	19.4358	19.8186	19.9815	20.0527	19.075	20.0505	20.772	19.7452	19.4784	19.7284	20.0223	20.0029	19.5958	18.9445	19.8998	19.585	20.0061	19.7145	20.0421	19.9367	19.8613	19.634	18.9879	19.4174	19.9338	19.2835	18.8494	19.1406	19.7729	18.4534	18.7567	19.079	18.8434	20.2699	19.9134
CNIH4	Q9P003	CNIH4_HUMAN	2	17.2662		0.00144969	0.000697613		0.534644	0.171192	25.5365	25.2813	25.5776	25.464	24.7023	25.4063	24.2763	24.7233	24.687	24.9862	24.6899	24.8927	25.204	25.0906	25.0909	24.6811	24.1046	25.1713	25.1888	25.3903	25.5301	25.1402	24.6097	25.0302	25.7333	25.595	25.4617	25.1039	25.196	24.8802	25.4106	25.4192	24.7694	24.7312	25.2539	24.7231
H3-4	Q16695	H31T_HUMAN	4	17.6471	+	1.64264	2.50934	+	1.33398	2.29158	27.625	29.5755	20.6817	30.3703	30.2526	19.3709	28.2284	28.4102	28.5439	27.4817	26.4912	27.633	29.3671	29.3083	29.3652	29.4637	29.0533	29.443	30.8012	30.2952	30.6988	28.9588	28.8868	29.135	27.3832	27.5363	27.4169	30.6689	30.6226	30.5832	28.7148	28.6165	28.8265	30.7265	30.5892	30.4785
MARVELD1	Q9BSK0	MALD1_HUMAN	4	13.8728	+	3.46329	-1.03552	+	3.61575	-0.850146	20.0398	20.2257	20.6863	20.7366	20.1076	20.5164	20.3225	21.1856	19.6455	20.1466	19.4218	19.5538	19.04	18.6758	19.2083	19.9451	18.221	18.9767	19.5965	20.5973	19.6743	18.7753	18.4907	18.9609	18.9873	19.7484	19.4381	19.9215	19.2073	19.1828	18.9527	19.3452	19.17	18.6216	19.9397	19.8719
NDUFAF8	A1L188	NDUF8_HUMAN	2	32.4324		0.427798	0.331473		0.28747	0.258529	20.0354	20.0904	20.6108	20.7335	18.7532	18.8886	20.2123	20.0189	21.0919	21.126	19.1282	20.9973	21.386	20.7534	20.6332	19.76	19.0779	19.5937	21.4753	20.7375	21.5935	18.7698	20.9497	20.934	21.3159	19.5931	21.7418	19.7379	18.9116	19.4121	21.0339	21.1779	18.6838	20.9339	20.7411	21.5058
PCBD1	P61457	PHS_HUMAN	2	23.0769		0.830162	0.372964		0.332722	0.180936	20.6606	20.2365	20.0574	20.6714	20.201	21.9351	20.2782	21.1308	21.8112	21.4606	21.1574	21.1859	20.9336	21.4694	20.501	21.3984	21.6397	20.2096	22.0241	21.9618	21.4667	21.4457	21.5624	20.6493	19.8231	20.6248	21.0693	21.4812	21.3336	21.1167	20.8788	21.1585	20.6614	21.2854	21.9175	21.6069
PLP1	P60201	MYPR_HUMAN	2	8.66426		0.444587	-0.259526		0.905562	0.426799	19.4017	20.051	19.3731	19.4886	19.8217	19.2987	19.8899	19.4009	21.0192	20.9017	20.503	20.8944	19.1815	19.6986	20.2108	20.9635	20.3102	20.0707	18.882	19.2698	19.2237	19.6001	20.658	18.8606	20.0442	20.2516	20.7039	20.7561	20.8476	20.2911	20.5142	21.2284	20.7353	20.2653	18.6702	20.8577
RNF5	Q99942	RNF5_HUMAN	3	13.3333		0.184794	0.152746		0.000113283	0.000115712	21.0233	19.4486	20.1232	21.0183	21.0536	18.2109	20.8436	19.8173	20.293	20.5993	20.8633	20.3053	20.5365	20.3935	20.6605	20.8987	21.028	21.1769	19.3052	20.8611	18.931	19.3246	21.2718	21.0448	21.041	20.9737	20.7551	20.6081	20.8437	18.5542	20.521	19.3578	18.8686	21.2096	20.5023	20.3659
UXT	Q9UBK9	UXT_HUMAN	2	15.2866		1.12505	-0.346086	+	2.4397	-0.572885	20.6399	20.3305	20.0131	20.9301	20.4308	21.0539	19.8315	20.2861	20.6587	19.8852	19.9576	20.4279	20.26	20.1691	19.4465	20.3835	20.1727	19.1176	20.4598	20.0564	19.5204	20.1087	19.6808	20.9169	20.1516	20.6868	20.1046	19.7944	19.8569	19.7946	20.1348	19.5348	19.0511	19.726	19.0629	19.6723
CRCP	O75575	RPC9_HUMAN	2	16.8919		0.882519	-0.321533	+	3.15147	-0.882317	20.8106	20.2686	20.3657	19.5672	21.2757	21.4626	20.3419	20.5252	20.3528	20.0731	19.7064	20.028	20.0856	20.3225	19.9593	19.9149	20.1565	19.6115	20.1615	19.0734	20.0614	20.7154	20.3048	20.5525	19.0488	20.527	19.222	20.0031	18.5207	19.4766	20.0116	19.7529	19.5811	19.2569	19.1195	19.6698
KHDC4	Q7Z7F0	KHDC4_HUMAN	3	4.07166		0.922492	-0.307985		1.36232	-0.35458	20.968	20.8181	21.0045	21.5032	21.1975	21.1736	21.1527	20.1707	19.752	21.2363	21.3144	21.1055	20.9701	20.832	20.9644	20.566	20.6772	20.7086	19.7499	20.5724	19.8317	20.8306	21.0514	20.9464	20.9044	20.4831	20.7327	20.3964	20.5489	20.198	20.8416	20.9416	20.7536	20.0519	20.5429	20.7465
MT-ATP8	P03928	ATP8_HUMAN	4	36.7647		0.141748	0.238226	+	0.929899	0.92346	18.6281	19.1403	19.6498	22.1165	23.1098	19.5495	22.6207	23.1698	23.2858	22.6503	22.4691	19.0251	22.3422	22.2062	22.0727	22.4557	19.431	22.6434	19.0986	19.7112	22.1236	22.2326	21.8889	22.0672	22.3223	22.6131	22.342	22.5575	22.6029	22.1743	20.7317	21.8262	21.7438	22.5067	22.6116	22.4641
TMEM19	Q96HH6	TMM19_HUMAN	1	3.57143	+	4.49736	1.14068	+	2.48284	0.985868	18.0745	19.2912	19.0492	18.2913	19.5408	18.6756	19.5603	19.4602	20.0369	19.7864	19.5927	18.2554	19.9577	20.5191	19.4603	20.7318	20.1013	20.1232	20.8134	20.401	20.4024	20.1596	20.039	20.5937	18.8209	20.3731	18.7993	20.1615	20.9423	20.1365	20.782	20.727	21.2493	20.0306	20.1889	19.2335
SLC39A1	Q9NY26	S39A1_HUMAN	2	7.71605	+	6.06127	-2.06203	+	6.04409	-2.10104	21.2282	20.9623	21.2453	21.7174	20.548	21.2163	21.8726	21.9793	21.7669	20.2125	19.1006	20.2087	19.0583	17.7379	18.8792	18.4667	19.8478	19.338	18.6035	19.4545	19.4636	19.1079	18.0557	19.3007	18.6083	19.8464	19.793	18.6278	18.125	18.2295	18.3662	19.4879	18.4399	19.7285	18.3807	19.2124
SMAP1	Q8IYB5	SMAP1_HUMAN	2	5.35332	+	4.40767	-0.837759	+	4.07685	-0.851468	21.4149	21.1803	21.5835	21.3108	21.1904	20.9526	21.5103	19.8944	21.0673	20.8875	20.8367	20.8922	20.4946	20.3908	20.2726	19.7068	20.6063	20.2917	20.2508	19.7236	19.6081	20.5865	20.4894	20.2464	20.3622	20.8158	20.8347	20.028	20.062	20.4751	20.0472	20.4597	20.355	19.3947	19.8178	19.8511
TMEM97	Q5BJF2	SGMR2_HUMAN	3	14.2045		0.0419745	0.0833046		0.225812	-0.36644	23.208	22.8598	18.375	22.6169	22.9282	19.2507	19.5362	19.7765	23.1272	22.8448	22.1551	22.6813	18.4853	22.6623	22.4889	22.2601	22.1821	22.3464	22.8821	22.874	22.9748	22.6614	18.5487	19.9932	19.9139	18.7851	21.9098	19.2594	23.0181	22.052	22.6607	22.6091	20.3186	22.2753	19.8378	22.3227
UNC93B1	Q9H1C4	UN93B_HUMAN	2	4.1876		0.425425	0.23027		1.62941	0.499056	21.1958	21.6813	20.719	20.8962	20.6863	21.0367	19.9474	20.0496	19.8858	21.4946	21.8053	21.3043	21.4097	21.2362	21.2725	21.2226	21.5962	21.395	20.5859	19.7951	20.295	21.5242	21.7183	21.4147	21.6411	21.9757	21.3578	21.099	21.2043	21.4794	21.5059	21.3496	21.0047	21.4499	21.1658	21.4577
ATP5MK	Q96IX5	ATPMK_HUMAN	3	44.8276		1.02493	-0.181486		1.17668	-0.178829	24.8245	25.0436	24.728	25.4	25.6511	25.3654	24.7894	25.1783	25.419	25.3309	25.4596	25.2175	25.0735	24.9567	24.9954	24.8828	24.7643	24.8714	25.2488	25.2605	25.4142	24.7771	24.8869	25.098	25.0163	25.0712	25.0305	24.9956	25.2685	25.063	25.1435	25.1388	24.8849	24.9038	24.8537	24.8916
BRI3	O95415	BRI3_HUMAN	2	20.8		0.0716955	-0.0583698		1.05098	-0.468325	19.7601	19.1555	19.1375	19.5534	19.5181	17.6357	19.4508	20.0108	20.2287	20.2384	19.9129	20.5673	18.4857	19.9993	19.7943	19.8749	20.21	19.8876	20.1185	20.3952	19.5339	18.3171	18.6003	19.2521	18.5133	18.79	18.843	19.6486	18.8005	19.3271	19.6176	19.5106	18.3565	19.4553	19.9071	18.7797
CKS1B	P61024	CKS1_HUMAN	3	32.9114		0.434408	-0.256855		2.35847	-0.380127	21.5103	21.5736	21.5852	22.1107	22.3746	22.082	21.5751	22.1455	22.277	22.3944	22.4938	22.4608	21.8461	21.8327	21.7338	19.5466	21.0343	21.0224	22.569	22.5586	22.1835	22.3643	22.2553	22.5543	21.3216	21.879	21.6556	21.8138	21.6378	21.6339	21.6353	21.6069	21.5236	21.637	21.8847	21.7922
DERL2	Q9GZP9	DERL2_HUMAN	4	10.8787		0.455757	0.288541		0.901816	0.476129	19.1838	21.7979	19.7297	22.031	21.733	21.8427	21.1877	21.1906	19.562	21.4235	21.62	21.8623	20.6824	21.595	21.7533	21.6583	21.3506	21.5156	21.2867	21.2319	21.2179	21.4859	21.5374	21.3119	21.9627	21.7931	21.4543	21.48	21.8419	21.4937	21.4287	21.5302	21.6197	21.0776	21.7022	21.4936
DPAGT1	Q9H3H5	GPT_HUMAN	3	6.37255		1.03088	0.474689		0.453303	-0.406061	19.6599	21.3039	21.5794	21.9003	21.4656	19.7493	21.4086	19.6005	22.2586	21.3902	21.2535	20.4091	21.5316	21.3173	21.8539	21.2629	21.7121	21.7673	21.1155	21.2607	21.4483	21.5757	21.3372	21.4926	19.2597	21.4726	21.6639	20.0286	18.588	20.6098	18.6366	21.5324	21.4954	21.2308	21.4395	21.1489
GGACT	Q9BVM4	GGACT_HUMAN	2	16.9935		0.742311	0.351271		0.313538	0.184502	19.2622	19.4783	19.639	19.5356	20.1604	19.5956	19.2976	20.5267	19.7487	18.0478	19.0626	18.5078	20.3891	18.7681	20.2325	20.3884	20.0953	20.2597	19.9609	19.3339	19.3785	18.9447	20.0287	19.2977	20.1778	19.8992	19.8632	20.2541	19.8372	18.7798	19.6807	19.8641	19.6539	18.1019	19.6874	19.277
MT-ND2	P03891	NU2M_HUMAN	2	7.4928		3.12989	-0.592246		1.11224	-0.236404	23.4926	23.3625	23.0247	23.6341	23.1756	23.1465	23.3441	23.0113	23.2585	22.618	22.3614	22.7132	22.7182	22.6175	22.7517	22.6147	22.7215	22.4715	22.4259	21.6235	21.9034	22.7011	22.7796	22.707	22.6419	22.5194	22.7833	22.9463	22.413	22.9244	23.2276	22.8327	23.0366	23.044	22.9653	22.9709
PRMT7	Q9NVM4	ANM7_HUMAN	2	3.75723		2.1597	0.630022	+	2.14264	0.631193	20.1113	20.2372	18.8549	19.9492	19.6317	18.8193	20.3159	20.2449	19.8196	21.0387	20.6385	20.8091	20.8179	20.9303	20.7046	20.3293	20.3246	20.5116	21.0631	20.4743	20.6096	20.4892	20.9123	20.8636	20.9618	20.581	20.2825	20.9469	20.7593	20.6745	20.9747	20.8413	20.8999	20.3669	20.404	20.3517
TUBB4B	P68371	TBB4B_HUMAN	1	2.69663		0.215269	-0.0390835		0.416726	0.0992881	27.953	28.291	28.0794	28.2179	28.267	28.337	28.5565	28.3326	28.4186	28.1857	28.3769	28.3737	28.4046	28.1417	28.661	28.3072	28.279	28.2628	28.0501	28.0097	27.9221	28.3917	28.1114	28.3791	28.7451	28.5126	28.7447	28.6416	28.4938	28.473	28.1451	27.4522	28.2326	28.5642	28.2927	28.2831
SMPD1	P17405	ASM_HUMAN	2	4.12044		0.237053	0.0772421		2.66145	0.460785	19.8267	20.2287	19.9099	19.9025	19.8766	19.6562	20.1505	19.8914	19.3244	19.6243	20.1185	19.2784	19.6007	19.8771	19.9733	20.1467	20.202	19.7639	20.2237	19.355	20.3117	19.8727	20.2295	19.1589	20.5043	19.4881	20.247	20.1403	20.2177	20.0682	20.4592	20.1444	20.1634	20.8036	20.3001	20.7814
SUMO1P1	G2XKQ0	SUMO5_HUMAN	4	25.7426		0.421828	-0.120375		1.86057	-0.348878	23.5785	23.6681	23.7033	24.3496	24.0008	24.1456	24.5245	24.1303	24.3579	24.4605	24.1009	24.0528	24.3343	23.8463	24.3551	23.9444	24.017	24.2047	23.3311	23.5976	23.4748	24.2901	24.1808	24.0522	24.0164	24.0816	24.1323	23.5118	23.1482	23.6318	23.7299	23.6469	23.2359	23.8978	23.7601	24.0935
TVP23B	Q9NYZ1	TV23B_HUMAN	1	5.85366		0.139844	0.128845		0.00702587	-0.0103315	21.3261	19.844	21.6212	21.8632	21.9668	21.5765	19.91	19.7643	19.9795	21.5799	19.2949	21.8761	21.841	21.6673	21.2443	21.6677	21.4106	21.2478	19.5686	20.1349	20.9664	21.2649	19.9994	21.1359	21.5445	21.6732	22.2288	19.037	21.4102	21.9317	19.5677	22.1791	22.0293	21.496	18.3542	19.0267
ACTG1	P63261	ACTG_HUMAN	3	7.2	+	3.38065	-1.02561	+	2.05194	-0.60619	27.9185	27.8806	27.6972	27.913	27.9562	27.9471	29.3159	29.3583	29.6356	28.1224	28.4474	28.4143	27.6221	27.3869	27.5693	27.4338	27.4504	27.414	27.0597	26.4999	26.2267	27.9291	27.8995	27.8078	27.6153	27.725	27.6373	27.5955	27.5163	27.6822	27.6271	27.7788	27.495	28.3794	28.1076	28.1727
UPK1B	O75841	UPK1B_HUMAN	1	6.92308		0.526012	-0.253556		0.443854	-0.312641	18.8938	19.4385	17.713	19.6574	20.1078	20.0007	19.8673	20.9397	19.3374	19.6701	19.6215	18.9947	18.822	19.4588	19.5819	19.07	19.7143	19.2823	19.1906	19.3816	19.3776	19.1685	19.2155	18.9361	17.7538	19.5169	19.1839	20.0956	19.2003	17.9999	20.6263	18.4438	19.8236	18.8356	19.8719	19.1386
CALML3	P27482	CALL3_HUMAN	3	18.1208	+	1.55878	-1.82997	+	3.13591	-4.40431	27.7658	27.9165	28.0989	28.4114	28.9266	28.7169	28.5787	28.0597	29.2315	26.6769	26.2793	19.6769	26.2818	26.2917	25.8672	25.0075	25.2336	25.4096	24.0835	24.8956	24.5081	26.4804	26.1741	26.1464	25.1648	24.2712	25.0179	19.2364	20.4923	19.5945	24.4593	19.2507	20.052	25.8995	25.9531	26.0958
UQCC5	Q8WVI0	UQCC5_HUMAN	1	15.7143		0.304217	0.483756		0.621903	0.764752	16.7402	20.9525	20.123	20.5094	17.0531	16.297	20.0304	20.1228	19.0654	16.0767	16.7591	16.6096	19.434	19.336	18.5932	20.0972	20.2953	15.8515	20.3229	19.5737	18.5006	18.8439	19.2763	16.0197	19.4031	19.7249	19.0759	19.5895	16.1692	19.4508	19.6819	19.23	19.9551	19.937	19.2694	18.0293
MAF1	Q9H063	MAF1_HUMAN	3	10.5469		0.832379	-0.317376		0.888059	-0.28896	20.4794	20.4183	20.4703	20.6358	20.1643	20.7699	19.3137	21.0279	20.5037	20.1849	20.1957	19.8182	20.0627	19.7842	20.2788	20.4408	20.6681	20.4212	19.3904	18.5486	20.0668	20.4232	20.2207	19.8683	20.1133	19.0115	20.0362	19.8532	20.1267	20.4913	20.442	20.146	19.5575	20.2561	20.6778	19.8032
MICOS10	Q5TGZ0	MIC10_HUMAN	4	34.6154		3.41967	0.656409	+	4.69043	0.897403	23.285	23.1235	23.6304	23.3247	23.5243	23.1359	23.0721	23.5811	22.9854	24.4497	23.9929	24.1685	24.0273	23.7451	24.0182	24.5024	24.0267	23.9871	24.2105	24.1434	24.5781	24.3312	23.9574	24.6229	24.8681	24.8491	24.9104	24.5021	24.0587	24.6098	24.1602	24.0201	24.0357	24.2982	24.523	24.207
NDUFV3	P56181	NDUV3_HUMAN	2	25	+	4.3321	-1.40704	+	5.23913	-1.72748	21.2625	21.0148	20.6867	21.5772	21.8314	21.4438	21.8888	21.7593	22.042	20.0195	20.2835	20.59	19.7874	19.4541	20.0055	20.5309	18.8984	20.9713	19.2454	19.9645	19.1538	19.3677	20.8665	19.2694	20.5055	18.1059	20.1956	19.9647	18.6325	20.2614	19.194	19.9442	19.6811	18.6746	19.0279	19.4823
SFT2D2	O95562	SFT2B_HUMAN	2	16.875		1.15287	-0.284507		0.217321	-0.0728868	23.2585	23.1445	23.388	23.1871	23.3826	23.1629	23.0732	22.7655	23.0522	22.7466	22.7879	21.9554	22.7381	22.6783	22.2777	22.6462	22.3581	22.4545	23.2215	23.2421	23.0839	22.7168	22.7791	22.294	22.6766	22.2909	22.6931	23.0035	23.0136	23.3078	23.1343	22.7174	22.9977	23.0478	22.957	23.1898
ARL6IP1	Q15041	AR6P1_HUMAN	4	13.7931		0.277286	-0.0860316		0.618427	0.137023	23.7619	24.1642	24.3821	24.5661	23.8957	24.2771	24.3626	24.1342	24.0378	25.026	24.6225	24.8487	24.4158	24.1108	24.425	24.1502	23.8841	24.1311	24.0165	23.9555	24.1595	24.4457	24.795	24.5574	24.5375	24.5621	24.5226	24.4922	24.4642	24.5434	24.2399	24.4521	24.4391	24.3764	24.3945	24.6991
CHCHD7	Q9BUK0	CHCH7_HUMAN	2	32.9412		0.998786	0.415806		0.514083	0.23142	19.1602	19.5884	19.8167	18.5994	19.3793	19.2877	20.3022	20.4071	20.4069	20.2653	20.0904	20.4107	20.5171	20.2256	20.7452	20.1251	20.3292	20.3142	20.5072	20.4035	20.8873	20.1536	19.9214	18.5744	19.1366	19.4463	19.903	20.4757	19.7721	20.6539	20.2755	19.6177	20.162	20.2908	20.5736	20.1839
CST3	P01034	CYTC_HUMAN	3	19.1781	+	1.54424	1.23173	+	4.35393	2.57653	19.5647	19.3174	19.7949	19.1945	18.6772	19.9156	20.1641	19.9088	19.1445	22.5282	17.5498	19.275	22.3185	18.5173	20.2434	21.3999	18.9212	21.4061	19.7634	22.0271	22.0169	22.1053	21.92	19.1765	22.1963	19.7898	22.0615	23.2664	22.477	23.0913	22.5872	22.4387	22.926	22.6392	19.1498	23.3299
DAD1	P61803	DAD1_HUMAN	3	24.7788		5.70777	-0.498825		1.07649	-0.253611	23.8831	23.566	23.7842	24.0276	23.7357	23.8992	23.756	23.3775	23.5653	23.7332	23.7877	23.8107	22.9748	23.4725	23.3678	23.1769	23.3308	22.9151	23.0492	23.2858	23.0383	23.5219	23.3669	23.4406	23.7787	23.5482	23.8675	23.5404	23.3884	23.5233	23.1566	22.7546	22.6094	23.9097	23.7147	24.0916
DMAC2	Q9NW81	DMAC2_HUMAN	3	10.8949		0.857671	0.240702		1.11868	0.293951	20.9231	20.6023	20.6513	21.0629	20.8989	21.2297	20.2168	19.3914	20.2952	21.0699	20.8459	20.8134	21.0229	20.8536	20.967	20.8658	21.0539	21.1603	20.8434	20.9957	20.5357	21.2116	20.7787	20.6005	21.0723	21.4382	20.8519	20.5456	20.9519	21.0713	21.0762	20.9549	20.9199	20.7961	21.0451	20.8047
ENY2	Q9NPA8	ENY2_HUMAN	3	27.7228		0.417418	0.298618		0.211239	-0.169464	21.1608	21.2378	21.713	22.7613	22.9297	22.4708	20.7507	19.5867	19.7015	21.8609	21.775	22.0024	21.6912	22.204	21.418	21.8393	21.5931	21.6996	21.9457	20.7899	21.9898	22.2649	22.4398	21.6586	21.4333	21.6144	21.9189	20.9622	21.2063	21.6143	20.4171	21.0902	21.3378	21.8199	21.3396	21.1631
GEN1	Q17RS7	GEN_HUMAN	2	3.0837		0.684195	-0.510435	+	2.23415	-1.30148	19.9713	21.8491	22.2035	22.0331	22.2934	22.3556	21.4597	21.3041	20.1461	21.721	21.6563	21.3998	21.3658	21.3448	21.5825	21.4937	20.3345	21.5892	21.3654	18.4085	19.2509	21.62	21.794	22.1186	19.7405	22.371	18.6128	18.2048	19.6036	20.7238	21.2248	21.3029	21.2342	21.0163	19.4824	19.2581
NABP1	Q96AH0	SOSB2_HUMAN	3	13.7255		1.86298	-0.333967		1.9207	-0.344719	22.5699	22.7134	22.4036	22.7613	22.3466	22.3796	22.5995	22.0759	22.6976	21.4919	22.2531	22.2493	22.2203	22.1618	22.1401	22.0446	21.8463	21.4357	22.0969	22.3887	22.1276	21.7896	22.2367	22.0457	21.7281	21.949	21.5682	22.3567	22.2772	22.111	22.1169	22.1401	22.437	21.8099	21.9086	22.0024
PLP2	Q04941	PLP2_HUMAN	2	18.4211		1.38187	-0.320288		2.40184	-0.493089	22.5434	22.4935	22.4373	22.2249	22.6134	22.5609	23.6728	23.4734	23.4805	22.4008	22.6025	22.7574	22.4099	22.4478	22.4709	22.5264	22.6395	22.6651	22.3024	22.3903	22.0484	22.4176	22.6148	22.484	22.3913	22.5509	22.5456	22.2752	21.9799	22.1359	22.1643	22.4525	21.9166	22.2395	22.5253	22.1664
TSPAN31	Q12999	TSN31_HUMAN	3	13.3333		1.25048	-0.282488		0.605069	-0.164432	22.1259	22.366	22.228	22.0699	22.3494	22.4413	21.9925	22.4336	22.2373	21.4014	21.0626	21.9296	21.7594	22.0515	21.6253	22.0851	21.7447	21.9115	21.9441	21.3106	21.5694	22.0162	21.6666	21.5635	21.9345	22.2715	22.1896	21.8259	21.9779	21.8661	21.6137	21.7841	21.4837	22.0304	21.9757	21.7112
ZNF324B	Q6AW86	Z324B_HUMAN	3	5.14706	+	1.94996	-1.59078	+	1.82529	-1.62019	25.5516	25.2706	25.4917	25.6047	25.687	25.5931	20.0427	25.1962	25.1286	24.1775	24.0087	24.1128	23.4577	23.5462	23.558	23.2532	19.2606	23.6638	23.2144	23.5247	23.3884	23.5017	23.3972	23.01	23.7132	24.0039	23.5767	22.7868	23.362	18.6996	23.7038	23.9151	23.6274	23.0259	22.9025	23.1061
ATP5F1D	P30049	ATPD_HUMAN	3	17.2619	+	6.01351	-1.94239	+	7.40752	-2.3362	24.3642	24.2816	23.8654	25.4221	25.1441	25.2323	23.5889	23.7996	23.7315	22.8467	22.8445	22.8667	21.8615	21.8818	22.3178	21.3155	21.4621	21.8429	22.3435	22.7243	22.1937	22.303	22.3216	22.1111	22.4209	21.8026	22.0719	21.2379	21.7974	21.3816	21.9287	21.3964	21.5619	21.2507	21.6486	21.4546
C1orf122	Q6ZSJ8	CA122_HUMAN	2	26.3636		0.62236	0.209393		1.66008	0.439193	19.6118	20.7333	20.494	21.3982	21.2186	21.3131	21.0929	21.3382	20.8484	20.9251	21.1584	21.3208	21.2129	21.1956	21.1764	21.5436	21.1516	21.8666	20.9992	20.8731	20.6003	21.164	20.9348	21.2474	21.7642	21.3232	20.6534	21.5123	21.6076	21.7652	21.6124	21.5922	20.9377	21.0088	21.5856	21.3608
COX17	Q14061	COX17_HUMAN	2	46.0317		0.502639	0.284694	+	2.21804	-1.08551	22.8848	22.9698	23.0809	24.3596	24.3379	24.5915	21.9127	22.3266	21.9753	22.7619	22.9661	23.1353	23.2823	23.0273	22.7461	23.0869	23.5905	23.2445	23.665	23.559	23.2139	23.808	23.7467	23.7483	23.07	23.2559	23.1923	22.4397	22.5261	22.0234	21.3593	21.6762	20.8265	21.1362	21.5421	21.2286
COX7A2L	O14548	COX7R_HUMAN	4	25.4386		0.360222	0.255701		0.10944	0.1034	21.0539	20.9488	19.9183	18.1015	21.5719	21.7451	19.5471	20.3987	19.7509	21.0136	21.2183	21.2839	20.4714	20.9429	20.7501	21.0062	21.4831	21.206	20.5548	20.4094	21.0541	20.3327	20.343	21.0668	21.5365	21.0942	20.9081	20.7901	18.82	20.2987	20.3695	20.6221	20.4355	20.764	20.9957	21.1586
H2AC21	Q8IUE6	H2A2B_HUMAN	6	22.3077		3.13065	-0.657689	+	7.68557	-1.56652	29.4768	29.3776	29.4614	29.6825	29.2123	28.8529	28.7891	28.975	28.9621	27.9244	28.3818	28.0477	28.1587	28.0809	28.2653	28.2289	28.1978	28.27	28.1717	28.3119	28.5469	28.4484	28.3102	28.2606	27.5072	27.4945	27.559	27.3442	27.2656	27.2717	27.6579	27.5869	27.7672	27.0679	26.7872	27.0361
YIPF5	Q969M3	YIPF5_HUMAN	1	4.66926	+	2.82515	2.33414	+	1.35467	1.63224	19.2938	18.5241	19.3503	23.1665	18.3436	20.1837	19.6752	19.2502	20.4068	22.6189	18.8534	23.2002	23.0104	23.389	23.3679	23.2655	23.2808	23.1492	19.9285	19.4908	23.1027	23.1915	22.5976	23.1025	19.0049	19.2406	23.3482	18.7535	20.0845	23.1334	22.4152	23.5405	23.436	22.6961	23.4682	23.3326
LAMP2	P13473	LAMP2_HUMAN	3	7.07317	+	3.98879	-0.762755		2.34039	-0.539683	24.8996	25.054	25.1974	25.0134	25.0811	25.3165	23.8767	25.0323	25.3012	24.8344	25.151	24.9999	24.3908	24.6888	24.2936	24.4039	24.3204	24.742	23.4857	23.9031	23.4322	24.3619	24.1907	24.3914	24.5521	24.5057	24.2131	24.7474	24.7914	25.183	24.6708	24.5947	24.6688	23.6205	23.8334	23.9005
MAX	P61244	MAX_HUMAN	3	18.125		0.0417556	-0.018446	+	2.95937	-1.00041	21.4017	21.3559	21.1741	22.0684	21.9329	21.7556	21.6084	22.0042	21.7347	21.2549	20.6404	21.0001	21.6362	21.569	21.8455	21.2856	20.7245	21.3608	21.7358	21.5386	20.994	21.6039	21.797	21.6189	21.5003	21.3432	21.4112	20.9287	20.1927	21.37	20.1285	20.5342	20.2139	19.2013	19.4804	19.6221
PPP2CB	P62714	PP2AB_HUMAN	4	9.38511		0.639441	0.327292		0.984802	0.462021	19.3811	21.7744	21.8363	21.7976	21.6475	21.6597	22.355	20.1276	21.7849	22.0151	21.6663	21.7334	21.662	21.5738	21.9883	22.0693	21.9994	22.1052	21.9894	21.51	21.0116	21.4916	22.1867	22.1191	22.4634	21.9698	22.5589	22.111	22.0984	21.7564	22.0068	21.3792	21.0218	21.9782	22.0279	21.9516
RPS29	P62273	RS29_HUMAN	7	51.7857		0.10495	-0.0341525		0.337715	-0.0904212	27.5473	27.6088	27.8663	27.5987	27.8274	27.7471	27.596	27.8603	27.8719	26.8467	27.0212	27.1227	27.3149	27.5975	27.5998	27.5009	27.3375	27.2765	27.667	27.7353	28.0584	27.4644	27.3754	27.1773	27.2132	27.1847	27.284	27.4443	27.4033	27.7214	27.3069	27.7471	27.7127	27.6649	27.2024	27.5447
TSPAN13	O95857	TSN13_HUMAN	2	14.2157		0.47441	-0.100019		2.70568	-0.365487	25.1533	24.9307	24.9925	24.8813	24.9463	24.8143	24.8888	24.9205	24.6613	24.2852	24.1108	24.3504	24.5571	24.8208	24.586	24.6351	24.5648	24.5312	24.7662	24.8038	24.7171	24.8003	24.5756	24.3771	24.3665	24.3665	24.1623	24.4518	24.3939	24.5983	24.386	24.7142	24.371	24.2484	24.1755	24.3152
VTN	P04004	VTNC_HUMAN	2	6.06695		0.446444	-0.257469		0.615432	-0.280743	18.1942	19.0067	19.3298	19.2713	18.759	20.3073	18.9224	19.8231	20.1305	19.6229	18.5289	19.7136	18.2034	18.5901	18.9388	17.73	18.8178	18.402	19.5199	19.8492	19.6845	19.6543	19.5012	19.6288	19.0258	18.2851	19.325	18.7807	19.3544	18.1688	18.9361	19.514	18.5567	19.6785	19.1978	19.4177
EIF1	P41567	EIF1_HUMAN	2	26.5487		0.517041	0.586587		0.196709	-0.288853	22.7958	23.9732	23.3683	23.1315	24.3683	22.9366	20.6978	19.6854	20.1037	23.785	24.1299	20.2192	23.7692	22.9611	22.9374	24.0082	21.0594	23.6426	23.3305	22.413	22.0702	23.5307	23.3872	23.1242	23.1993	23.6118	22.4565	22.4989	23.2926	21.61	22.9122	22.2143	21.756	21.1452	19.4809	21.5508
ELOVL5	Q9NYP7	ELOV5_HUMAN	3	10.0334	+	5.27341	-0.651315	+	4.74682	-0.903958	22.526	22.343	22.8328	22.7224	22.3657	22.3993	22.7138	22.0046	22.4539	22.4235	22.4719	22.1526	22.0318	21.846	21.6869	22.0354	22.0487	22.2256	21.4563	21.185	21.7302	21.902	21.5234	21.9225	22.0482	21.9393	22.0878	21.0156	20.94	21.353	21.5416	21.6663	21.4583	22.0309	22.0145	20.4666
EMC6	Q9BV81	EMC6_HUMAN	4	27.2727		0.445991	0.154456		0.521602	0.177556	25.6174	24.868	25.8159	26.0145	25.825	25.5064	24.7322	26.4283	25.6287	25.8624	26.018	25.9091	26.2208	25.4809	25.7712	26.1869	26.245	25.7421	25.7358	25.8128	25.2136	26.1089	25.7002	25.861	25.6754	25.7789	25.3071	25.9809	26.2692	26.0312	25.291	26.0561	26.0127	25.7324	25.869	26.3525
FITM2	Q8N6M3	FITM2_HUMAN	3	11.4504		0.158464	-0.126381		1.95727	0.541011	20.7548	20.795	20.2242	20.7642	20.1814	19.8363	20.3959	20.1451	20.3897	21.1758	19.9244	20.7156	21.5639	19.3201	20.8693	20.8759	21.2892	21.2804	21.464	18.8059	19.0096	19.5093	20.1826	19.6154	21.0014	19.535	21.0118	21.6887	21.1964	20.7937	20.8812	21.3334	20.8912	21.223	21.5189	20.7198
ZBTB12	Q9Y330	ZBT12_HUMAN	1	5.66449	+	6.2055	4.96187	+	2.98953	4.18156	19.1537	17.9404	19.1416	19.8207	19.7236	19.668	20.1308	21.0347	19.2657	24.6604	25.1014	23.7134	25.5031	25.5818	26.4648	25.1704	24.8926	24.229	26.0317	25.9394	26.8385	25.3508	26.4331	26.4616	18.7716	19.1435	23.4471	26.9996	26.4621	27.1805	27.2516	24.6945	26.7491	26.3	26.0818	26.4516
PCBP3	P57721	PCBP3_HUMAN	2	8.08625		0.778224	-0.180297		0.72405	-0.121321	24.837	24.5514	24.581	24.4469	24.8049	24.4857	24.9732	24.9658	24.8922	24.9413	25.0018	24.9841	24.9945	24.9378	24.886	24.5371	24.5309	24.5016	24.5784	23.9669	23.8189	24.8674	24.9735	24.7087	24.4201	24.4635	24.8458	24.7818	24.7476	24.8211	24.6266	24.2312	24.4941	24.82	24.7201	25.0373
PCYOX1L	Q8NBM8	PCYXL_HUMAN	3	6.07287		0.0416285	-0.0190314		1.22035	0.396649	19.6652	19.6329	19.4435	19.745	20.582	19.3233	20.3316	20.0662	19.3795	19.669	20.0274	20.1459	19.2536	19.4299	19.4577	20.0435	20.1055	19.7569	19.3836	20.4265	20.01	20.2595	19.4421	20.2141	20.2538	20.3206	20.2461	19.8066	19.1306	19.353	20.6865	20.758	20.7346	20.1404	21.0362	20.3046
ZNF331	Q9NQX6	ZN331_HUMAN	1	3.02376		0.559877	-0.390175		0.106924	-0.0896926	18.0854	18.8707	18.2733	17.8968	19.713	19.4431	19.3279	19.7645	19.3936	17.7946	17.4024	17.0627	17.7329	17.8261	18.0461	17.9874	17.896	18.097	17.8571	19.6074	18.2064	19.8668	17.8575	17.3655	19.3426	17.9297	17.9818	19.6133	17.9915	18.5951	18.917	18.9487	18.1579	18.1808	18.1532	18.1401
SERINC3	Q13530	SERC3_HUMAN	4	6.34249		0.0554363	-0.0383673		0.762496	0.27997	20.6781	20.9791	20.541	20.6829	20.6259	20.5415	20.2619	19.3077	19.6784	20.7686	21.0891	21.458	21.0559	20.9228	20.3043	20.5495	19.76	21.1956	20.2909	18.9368	20.5087	20.6196	21.0808	20.9271	21.1827	20.2031	21.4082	20.9149	20.9517	21.0108	20.8368	20.2272	20.9322	20.503	21.043	20.7583
SHFL	Q9NUL5	SHFL_HUMAN	4	10.3093		1.88722	0.540449		0.692948	0.297139	20.0053	19.7585	18.5621	19.7386	19.6088	18.7576	19.58	20.3846	19.8892	18.3545	19.8942	19.5569	19.9005	19.9181	20.2755	20.2523	20.2285	20.1963	20.2252	19.3208	20.1912	20.1523	19.6065	20.3087	20.0272	19.2477	20.2458	20.1949	19.736	20.2973	20.3746	19.3959	20.0592	19.3142	18.9228	19.8403
ZNF579	Q8NAF0	ZN579_HUMAN	1	1.77936		0.0607632	-0.0328876		0.716084	-0.347831	20.014	20.312	20.4104	20.1007	20.355	19.8373	20.71	19.5876	20.0253	20.2977	19.4031	19.7525	19.2679	20.5437	19.8547	20.0666	20.696	20.7695	20.6911	20.0226	19.0729	19.878	20.1147	19.4332	20.3082	20.1954	20.2207	19.9951	18.2905	19.3906	20.3828	20.1027	19.878	20.2709	17.902	19.6946
SLC31A1	O15431	COPT1_HUMAN	2	15.7895		0.936577	0.942057	+	3.12349	1.60833	23.4342	23.3297	22.0255	23.51	23.1642	23.1894	20.0689	20.3834	20.2519	23.3538	23.3038	23.6373	24.0502	23.8287	24.0568	24.0907	23.7334	23.7938	24.0483	23.8766	23.6422	23.5573	19.0034	23.2752	24.3603	24.5421	24.067	23.9703	24.1776	24.0999	24.0051	23.7434	24.1833	23.8975	23.8854	24.02
ZNF793	Q6ZN11	ZN793_HUMAN	1	2.70936		0.406945	0.298789		0.477339	0.38408	21.0901	21.1765	18.5842	19.3648	21.2892	19.906	20.2416	20.5582	20.3612	21.2877	21.3188	19.2844	19.544	21.2535	21.5005	21.1019	20.9607	21.0886	19.6242	19.6815	20.7047	20.0095	21.1875	21.3915	20.9583	21.0555	20.869	21.1247	21.0939	21.37	21.2293	21.2177	17.7253	20.5727	20.9262	20.9292
SMURF1	Q9HCE7	SMUF1_HUMAN	2	3.96301	+	2.06349	-1.29757	+	1.29729	-0.911964	21.6904	21.8438	20.8028	21.8757	22.0826	18.716	19.1753	20.167	21.4672	22.3221	21.8257	21.6085	21.6613	19.7683	21.7832	18.71	18.6414	20.0885	20.2381	19.474	19.5045	19.8339	19.5387	18.7646	20.4197	20.2256	18.3695	21.374	19.0575	21.4722	21.283	19.6996	21.1116	19.6758	19.7692	20.1759
UBE2B	P63146	UBE2B_HUMAN	2	19.7368		0.00934812	0.00683133		0.945745	-0.436004	18.3953	18.9744	18.0343	18.8858	18.419	18.9839	18.5841	20.3073	18.6006	19.646	19.4969	19.7677	19.2353	19.0523	19.193	18.8436	18.2403	18.0707	19.5195	20.0359	18.4084	19.2552	18.8973	19.4257	18.6185	18.6639	17.9836	18.9762	19.9905	18.1112	17.7688	18.126	18.3052	18.5553	19.3451	18.4188
USF1	P22415	USF1_HUMAN	3	9.67742		0.232818	0.0993005		1.00053	0.280588	20.4283	21.0527	20.5648	21.1228	20.6697	20.5177	20.9418	21.7502	20.3759	21.3902	21.1338	21.151	21.4291	21.4411	21.0305	21.3769	21.2177	21.2548	20.3677	20.1571	20.6143	21.4977	20.6847	21.219	21.1895	21.6918	21.3364	21.2069	21.6264	21.3976	20.3776	20.8567	20.7364	21.3984	21.2763	21.3717
VMA21	Q3ZAQ7	VMA21_HUMAN	3	29.703	+	1.84231	-0.915424		0.718998	-0.453455	22.5126	23.0765	22.1166	22.3607	22.578	22.5462	19.4551	22.7955	21.5521	22.1905	22.4095	22.5204	21.3841	21.5863	21.662	21.5968	21.0699	21.7249	21.2055	21.0152	20.9631	19.156	22.0386	21.7261	22.0399	22.3744	22.1939	21.4662	21.4743	21.7668	21.2158	19.9516	21.4258	22.4104	22.0089	22.344
ZNF706	Q9Y5V0	ZN706_HUMAN	3	39.4737		0.0796582	0.0370671		0.121928	-0.0383159	23.7206	23.5325	23.8804	23.4185	23.4273	23.5523	23.5442	23.4714	23.5184	24.1845	24.4501	24.2303	23.607	23.8524	23.4922	23.5478	23.6105	24.078	23.8666	23.6492	22.6667	24.1256	24.3654	24.514	23.5327	23.5722	23.1927	23.7161	23.9449	23.4898	23.8876	23.7608	23.7817	23.7966	23.8499	23.9457
H2BK1	A0A2R8Y619	H2BK1_HUMAN	3	25.4098		0.887509	0.310255		0.281322	0.117089	31.8748	32.2734	30.9971	31.5346	31.6284	31.1134	31.2391	32.2755	31.404	31.0028	31.7257	30.6584	31.5311	31.2688	31.4987	31.8457	31.3031	31.4075	32.4938	31.5476	32.7001	32.0463	31.8721	31.9353	31.5538	31.9057	31.7494	31.0559	31.5794	31.3878	30.9747	31.6684	31.4621	32.297	31.9199	31.5783
KIAA1143	Q96AT1	K1143_HUMAN	3	20.1299		0.019919	0.00682211	+	3.26523	-0.510801	21.281	21.0697	21.3537	21.6477	21.7577	21.5175	21.8425	21.3786	21.8753	21.8665	21.8046	21.8931	21.6193	21.5724	21.4679	21.1137	21.232	21.4072	22.0784	21.6374	22.1982	21.7247	21.7086	21.6098	21.378	21.1535	21.3794	21.2923	21.3897	21.2349	20.299	20.9332	20.6561	21.3644	20.9816	21.096
KRT28	Q7Z3Y7	K1C28_HUMAN	3	6.68103	+	4.3297	-2.4109	+	4.07393	-2.26359	25.7227	26.0031	25.7737	23.7779	23.6732	23.3847	26.3214	26.3547	26.3808	22.8601	22.6228	23.0121	22.1051	21.9088	22.0131	21.6702	21.8999	21.6877	23.0578	22.6526	23.112	22.6564	21.3517	22.8411	22.9453	23.0344	23.0235	21.8062	21.5594	21.5893	22.1007	22.5991	22.3996	22.4759	22.509	22.6815
PTMS	P20962	PTMS_HUMAN	11	30.3922		0.528323	-0.219936	+	3.48745	-0.829973	27.1859	27.5869	27.7527	27.7433	27.4687	27.5425	28.3051	28.5159	28.4772	26.767	26.7667	26.6685	27.2181	27.2952	27.5449	27.104	27.0299	26.7733	27.7457	27.7955	27.64	27.3554	27.3017	27.3374	26.6708	26.8627	26.7615	26.9791	27.0029	26.702	26.5525	26.978	26.7992	26.3862	26.6467	26.479
SEPTIN6	Q14141	SEPT6_HUMAN	2	7.14286		0.0251582	-0.010347		2.27363	-0.472126	21.9695	21.95	21.533	21.4464	21.6314	21.8309	21.6137	22.2408	22.8848	22.0494	21.9547	22.2731	22.1647	22.0712	22.3531	22.1335	22.2897	21.9209	21.7264	21.5281	21.9829	21.3384	21.706	22.0385	21.1505	22.0117	21.3569	21.006	22.0346	21.0527	21.3247	21.2209	21.7194	21.6708	21.4779	21.6861
SLC22A18	Q96BI1	S22AI_HUMAN	3	7.31132		0.900726	0.39791	+	4.5247	0.969302	21.1435	21.4343	21.7095	20.9889	21.0626	20.7436	20.4971	20.6017	19.3914	20.9259	21.0423	20.6214	21.3815	21.5021	21.283	22.2467	21.9595	22.042	20.9853	20.2605	20.1632	21.1	21.1075	20.9059	22.0054	22.1625	21.9442	21.6898	21.7476	21.9143	22.2371	21.382	21.5724	22.0911	21.5399	21.5076
SLC25A33	Q9BSK2	S2533_HUMAN	2	9.65732		1.57471	-0.30583	+	3.22519	-0.666741	20.2253	19.776	19.6864	20.1563	20.0051	20.5426	20.1003	19.7943	19.9575	20.3432	20.3935	20.0325	20.183	19.853	19.8227	20.0217	19.9503	20.0905	20.0501	19.192	19.1133	19.6616	19.3995	20.0052	19.7166	20.1196	18.6094	19.3394	19.6227	19.3314	19.2468	18.6553	19.5258	18.903	19.7402	20.202
UBE2V2	Q15819	UB2V2_HUMAN	3	21.3793		0.427328	-0.163476		0.205435	-0.0916371	24.2894	23.872	23.6161	24.5784	24.7331	24.4642	24.3693	23.7697	24.3127	22.8564	23.4059	23.1484	23.8364	23.6873	23.9821	23.7914	23.906	23.7038	23.913	24.0243	23.8746	23.6277	23.641	23.4663	23.8478	23.6691	23.5243	24.1418	23.8003	23.6508	23.5993	23.9568	24.0222	24.1153	24.0132	23.9752
CLN6	Q9NWW5	CLN6_HUMAN	2	10.2894		0.565162	0.698696		0.140828	-0.261622	22.838	19.0514	19.1027	22.2813	22.3776	20.2874	22.6239	20.8921	18.6654	22.496	22.6338	22.5838	19.0312	22.7835	22.3408	22.726	22.2577	22.6317	22.7755	22.4271	22.2553	22.853	19.0884	23.0476	22.8779	22.579	22.6709	22.5995	19.0074	18.408	19.1617	18.4249	21.7958	19.6056	22.6146	22.9484
GATD1	Q8NB37	GALD1_HUMAN	2	14.5455		2.58665	0.513679		2.74144	0.489519	20.5155	20.4844	20.7965	20.5452	19.6657	20.664	20.1077	20.7368	20.388	20.3827	20.8795	19.7562	21.1389	21.1365	20.6848	20.4965	20.9171	20.9557	21.1415	20.7196	21.7506	20.7826	20.9321	20.4305	21.3508	21.2144	20.9314	21.1964	21.0679	20.6606	20.8452	20.6527	20.5958	20.8576	20.9949	20.4289
NFYC	Q13952	NFYC_HUMAN	3	6.9869		1.21782	-0.482057	+	3.74013	-1.12904	20.2128	20.4258	19.6282	21.5976	21.7605	21.544	20.5386	21.0052	19.9518	20.5198	20.7406	19.9891	20.7377	20.4012	21.1484	19.8807	20.1269	20.1694	19.8618	19.2171	20.3819	20.0863	19.9213	20.1965	18.5765	19.333	18.8142	20.1794	20.217	19.0694	19.7463	19.824	19.77	19.2283	19.6577	19.9498
PDLIM3	Q53GG5	PDLI3_HUMAN	3	8.79121		0.0191	0.00950623	+	2.48806	-0.960626	20.5337	20.0848	19.7519	20.5407	20.3067	20.4273	20.7657	20.5328	19.8762	20.8925	20.8293	20.8233	20.8574	20.5278	20.6257	20.9542	20.6134	20.8255	19.4743	19.8272	19.9783	20.9155	20.5632	20.3163	19.6957	19.4838	19.9736	19.6948	19.9188	21.135	17.4752	20.0234	18.9037	19.6172	19.7085	18.2077
RBM4B	Q9BQ04	RBM4B_HUMAN	2	8.91365		0.203344	0.133749		0.0500292	0.0304074	19.5894	18.9746	19.3456	19.4266	19.6916	19.9831	20.4968	19.7186	21.2121	20.1799	19.9713	20.2498	20.2392	20.4614	20.8103	20.2206	20.0039	20.9417	19.4524	18.2777	19.4405	20.6034	20.1215	19.8719	20.7183	20.2331	20.2393	19.739	20.4041	19.7511	19.2189	19.2964	19.3603	20.2737	19.8068	20.1634
TOMM20	Q15388	TOM20_HUMAN	3	22.069		0.690751	-0.302905		0.571061	-0.271037	25.1243	25.1306	24.9443	25.2579	25.2667	25.0844	25.1677	25.4527	25.2044	23.8836	23.8876	24.38	24.383	23.6481	24.0807	24.1565	24.7278	24.7789	24.3094	25.6011	24.0683	25.1614	24.8225	25.4117	25.0823	24.8523	23.3867	24.8521	25.1257	25.2264	24.1805	24.3943	23.5355	25.1393	24.7457	25.0111
VKORC1	Q9BQB6	VKOR1_HUMAN	4	19.6319		0.427924	-0.0903713		0.583869	0.131761	25.0239	25.5141	25.5716	25.2325	25.3158	25.4811	25.2092	25.1797	25.3152	25.0924	24.6514	24.9512	25.1394	24.8878	25.1478	25.1659	25.1627	24.827	25.441	25.4347	25.1824	24.7213	25.0263	25.3173	25.4371	25.3945	24.5512	25.5713	25.5558	25.6969	25.1592	25.3814	25.3127	25.2919	25.5686	25.1987
APOL2	Q9BQE5	APOL2_HUMAN	3	9.79228		1.178	-0.369938	+	6.04659	1.26925	19.4446	19.0236	18.5798	18.9853	19.6103	20.2582	20.1314	19.7225	19.9465	20.4588	20.1893	20.2614	19.1811	19.746	19.1047	19.2559	18.933	19.1111	19.2349	19.4585	19.4503	19.6029	19.2332	19.8608	21.2997	20.7704	21.3431	20.6138	21.3322	20.7455	20.8761	20.8468	20.8181	20.9649	21.0221	21.2098
ATP5ME	P56385	ATP5I_HUMAN	5	47.8261		3.38488	-0.670596	+	2.82792	-0.615843	23.3709	23.4522	23.6794	24.2519	24.1888	24.1266	24.0263	24.1477	23.712	23.1492	23.3156	23.3148	23.2969	22.8225	23.0901	22.7384	22.6804	22.8391	23.631	23.7622	23.466	22.8068	22.893	22.662	22.6702	22.4556	22.2462	23.5718	23.3394	23.138	23.2345	23.5032	23.1399	23.3224	23.489	23.2352
CD59	P13987	CD59_HUMAN	8	25.7812		0.391887	0.125488		0.106557	0.0487452	26.6208	26.5524	26.7096	26.435	26.2502	26.7826	26.7174	26.8151	26.8676	25.7878	25.6861	25.7362	26.4091	26.6525	26.2334	26.2751	26.4959	26.1144	26.6624	27.083	26.7263	26.5729	26.5832	26.6585	26.5332	26.8695	25.4614	26.6477	26.6195	26.7412	26.0885	26.4238	26.0136	26.6579	26.6718	26.8176
GCSH	P23434	GCSH_HUMAN	2	19.0751		1.13359	0.192334		1.79497	0.283786	23.8268	24.1577	23.907	23.7759	24.5071	24.4358	24.2312	24.3171	24.5755	23.9349	23.8095	23.816	24.0091	24.3061	24.4433	24.1602	24.3017	24.5816	24.0951	24.6381	24.1672	24.2727	24.4204	24.207	24.4299	24.3201	24.4814	24.3861	24.5904	24.4576	24.398	24.3858	23.7213	24.3653	24.5744	24.5898
GLRX5	Q86SX6	GLRX5_HUMAN	2	21.0191	+	2.31704	-1.46863	+	5.47871	-2.25508	21.7462	21.6519	22.1562	22.9294	23.1185	22.8635	20.4826	22.2258	19.671	20.5604	20.876	20.0517	19.1361	19.8465	19.7584	19.5101	19.545	22.093	19.3666	20.7418	19.5332	19.4051	19.3117	22.4621	19.8909	19.1295	19.8495	18.9307	19.7926	18.9553	19.5683	19.2092	19.5607	18.5749	19.2235	18.5868
HSPA6	P17066	HSP76_HUMAN	3	5.13219		1.3235	0.240903		1.02705	0.186513	26.135	26.1675	26.1964	25.9052	25.8038	26.3431	25.9992	25.8529	25.7801	26.2357	26.4585	26.6267	26.5282	26.6091	26.6539	26.5079	26.5562	26.8067	26.212	26.2512	25.9808	26.188	26.2884	25.8126	26.6088	26.4953	26.5297	26.0149	26.2439	26.2822	26.145	26.2177	25.8203	26.2658	26.4135	26.7052
NDUFB1	O75438	NDUB1_HUMAN	5	56.8966		0.397903	-0.936583		0.0922218	-0.268126	24.931	25.4222	24.8904	25.7785	26.0487	25.6821	20.2562	20.2171	20.5751	24.3894	24.9769	24.5893	25.2693	18.0358	24.7562	23.5559	25.0966	25.1013	19.0303	25.7073	20.0113	25.544	25.3755	19.0345	25.8009	19.1224	25.2947	25.3433	25.5184	25.264	25.2657	24.8769	18.0709	25.1095	18.8603	26.0126
OPA3	Q9H6K4	OPA3_HUMAN	4	18.4358		0.883534	-0.13084		1.35819	-0.179221	21.6911	21.3343	21.3098	21.6481	21.0793	21.5914	21.4405	21.7208	21.6954	21.4374	21.2863	21.2628	21.4736	21.5879	20.9494	21.5126	21.3222	21.5926	21.0993	21.1735	21.3693	21.2793	21.3678	21.2	21.1056	21.5568	21.4128	20.928	21.5936	21.4223	21.2192	21.3548	21.1893	21.3105	21.0495	21.2042
PRKACA	P17612	KAPCA_HUMAN	5	9.40171		0.137641	-0.0510621		0.182751	0.0508777	22.8326	22.3101	22.9632	23.228	23.2101	23.1228	23.1421	22.3284	22.889	23.3903	22.9062	23.0066	22.7804	22.976	22.952	22.3894	22.9012	22.7903	23.4319	23.2957	23.4609	22.4391	22.9428	22.3571	22.5947	22.9245	22.8999	23.2736	23.1921	23.0649	23.1885	22.7838	22.8113	22.9959	23.2092	23.0015
RBX1	P62877	RBX1_HUMAN	5	30.5556	+	3.71005	0.759631	+	3.4368	0.705781	24.6775	24.8146	24.4391	24.3036	24.0585	23.9768	23.5915	24.6679	24.318	25.1977	25.2303	25.3675	25.1112	25.489	25.5686	25.0486	25.1146	25.2685	25.4544	25.7254	25.1545	25.5061	25.086	25.2315	24.9836	25.1695	25.2126	25.6718	25.3076	25.3898	25.3928	25.087	24.9807	25.3206	25.1483	25.448
UBE2A	P49459	UBE2A_HUMAN	4	21.7105		1.42904	-0.603026	+	1.91327	-0.735745	21.3023	21.478	21.367	22.2892	22.0868	22.2922	20.1736	19.9788	22.2602	20.7265	20.9943	20.7739	20.3826	20.6531	20.6012	20.3768	20.3275	20.2105	21.2727	20.0475	20.6717	21.3471	21.4143	21.1816	20.0002	20.324	19.6925	20.6449	21.0202	21.1624	20.5488	21.0892	20.6827	20.7298	20.8864	20.1129
UBL5	Q9BZL1	UBL5_HUMAN	6	45.2055	+	5.92076	-0.868756	+	5.63191	-0.708621	23.5681	23.6083	23.8325	23.8653	23.9081	23.3739	23.6791	24.3892	24.0107	24.3393	24.3715	24.4405	23.1347	22.9263	23.0718	22.872	22.9694	22.9755	22.7263	22.8781	22.9972	23.7285	23.3274	23.3545	23.1435	23.0073	23.0489	23.3308	23.3288	23.4898	23.3573	23.2476	23.2934	23.2402	23.1491	23.2467
UQCR10	Q9UDW1	QCR9_HUMAN	5	52.381		3.91017	-0.555162	+	4.02323	-0.602031	24.7925	24.9431	25.0903	24.9271	25.0217	25.2597	24.8507	25.0488	25.2587	24.2874	24.3545	24.161	24.2492	24.1148	24.1934	24.2455	24.1467	24.2437	24.2359	24.3522	23.9566	24.4664	24.6056	24.5233	24.0971	23.9615	24.1942	24.509	24.224	24.7321	24.4345	24.2194	24.3236	24.025	24.0633	23.9874
VAMP5	O95183	VAMP5_HUMAN	7	28.4483		1.10476	-0.629622		1.46572	-0.533655	21.4046	21.4259	21.1082	21.8561	21.8696	21.1902	21.1977	20.7951	21.347	20.5789	20.0896	20.8449	20.7111	20.6013	21.0122	20.8215	21.7432	21.0072	20.3888	17.4567	20.4608	20.7984	19.9024	21.2489	21.5623	19.7941	21.2244	20.9604	20.833	21.1522	20.0541	19.8096	20.1527	21.0274	20.9308	19.8029
VMP1	Q96GC9	VMP1_HUMAN	3	8.12808		1.51065	-0.700976	+	2.23916	-1.36452	22.8223	22.6611	22.3765	22.3707	22.6128	22.7367	22.5613	22.5133	22.4544	22.7466	22.5875	22.5193	22.1278	22.1258	22.3983	22.3838	22.6968	22.3182	22.1965	22.4658	22.195	19.7491	22.2945	19.5994	18.8512	21.553	22.2266	18.8385	22.2057	22.2288	22.2037	18.4011	21.7709	22.1732	21.8473	22.2884
AP1S2	P56377	AP1S2_HUMAN	3	21.6561		0.321517	0.054557		2.0681	0.264487	22.1095	22.1311	21.8687	22.3483	21.6528	22.3378	21.944	21.8546	22.2561	22.3469	22.2619	22.0957	22.2015	22.1616	22.3593	22.2491	22.1207	22.1934	22.3542	22.0233	22.1203	22.1203	22.0285	21.9298	22.1932	22.2453	22.0099	22.3994	22.5885	22.5423	22.0846	22.144	22.6456	22.4826	22.6132	22.4326
CISD3	P0C7P0	CISD3_HUMAN	3	26.7717		1.25717	0.4251		1.77511	0.527351	21.7209	21.5532	21.5115	21.5246	21.0851	21.9294	20.1679	19.9714	20.2872	21.3799	21.4264	21.4313	21.7976	21.5654	21.1299	21.7068	21.4096	21.2961	22.0762	21.4311	22.1779	21.4561	21.2693	21.7741	21.8021	21.6995	21.2375	21.6015	21.3848	21.8902	22.1456	21.9846	21.7828	21.5916	21.3553	21.8416
COA1	Q9GZY4	COA1_HUMAN	3	23.2877		0.226261	0.165306		0.279	0.149155	20.5437	19.3908	20.5653	20.6076	19.6286	19.098	20.0938	19.6023	19.7214	20.2344	19.7782	18.8751	20.2885	21.0129	20.25	20.7021	20.2465	19.9701	18.0813	20.5488	18.3311	20.2155	20.0997	20.3764	20.1736	19.8037	20.4259	19.8049	19.1246	20.8844	20.5902	20.4168	19.7243	19.8722	19.0098	20.0987
DYNLL2	Q96FJ2	DYL2_HUMAN	3	38.2022		1.14475	0.859322		0.768265	0.648332	23.022	23.224	22.7094	18.8999	23.5235	23.6294	19.4989	23.2715	23.2449	22.2139	21.7836	21.7176	23.0646	22.7007	22.8802	22.7489	23.0447	23.1792	23.3217	23.2428	23.4254	23.079	23.3868	22.9764	23.2001	22.3393	22.6168	22.7505	22.475	23.006	23.1311	22.8379	23.3076	22.9519	23.1853	22.7169
GON7	Q9BXV9	GON7_HUMAN	2	34		0.434122	-0.437598	+	2.13814	-1.33681	21.9148	20.7519	21.3452	22.5135	22.1443	22.5957	19.5001	19.762	19.0018	21.1159	20.3364	20.6599	21.5862	20.8402	21.3827	20.9983	20.7567	20.6156	18.2154	18.8278	19.1853	21.007	21.6944	21.2806	19.9536	20.6248	20.3853	20.1337	19.2133	19.7208	18.774	19.9865	17.2207	20.3502	18.5727	20.6642
LAMTOR5	O43504	LTOR5_HUMAN	2	37.3626		0.0190952	-0.0268488		0.297533	-0.301192	22.5987	22.451	22.2135	23.6664	23.7234	23.7402	20.5505	20.3043	19.4369	22.563	22.185	22.7045	21.8278	22.2437	21.9114	22.2071	22.2227	22.5954	19.3261	22.2896	22.2583	23.221	23.0107	22.7013	22.5802	22.6873	22.8059	21.62	20.6296	21.6683	21.1617	21.8037	21.3882	22.1234	21.9424	22.1122
MRPL12	P52815	RM12_HUMAN	5	17.1717		1.10558	-0.350814	+	3.13951	-0.860037	23.6155	23.4082	23.3279	24.7184	24.3784	24.4874	24.1715	23.7703	24.1079	23.1035	23.4751	23.3935	23.129	23.4926	23.5252	23.3344	23.3318	23.4948	23.5443	22.9238	22.8938	24.0651	23.9519	24.061	23.7642	23.8205	23.8277	22.7639	22.8708	22.7906	22.4321	22.4991	22.601	22.2925	22.8899	23.0847
MRPL35	Q9NZE8	RM35_HUMAN	5	18.0851		0.699459	-0.232444		0.439612	-0.156626	21.1054	21.5966	21.3612	21.4908	21.6609	21.6518	21.057	21.5009	21.3329	21.0515	20.9241	21.0521	21.1826	20.924	21.1911	21.2154	21.2622	21.2363	20.5853	21.959	21.7336	20.8162	21.0989	19.791	19.9216	21.6663	22.0129	21.0898	20.8288	21.2283	21.1855	21.0464	21.3594	21.2601	21.5252	20.7813
MT-ND4	P03905	NU4M_HUMAN	4	7.40741		1.15627	-0.226905		0.647296	-0.143047	23.4695	23.4656	23.3857	23.4264	23.3008	23.5828	23.2301	23.1817	23.1534	22.5751	22.5662	22.5699	23.0167	22.9423	23.0457	23.0716	23.0575	23.0722	22.9235	22.8503	23.125	22.7706	22.5736	22.7352	22.8385	23.1026	23.0106	23.1062	23.11	23.0868	22.8876	23.2244	23.0996	22.9015	22.9953	22.8274
NEMP1	O14524	NEMP1_HUMAN	3	7.65766		0.182534	0.135536		0.102834	-0.0838766	21.732	19.2152	19.4987	19.4702	18.108	19.4993	20.0293	19.2824	20.2399	19.368	18.5608	19.2933	20.1048	20.3083	19.7286	20.039	19.7423	20.1085	18.5806	19.232	18.7858	19.8683	19.7739	19.6512	19.4699	18.7558	19.3849	19.7472	20.0995	19.8851	18.7135	18.563	20.0703	18.8079	20.1736	19.6198
NR2C2AP	Q86WQ0	NR2CA_HUMAN	4	24.4604		0.408127	-0.0801997		1.992	-0.350876	22.4222	22.2775	22.0665	22.2824	22.6929	22.3755	22.2791	22.4474	22.509	22.0717	21.9415	21.89	22.2524	22.2844	22.4748	22.3007	21.9647	22.1551	22.3864	22.2569	22.3072	22.0105	21.7153	22.1849	21.8811	22.4455	21.8873	21.787	22.2956	22.0914	21.644	21.0866	21.6393	22.1414	22.0024	22.1435
PHAF1	Q9BSU1	PHAF1_HUMAN	4	8.05687		0.481594	0.277778		0.0258396	-0.0195176	20.4864	20.2017	20.3988	20.5431	19.1817	19.5127	20.0993	20.4304	20.9436	19.9889	19.6583	19.6311	20.7083	21.0659	20.7853	20.8078	21.1521	20.7991	18.7313	19.2296	19.2455	20.5808	20.9411	20.3626	20.8179	20.1164	20.6593	20.1453	20.4413	20.2775	20.6213	20.0986	19.8536	19.0349	18.1567	20.6192
PSEN2	P49810	PSN2_HUMAN	2	7.58929		0.167412	0.111446		1.00542	0.480414	19.1486	19.6504	20.3935	19.6806	19.7617	18.8682	21.0952	20.637	18.9355	20.2946	19.8173	18.9824	19.8788	19.3738	20.6477	20.1981	20.2542	20.3096	20.7689	19.7453	19.2489	19.3061	19.9234	18.9474	20.2255	18.9749	20.1764	20.4455	19.7565	20.7044	21.0882	20.7192	20.182	20.8834	19.2681	20.606
PTP4A2	Q12974	TP4A2_HUMAN	2	20.3593		0.331159	0.207815		1.16835	-0.660849	20.1452	20.1724	20.702	20.2587	21.346	20.1929	19.6669	19.2945	19.3259	21.2076	21.5258	20.4609	20.9973	21.1812	20.7482	20.1595	20.244	19.6061	21.1658	21.1066	20.9326	20.7755	19.2336	20.6423	20.2994	19.1428	18.7349	18.9936	19.6789	17.8585	20.4124	20.8976	20.4581	20.8967	19.2442	19.7515
RAB6B	Q9NRW1	RAB6B_HUMAN	4	16.3462		0.218946	0.116226	+	2.48764	0.777946	20.5218	20.4108	20.387	19.3506	20.433	20.7121	19.7211	19.9833	20.62	20.7174	20.4751	20.9844	20.5933	20.8518	20.6861	20.317	20.6754	20.6036	21.1278	19.298	21.2371	20.7468	19.3292	20.2454	21.5542	20.2353	21.4016	21.5002	21.3949	21.5665	21.2935	19.4236	20.9231	21.4042	21.8347	21.1202
SLC7A11	Q9UPY5	XCT_HUMAN	3	6.78643	+	2.24408	1.00653	+	1.75176	-1.21969	21.8826	21.7434	21.6446	21.8216	18.8223	21.6253	21.9988	19.4576	21.1	22.065	20.6916	21.8607	22.2273	22.3561	22.3799	22.605	22.5986	22.7194	22.5314	21.7386	22.2816	21.2281	22.1304	21.9952	21.5247	21.5632	19.229	20.6884	18.372	19.8244	20.9625	21.0731	20.8814	18.057	19.2897	18.6117
TMEM222	Q9H0R3	TM222_HUMAN	2	16.3462	+	1.76752	0.92338	+	1.82316	0.982502	21.4194	21.0856	18.2664	20.2259	20.6481	19.11	19.7897	19.2244	19.9951	20.9848	19.9958	21.1174	20.9713	21.3089	21.47	21.4224	21.2601	21.0931	21.344	22.0951	21.017	21.0331	21.1694	18.7585	21.473	19.42	21.1321	21.8886	22.2353	21.1571	21.5951	21.2553	20.3736	21.9043	19.7461	21.472
TMEM50A	O95807	TM50A_HUMAN	3	21.6561	+	3.52107	-1.38931	+	3.02899	-1.41953	20.7676	20.7464	21.1219	21.8185	21.566	21.5237	21.6819	20.6405	21.0384	19.2272	19.191	19.0563	19.2452	18.0543	19.3909	19.5519	18.8621	19.8261	19.0398	19.7231	19.8876	19.1574	19.4088	19.5606	17.8769	19.1376	18.7923	20.6551	20.2721	19.6182	18.5467	19.455	19.0509	20.2184	19.0456	18.6762
TSR2	Q969E8	TSR2_HUMAN	3	17.801		0.67579	-0.339467	+	2.62235	-0.710337	20.1942	20.6364	20.2694	20.3991	20.0642	18.7355	20.2545	19.5115	20.0515	20.652	20.5649	20.4135	20.0375	20.1177	19.8783	19.3488	20.3388	20.0921	19.4069	20.2528	20.7247	18.0476	20.3757	19.0525	19.9801	19.9384	19.7458	18.9004	18.6812	19.5867	19.3697	19.2482	19.5709	19.5085	18.7103	19.9826
ZNF581	Q9P0T4	ZN581_HUMAN	2	17.2589	+	1.58309	-0.939899		0.700056	-0.634021	20.0877	19.7875	18.5087	18.7169	19.5584	19.3672	19.452	20.3767	20.1313	18.1493	16.9391	16.9524	18.1731	18.4243	17.6345	17.8728	18.0354	17.5655	19.2183	17.6032	19.1717	17.2499	18.7005	17.0989	17.193	17.3279	16.7239	17.5056	18.6615	16.9346	18.8493	19.3849	18.6796	19.4643	19.5143	20.1799
ACBD6	Q9BR61	ACBD6_HUMAN	3	12.4113	+	2.90603	-0.876444	+	2.26454	-0.812558	19.6652	20.005	19.1872	20.4965	20.0631	20.1925	21.2911	20.5177	19.787	20.4814	20.7855	20.5241	19.737	19.983	18.9521	20.0569	19.6684	19.6303	19.3735	18.7279	19.391	18.2191	20.0512	18.6886	17.9305	19.0306	19.4728	20.4908	19.4358	18.4775	19.9271	19.6552	19.3306	19.4165	19.6771	20.4012
ARRB2	P32121	ARRB2_HUMAN	3	8.55746	+	3.08672	-1.18857	+	4.55949	-1.5247	21.0897	20.8261	21.1046	20.798	21.147	21.6143	20.8492	21.2264	21.0933	18.9647	19.017	19.5739	19.4346	19.5049	19.3511	18.48	20.1228	18.9499	19.0886	20.2524	20.1083	18.7877	19.8588	19.1021	18.9473	18.4816	18.8287	18.6713	19.3171	19.364	19.3432	18.8826	20.1496	19.0982	19.2704	18.6537
BLOC1S3	Q6QNY0	BL1S3_HUMAN	2	17.3267	+	5.14283	0.827696		0.99181	0.174151	19.534	19.2762	19.0896	19.2558	19.7409	19.1399	19.3166	19.4047	19.2842	19.3625	19.8802	19.5671	20.3131	20.2277	20.1837	20.2247	19.8704	20.2315	20.8618	20.9692	20.6978	19.6806	19.7644	19.7593	19.4701	19.218	19.5129	19.2472	19.7825	19.5431	19.8169	20.0702	19.6225	19.8693	19.4574	19.3313
CD151	P48509	CD151_HUMAN	4	13.834		0.0205129	-0.00627438	+	4.1903	-0.537463	23.0292	22.7501	22.5049	22.7263	22.7645	22.5998	22.4144	23.1219	22.6512	23.2656	23.2837	23.2325	22.912	22.8693	22.8698	22.517	22.7478	22.518	22.7524	22.8715	23.2167	22.8945	23.0627	23.0372	22.2699	22.4644	22.1972	22.3953	22.1872	22.2694	21.8034	22.3623	22.244	22.5635	22.549	22.5888
COA4	Q9NYJ1	COA4_HUMAN	6	40.2299		0.267511	-0.352161	+	2.18454	-1.46749	21.7686	19.5072	21.4141	23.243	23.261	23.0569	21.2961	21.3465	20.1204	20.6183	20.5667	18.5257	21.7687	20.5991	21.4282	21.524	21.0605	21.3609	21.8192	18.4497	18.0801	21.4187	22.0255	20.9639	21.2424	19.9165	19.0522	20.3169	20.8643	19.4586	19.319	18.5356	19.4401	18.7836	20.0206	20.1648
FAM241A	Q8N8J7	F241A_HUMAN	5	26.5152		1.20513	0.479902		0.00731034	-0.00606918	19.8267	18.397	19.5355	20.379	20.3257	20.2744	19.1249	20.8364	19.2394	20.5832	20.105	20.7821	20.5886	20.3874	20.4428	20.9287	20.9159	21.0388	19.8685	19.7308	20.2143	20.2593	20.3604	20.4327	20.61	20.5123	20.5262	20.1663	19.7901	18.893	18.8089	20.2813	20.2001	20.2381	19.0484	20.2617
MRPL14	Q6P1L8	RM14_HUMAN	4	24.1379		0.595483	0.233136		0.010677	0.00600799	21.4747	21.6252	22.1394	21.9299	21.9377	21.534	21.2158	20.4334	19.8248	21.5859	21.4733	21.4053	21.4588	21.4371	21.3246	21.5999	21.8107	21.7941	21.3686	21.6169	21.8899	21.3432	21.8898	21.8432	21.294	21.4698	21.4894	21.4433	21.4149	21.8188	21.3691	21.2072	21.2833	21.1187	21.4648	21.278
NME6	O75414	NDK6_HUMAN	3	18.8172		0.319336	-0.194093		0.280672	-0.161345	19.5382	19.1856	19.7785	19.6052	20.1715	20.4572	20.8754	19.3275	19.6728	19.211	17.8967	19.1669	19.0542	18.7344	19.6934	19.4526	19.309	19.2154	20.1386	19.8328	18.17	19.2514	19.9755	19.7298	19.8779	19.1553	19.3397	19.4877	19.8698	20.3396	19.2279	19.4846	19.148	18.9648	18.9273	19.1277
SDHD	O14521	DHSD_HUMAN	5	22.0126	+	6.85194	-2.90998	+	5.50249	-2.39021	23.7625	23.7323	23.4697	23.7501	23.6057	23.8647	22.8167	22.8505	22.6617	22.618	22.3388	22.6905	21.8603	21.3566	18.9612	21.3197	18.9254	21.6441	19.4434	19.9029	19.1937	19.4193	19.4257	21.7893	21.2551	21.0354	21.8278	21.3897	18.9541	21.9019	18.0723	21.8156	19.7831	20.9531	21.2292	21.2615
TLK2	Q86UE8	TLK2_HUMAN	4	4.53368		0.399548	0.382892		0.266603	0.281269	20.9318	21.8765	21.1582	21.9013	21.8571	19.6698	19.8665	20.4895	21.8417	19.3122	20.9516	21.6755	22.0772	21.8125	18.5346	21.8696	22.4305	21.2049	21.6461	21.9404	19.1089	22.1163	21.5544	21.8312	20.3884	21.7113	22.101	22.278	19.4751	21.9232	21.6702	18.2279	22.2556	22.0354	21.6686	21.1725
CEPT1	Q9Y6K0	CEPT1_HUMAN	2	8.65385		0.446822	0.16674		0.207859	0.0862044	21.8854	21.1807	21.6418	21.9123	21.0266	21.9138	21.5834	21.3739	22.0435	21.6684	21.8666	22.1009	20.882	21.8464	22.0507	22.4245	21.7857	22.254	21.2735	21.1416	21.8271	22.0983	22.0966	22.5176	21.908	22.1812	22.1017	21.5598	21.764	20.4696	21.513	22.2002	21.5113	22.0429	22.1791	21.8009
CMTM6	Q9NX76	CKLF6_HUMAN	4	19.6721		0.169678	-0.0794109		0.538064	0.180151	21.2582	21.5487	21.3778	21.5023	21.4462	21.361	20.951	20.2835	20.1408	21.5951	21.5381	21.4703	21.4738	21.7582	21.2873	21.0426	21.1591	21.1072	21.2509	20.5397	20.1593	21.1545	21.1352	21.4524	21.1797	21.1046	21.2422	21.7055	21.5201	21.9123	21.3672	21.276	20.8048	21.4569	21.5294	21.5362
GPR180	Q86V85	GP180_HUMAN	3	8.18182		2.17857	0.389736	+	4.67488	0.743191	21.4363	21.207	21.4408	20.3353	21.4393	21.2756	20.8249	21.1342	20.6955	21.559	21.4333	21.0158	21.8806	21.4861	21.1845	21.6254	21.5342	21.3367	21.9732	21.8179	21.5076	21.1664	21.563	21.3985	21.3599	21.8419	21.4977	22.0255	22.2866	21.8719	22.2105	22.0184	21.8445	21.5154	22.2372	22.006
HUS1	O60921	HUS1_HUMAN	3	12.8571		1.49318	-0.615237		1.20284	-0.457773	20.0042	19.6939	20.6546	20.3237	20.3414	20.4702	19.7887	20.0132	21.6094	21.2706	21.0132	21.0387	18.9341	20.5623	20.3719	20.469	20.2011	18.888	20.1656	20.8398	19.4054	18.8292	20.0383	20.1343	20.2744	20.3408	20.825	20.4154	19.5643	19.6417	20.2195	19.0354	20.4081	19.7352	19.6192	20.6495
MBNL2	Q5VZF2	MBNL2_HUMAN	2	9.65147	+	3.52857	2.11636	+	3.38994	2.07019	20.338	18.0598	19.8163	19.5106	18.3766	19.0096	20.3785	20.8369	19.8002	22.0714	22.3695	21.6855	22.6309	22.695	22.6855	22.2816	22.712	23.191	22.1461	19.2975	21.9715	22.7206	22.9502	22.3671	22.9124	22.5606	23.0559	22.4527	22.1773	22.6852	22.3248	19.1384	22.3185	22.2719	22.1821	23.0152
MED6	O75586	MED6_HUMAN	3	14.6341		1.08654	0.30452		0.99517	0.318058	20.6036	20.0731	21.309	21.1223	20.8976	20.6937	20.4281	19.726	19.8099	20.7465	20.7766	20.1265	20.6101	20.9039	20.2465	20.7545	20.7804	20.7199	21.1202	21.104	20.5946	21.0863	21.2827	20.764	21.2737	21.1286	20.9939	21.3394	20.9768	20.7267	20.6698	21.2153	19.9733	20.6021	20.3636	20.8664
MRPL42	Q9Y6G3	RM42_HUMAN	5	25.3521	+	2.05377	1.01894		0.0470018	0.0595616	21.4867	21.1298	20.8913	21.229	21.7911	19.7461	22.1071	20.134	20.0021	19.3439	21.5653	21.4218	21.4372	22.3181	22.2172	22.0887	22.3656	21.8992	21.92	22.5585	19.4025	22.3807	22.4799	22.0081	22.0822	21.9106	21.757	20.9616	21.7496	21.7728	22.2381	21.9544	18.6341	18.9751	19.7599	19.7677
PDZD11	Q5EBL8	PDZ11_HUMAN	3	25.7143	+	2.20724	1.13389		0.834247	0.594798	20.8295	21.0084	18.9636	19.504	18.46	18.0544	19.3728	20.1257	19.5421	21.6924	21.8323	21.3606	21.0923	21.1932	21.381	21.2834	21.4746	21.1587	20.634	21.2583	20.7903	21.3158	21.4183	21.3525	21.356	20.6516	20.343	20.4772	20.5989	20.3756	21.0224	19.8006	19.9884	20.8119	21.4384	21.0194
RAB8B	Q92930	RAB8B_HUMAN	3	17.3913		0.53334	-0.219172		1.91616	0.528368	20.625	19.6879	20.411	19.3897	19.8446	19.9349	21.1752	20.1991	20.7177	20.2373	19.9944	20.1365	20.2027	19.8183	20.5473	20.3416	20.1155	20.2224	19.7293	20.187	18.598	20.3374	19.9658	19.6581	21.0169	21.4629	20.9367	20.6481	20.7089	20.9456	20.6526	20.6173	20.0318	20.5068	21.2937	19.8725
SEC61B	P60468	SC61B_HUMAN	3	37.5		0.397038	0.0705587		2.91432	0.307433	26.3207	26.2655	26.5682	26.1779	26.3834	26.4156	26.0205	26.4471	26.3213	26.5552	26.7831	26.6974	26.3458	26.5332	26.6391	26.7128	26.7004	26.6608	26.151	26.4049	26.5519	26.4171	26.1996	26.4863	26.5671	26.9795	26.9227	26.503	26.3807	26.5656	26.6841	26.7375	26.8067	26.8086	26.7268	26.9628
ACYP1	P07311	ACYP1_HUMAN	4	37.3737		1.70207	-0.613989	+	5.44289	-1.84694	21.6822	21.4262	22.0785	20.9484	21.9336	21.8664	21.5334	22.1856	22.1689	21.4631	21.7968	21.7769	21.1595	21.6431	20.9562	21.317	21.7371	21.8036	21.2947	19.7294	21.5954	21.2458	19.4247	21.5856	21.432	18.7354	18.6125	20.9244	19.3946	20.7336	19.0144	21.0767	19.8201	18.95	19.7533	20.2497
ALG10	Q5BKT4	AG10A_HUMAN	4	7.82241		0.802512	-0.23888	+	2.22822	-0.640701	21.0848	21.2635	21.1551	21.1744	20.8712	20.608	20.3959	19.6768	20.2848	20.548	20.8505	20.6968	20.9162	20.5776	20.6514	19.9535	20.259	19.8069	20.7593	20.7105	20.6201	20.3089	20.4981	20.6817	18.3472	20.0465	20.0603	20.1629	20.2016	20.3866	20.4198	20.4309	20.0884	20.3208	20.4364	20.0201
COX19	Q49B96	COX19_HUMAN	4	41.1111		0.621192	-0.57265	+	2.3706	-1.25719	20.3602	17.8988	19.2607	21.4747	21.8529	21.7252	21.8907	21.5252	21.96	20.8967	21.0451	20.6608	20.7799	21.1002	21.2255	20.4917	21.5622	21.3138	19.1997	18.0767	19.2561	20.594	19.2475	20.832	19.2379	19.9887	19.5845	19.1619	19.439	19.4796	18.5237	19.4103	20.4915	19.3302	20.7141	20.1036
EBP	Q15125	EBP_HUMAN	4	16.087		3.1193	0.398643		3.80867	0.416568	24.9723	25.133	25.0601	24.9961	25.1102	24.7851	24.6438	24.7818	24.5649	25.4963	25.234	25.2989	25.4459	25.6701	25.3981	25.3781	25.4999	25.7063	25.4565	25.2228	25.6555	25.1335	25.3244	24.9692	25.5622	25.5695	25.6231	25.3043	25.2898	25.5935	25.1815	25.377	25.1823	25.5141	25.4571	25.421
EMC10	Q5UCC4	EMC10_HUMAN	4	14.1221		0.717598	-0.856157	+	2.76633	-2.15601	23.2482	22.4482	23.4213	23.4058	23.545	23.1732	18.7804	19.0338	23.114	22.5417	21.7317	22.1687	22.1523	21.9215	22.4825	22.1838	21.958	22.4553	18.4206	19.3916	20.5133	22.5843	19.6735	22.6014	19.2323	22.324	21.6737	19.4003	19.8229	18.659	20.23	18.0729	19.2477	20.3276	20.0084	21.741
MAPKAP1	Q9BPZ7	SIN1_HUMAN	3	7.08812		0.162473	-0.120247		0.156489	0.0885409	20.4363	20.1193	20.4231	20.5033	21.1338	21.1737	21.019	20.8295	21.1543	20.68	19.9082	20.4183	21.0661	20.9838	20.6751	21.0433	21.3945	21.2925	20.4904	19.9486	18.1358	20.7281	19.5056	21.0921	20.7622	21.1085	21.3119	19.9993	20.3124	20.7358	20.9432	19.102	20.9755	21.431	20.9545	21.225
NDUFA2	O43678	NDUA2_HUMAN	6	37.3737		0.0850581	-0.0355595		0.056195	-0.0240932	22.4802	22.7965	23.0187	23.0045	23.8674	23.7159	23.9046	23.7045	23.9074	23.0233	23.2377	22.9803	23.3126	23.1966	23.2156	23.7094	23.4044	23.4696	23.3101	22.8199	23.2018	23.2778	23.3176	22.9785	23.1921	23.2399	23.7449	23.0028	22.9308	23.4197	23.102	23.1685	23.3681	23.3327	23.3926	23.4574
NXT1	Q9UKK6	NXT1_HUMAN	4	26.4286		0.031655	-0.00821018		0.607632	-0.102858	22.719	22.4592	22.3975	22.4217	22.0474	22.4315	22.1742	22.1858	21.8104	22.5635	22.4277	22.3866	22.4384	22.3323	22.4715	22.1782	22.3072	22.5166	22.2147	22.778	22.1021	22.2436	22.0124	22.3309	22.3371	22.3728	22.4755	22.1757	22.086	22.4257	22.3819	22.1442	22.2936	22.0764	22.1223	21.8989
PTTG1IP	P53801	PTTG_HUMAN	3	20.5556		0.234637	-0.149944	+	2.07859	-1.04482	20.722	21.0532	21.0343	20.5386	20.5458	20.2144	20.3227	19.6966	20.8117	21.6817	21.4419	21.2906	20.795	20.3804	21.279	20.7837	21.0524	20.6655	20.4241	20.5934	18.5033	21.4802	20.8519	20.7452	20.1372	21.2771	19.1023	18.8655	18.5032	18.6997	18.3158	21.3613	21.2724	20.256	19.5788	19.4463
TMEM230	Q96A57	TM230_HUMAN	5	30.8333		0.124157	-0.0385141		0.0882758	-0.0267698	24.0105	23.9229	24.3531	23.8184	23.8322	24.1161	23.8942	23.1509	23.9465	23.4745	23.834	23.4526	23.2003	23.7435	23.8736	24.0459	23.7511	24.026	23.6662	23.7742	24.0141	24.103	23.4645	23.6814	23.9271	24.1799	23.858	23.6571	23.6067	23.7751	23.7674	23.8695	23.9819	23.2657	23.8949	23.7014
TMSB10	P63313	TYB10_HUMAN	8	84.0909	+	4.61645	3.9167	+	3.51395	3.2008	19.5222	18.3816	18.8256	18.362	20.2731	20.4035	23.088	23.1031	22.9888	24.6559	24.7076	24.3671	25.2577	25.5258	25.8677	25.1149	24.5361	24.9311	25.6278	25.5732	25.4048	26.1776	26.0395	25.6227	24.0996	24.9395	24.3939	25.2112	25.1744	24.5761	23.748	24.0492	24.2239	25.5431	25.356	25.7733
ABRACL	Q9P1F3	ABRAL_HUMAN	3	46.9136	+	1.45646	1.14306		0.828061	0.760065	24.0669	24.1649	24.3177	24.3916	24.3991	24.2023	19.285	22.6205	20.7784	24.4736	25.0524	24.3517	24.3535	24.5407	24.3515	24.724	24.4795	24.5508	24.5406	24.7841	24.8039	25.0589	25.0077	24.6257	24.4578	24.0167	24.5237	24.0436	24.4524	24.4526	24.0131	24.0617	24.1419	24.2562	24.2988	24.5064
ACOT6	Q3I5F7	ACOT6_HUMAN	2	9.02613		0.281757	0.082692	+	3.35789	0.63391	20.1717	20.2972	20.4481	20.3193	20.4177	20.0326	20.4931	20.0411	20.2365	20.1462	19.7144	19.9942	20.0069	20.6256	20.6777	20.5398	20.192	20.5835	19.5008	20.1552	20.2651	19.7876	20.7259	20.2441	20.9271	20.5092	20.7072	20.285	21.0602	21.3087	19.9872	21.0433	20.187	21.3806	21.2997	21.2237
APOBEC3B	Q9UH17	ABC3B_HUMAN	3	9.94764		1.03827	-0.584977		0.443853	-0.329602	20.8404	20.4648	21.0118	20.4876	20.3027	19.362	20.5994	19.4582	20.1702	21.4291	21.3669	21.9874	21.0826	20.7601	20.19	20.1161	18.4837	19.9635	19.4826	19.1701	21.2236	20.6857	19.0595	20.2432	21.3148	18.9224	20.0492	20.6267	20.5891	20.6356	20.4914	18.199	20.4585	21.1049	21.3662	19.7674
CHCHD1	Q96BP2	CHCH1_HUMAN	4	32.2034		0.517974	-0.273184		0.407208	0.0918105	22.1069	21.9641	22.0458	21.9915	22.1458	22.047	21.9895	22.0626	22.3582	21.9121	21.444	21.4047	22.198	21.668	21.9335	21.8931	21.8347	21.8813	21.9287	21.7725	19.0036	21.9609	21.9943	22.1252	22.5257	22.2616	22.1935	21.8301	22.0973	21.7381	21.9014	21.9951	22.33	22.0197	21.8962	21.785
HLA-B	P01889	HLAB_HUMAN	4	10.4972		0.38191	-0.174976		1.31695	-0.521766	24.2971	24.2652	24.4323	23.6157	23.5292	23.7462	23.3787	24.8534	22.988	24.9313	24.9008	24.5777	23.9704	23.8738	24.248	23.6147	23.9062	23.3463	24.4684	24.3496	23.9178	23.788	23.7579	24.1745	23.3663	22.3273	23.5507	23.7832	23.584	23.7761	24.4572	24.4118	23.832	23.2246	23.2369	23.7041
IDUA	P35475	IDUA_HUMAN	3	5.8193		0.981109	0.344629		0.389004	0.215225	19.5918	18.809	19.5632	18.9003	19.6518	19.3257	19.0363	20.2083	19.1775	17.8973	18.4245	19.0581	19.2906	19.3717	19.5323	19.9067	19.7427	19.5988	19.5508	19.6753	20.0656	18.9061	19.2002	18.9385	19.7013	19.4779	19.6549	19.3628	17.9157	18.3164	19.5806	18.9203	19.6716	19.8116	19.9752	19.838
LCLAT1	Q6UWP7	LCLT1_HUMAN	3	9.17874		0.0804311	0.0462678		0.290315	-0.16837	20.9491	20.9987	21.2367	21.3849	21.3202	21.3072	21.2937	20.9921	19.5057	20.8751	20.8274	21.1522	21.4918	21.0967	21.6687	21.0155	21.3036	20.8791	21.312	21.2118	20.9333	20.7098	19.5243	21.2516	21.2718	21.112	21.1648	21.15	21.1212	18.7431	20.7161	21.351	21.2057	20.3253	20.6805	20.981
MRPS11	P82912	RT11_HUMAN	3	19.5876		0.245363	-0.0861777		1.02501	-0.262912	22.8037	23.0161	22.7656	22.7638	23.0266	22.6461	22.4101	21.7539	22.0614	22.3286	22.7398	22.0749	22.3024	22.4827	22.6267	22.6131	22.4868	22.7595	22.77	22.6187	22.5626	22.4782	21.7342	21.9216	22.1364	21.9212	22.6906	22.1126	22.4328	22.6932	22.2245	22.6725	22.4954	22.2122	21.7486	21.8959
MT-ND1	P03886	NU1M_HUMAN	4	11.9497		0.412135	-0.0994128		1.09881	-0.211811	23.6923	23.8572	23.8767	23.5867	23.6101	23.6225	23.1913	22.7674	23.7369	23.1293	23.1591	23.106	23.3429	23.2356	23.4909	23.5839	23.4022	23.3361	23.4195	23.5025	23.2763	23.2055	23.357	22.9899	23.3967	23.3768	23.4023	23.0778	23.0496	23.1552	23.3602	23.3366	23.5039	22.9836	23.0862	23.0648
NDUFA4	O00483	NDUA4_HUMAN	5	46.9136		2.60183	-0.624414	+	3.22466	-0.745114	25.24	25.5477	25.1644	25.611	25.9396	25.7248	25.3419	25.8934	25.7687	24.368	24.2114	24.4628	24.4969	24.7338	24.5428	24.9828	24.7606	24.792	24.5638	24.364	24.6083	24.7302	24.7547	24.4509	24.9238	24.8897	24.6086	24.4605	24.5178	24.4296	24.3059	24.2502	24.3468	24.574	24.5846	24.441
NUDT12	Q9BQG2	NUD12_HUMAN	4	8.22511	+	2.88218	-0.801657	+	1.85308	-0.687624	20.5338	21.0369	20.7014	21.2474	20.9321	21.2133	20.2713	20.1695	19.7123	20.2648	20.7264	20.8744	19.6765	19.715	20.1928	18.8814	20.5472	20.2688	18.6854	19.5805	19.9942	20.647	19.8301	20.0449	20.0728	19.1072	20.4551	20.8689	20.3381	19.9377	18.2916	19.3728	19.6513	19.9316	20.9319	20.4732
PHF10	Q8WUB8	PHF10_HUMAN	2	7.63052		1.49073	-0.251227	+	3.40115	-0.82754	21.371	21.5896	21.3	21.2501	20.5927	21.2002	21.5257	21.0554	21.4939	21.1985	21.1847	21.0158	20.9168	21.2758	21.2259	20.997	21.1	21.1438	20.9083	20.4959	21.1448	20.6423	20.623	21.2892	21.034	20.9981	20.2487	19.9444	19.7137	20.546	20.4883	21.4862	20.8891	20.1813	19.2457	20.0716
SYNGR2	O43760	SNG2_HUMAN	4	16.9643	+	4.25025	-1.01698	+	4.0666	-0.767063	22.6895	22.6499	22.6624	23.3169	22.9873	23.0808	22.2884	22.4177	22.5913	21.8707	21.949	21.6941	21.6432	21.3933	21.7766	21.7878	21.8031	21.6649	21.2423	20.028	21.369	21.8073	21.8324	21.6462	21.9211	21.9713	21.8588	21.5636	21.6912	21.5463	21.304	21.651	21.5094	22.0342	22.0823	21.8598
YIPF4	Q9BSR8	YIPF4_HUMAN	6	15.5738		1.35291	-0.701504		0.733508	-0.483311	21.2866	20.7333	21.161	21.1821	21.0708	21.0464	20.0316	22.0463	21.2182	21.4946	21.3563	21.6409	20.4995	18.6737	20.7011	21.505	21.5226	19.2812	20.376	20.4555	18.9044	21.0162	21.6191	21.2955	21.6989	21.3161	21.4313	18.2617	19.5761	21.3888	21.2809	19.3195	21.1507	20.0314	21.536	21.4768
ARL15	Q9NXU5	ARL15_HUMAN	3	19.1176		0.031807	0.0254834		1.0094	0.324077	21.1535	20.5503	21.1892	20.8368	20.2595	20.772	19.4024	19.6599	19.954	21.0907	20.9159	20.4355	20.8567	21.176	20.8807	21.0545	20.8945	21.145	20.6237	18.3028	19.9299	20.6046	20.6296	20.4273	20.897	21.0194	20.6218	20.8512	21.0713	20.691	20.6937	20.4027	21.2966	21.051	21.0012	20.5116
BNIP1	Q12981	SEC20_HUMAN	5	17.1053		1.54425	-0.406146		1.0391	-0.191947	20.8659	20.8054	20.8903	20.622	20.565	21.086	21.1787	20.1107	20.9037	20.6102	20.5606	20.5655	20.6532	20.6423	20.3761	20.6231	20.5396	20.7582	18.9927	20.399	19.4959	20.4705	20.4671	20.4727	20.8111	20.7105	20.6812	20.1742	20.4737	20.4966	20.686	20.5468	20.4582	19.9868	20.7218	20.7138
CFAP99	D6REC4	CFA99_HUMAN	3	5.46218		0.384471	-0.381991		0.956316	-0.689808	22.7255	22.7766	22.9145	19.0144	23.0224	22.9857	22.3904	22.8939	22.2419	22.2725	22.2746	22.5003	22.1935	22.3874	22.0466	22.3796	22.7069	22.7	19.6242	21.1163	19.8379	22.838	22.4297	23.1687	22.3198	22.2896	22.4704	20.5828	21.6293	21.6366	21.981	22.4077	22.1377	21.4646	19.1736	21.6418
CHMP6	Q96FZ7	CHMP6_HUMAN	4	19.403		0.33262	-0.0526261		2.16172	-0.313292	21.6888	22.0724	21.8655	21.9234	21.7145	21.7126	21.6511	21.6952	22.1005	22.0336	21.9217	22.112	21.7842	21.7752	21.8735	21.8052	21.8954	21.7936	21.6847	21.4962	21.9872	21.9175	22.1696	21.6773	22.0057	21.5439	21.8005	21.9684	21.6529	21.1663	21.4448	21.763	21.4733	21.7089	21.2071	20.997
COX5B	P10606	COX5B_HUMAN	6	30.2326		0.0377008	-0.024727		1.22863	-0.531842	23.4673	23.5145	23.5388	24.8	24.4965	24.4912	22.895	22.64	23.2431	23.1821	22.8118	22.9729	23.3267	22.9425	22.9629	24.1083	23.7188	23.9635	23.5382	23.2402	23.097	23.6247	23.5349	23.6986	23.7791	23.5623	23.1359	23.1918	23.2934	23.2359	22.1475	21.8378	22.3692	22.8421	22.9389	23.337
COX6C	P09669	COX6C_HUMAN	12	52		0.108728	0.0473407		0.0555201	-0.0262079	27.0587	27.0724	27.1587	27.0858	26.9288	27.0262	27.1633	27.0722	27.0921	25.8119	26.026	25.7197	26.7883	26.863	26.9361	26.8559	26.8134	26.9718	26.8528	26.8561	26.9981	26.5687	26.6936	26.5858	26.7715	26.4735	26.3375	26.9045	27.0019	26.7683	26.9782	26.7603	26.5362	26.7482	26.7542	26.8667
DYM	Q7RTS9	DYM_HUMAN	5	5.8296		0.957278	-0.273352	+	2.19512	-0.639981	19.3228	19.6517	19.3684	19.3751	19.738	18.5529	20.0854	19.7271	20.642	19.4865	19.5992	19.2293	18.6748	19.247	19.2832	19.6073	19.4087	19.0615	19.1081	19.2801	19.7209	19.3127	19.3728	19.421	19.3441	18.5169	18.9768	18.9993	20.098	17.7852	18.8335	18.8589	19.2095	18.9012	18.8893	18.686
EI24	O14681	EI24_HUMAN	4	11.4706		2.31635	-0.21389		2.27992	0.199485	22.3683	22.737	22.6357	22.5878	22.3992	22.4944	22.5188	22.6063	22.3056	22.5957	22.4127	22.5316	22.3324	22.3121	22.2546	22.1302	22.5268	22.534	22.2662	22.0225	21.9167	22.5131	22.344	22.4739	22.8398	22.8764	22.9177	22.5349	22.6593	22.2715	22.7309	22.8458	22.8369	22.6654	22.5958	22.8126
FNTB	P49356	FNTB_HUMAN	3	8.92449		1.2182	-0.410031		1.71297	-0.577878	19.9098	19.1556	19.4156	19.6342	19.7232	19.7287	20.5325	19.8313	21.5655	19.8549	19.6213	19.3278	19.6463	19.5523	18.9916	19.1761	19.24	19.4429	19.6113	19.8802	20.1061	19.3878	19.2267	19.1187	19.0832	19.0809	17.9731	19.4973	19.5853	19.6238	19.4407	19.4634	19.3744	19.1334	19.832	19.2783
FOSL1	P15407	FOSL1_HUMAN	3	14.3911		0.896155	-0.863928	+	3.76301	-1.80273	22.7088	19.4104	23.246	21.8587	22.7625	22.0324	21.7178	22.1315	19.3656	22.0913	22.1359	22.1636	22.0062	22.2242	21.8602	22.0409	22.3708	22.2745	19.0351	18.9355	20.183	19.3055	19.2356	21.7858	21.15	19.4792	21.1	20.9681	19.6995	19.5963	19.5948	20.1042	19.305	19.4262	19.7146	19.8538
IFITM2	Q01629	IFM2_HUMAN	3	29.5455		0.0486649	0.0291065		0.386667	0.17352	24.4644	24.53	23.1548	24.6108	24.5835	24.6351	23.7034	24.0525	23.7842	25.2139	25.0589	25.321	23.4822	24.6176	24.6167	24.504	24.5445	24.2069	24.412	24.5277	24.2976	24.966	24.4282	24.8585	24.4979	25.2097	24.9115	24.3888	24.8611	24.7849	24.3162	24.52	24.2691	24.5982	24.1622	24.6754
JTB	O76095	JTB_HUMAN	2	26.7123		0.0465616	0.0362781	+	3.98446	0.65591	20.7323	21.6541	21.5658	21.7372	21.5781	21.6171	21.3859	20.4407	21.5093	21.5657	21.3993	21.7242	21.7034	21.8849	21.8645	21.7701	21.3434	21.8404	21.8816	22.4361	21.3796	21.7279	20.4413	19.0719	22.103	22.3415	21.9317	22.1469	21.8902	22.4242	22.0034	22.0714	21.5215	22.1912	22.3742	21.7815
RAP2A	P10114	RAP2A_HUMAN	4	21.3115		0.202366	0.108782	+	1.50161	-0.65557	19.9038	20.9963	20.7396	19.7617	21.0895	20.6521	20.2207	19.501	20.9317	20.715	20.399	20.4287	20.3224	20.5514	21.2579	21.207	20.7974	20.5471	19.1099	20.6945	20.4088	20.0621	20.7472	20.9386	19.1952	19.3213	18.7599	20.9603	20.5365	19.0756	20.3474	18.7564	20.0585	20.9228	19.0336	20.5047
RBMXL1	Q96E39	RMXL1_HUMAN	5	10		0.684281	0.147858		2.34211	0.313744	22.4199	22.2657	22.1746	22.1756	22.0732	22.1158	22.466	22.3607	22.4543	21.485	21.7202	21.6426	22.1956	22.3277	22.2275	22.4547	22.1742	22.3249	22.7058	22.0765	22.3084	22.1791	21.813	22.3406	22.2872	22.3948	22.4993	22.3519	22.4051	22.3606	22.5731	22.599	22.3818	22.3829	22.3676	22.5152
RPL29	P47914	RL29_HUMAN	6	24.5283		0.892931	0.18666		1.0031	0.19073	27.9951	28.2201	27.5116	28.2764	28.0221	27.7948	28.574	28.5712	28.5539	27.8617	28.202	28.1925	28.1041	28.4093	28.102	28.5865	28.1429	28.5896	28.5103	28.4348	28.3798	28.5449	27.8182	28.393	28.393	28.0181	28.2937	28.4997	28.6731	28.2914	28.4775	28.2614	28.0957	28.5843	28.1834	28.2928
TMED5	Q9Y3A6	TMED5_HUMAN	4	17.0306		1.01126	-0.286212		0.543968	0.188971	22.3941	21.4969	21.7768	22.1575	21.9434	21.8016	21.1825	21.1742	21.1664	21.2822	21.7186	21.6565	21.5873	21.5097	21.3942	22.0734	21.4461	21.2765	20.9899	20.4424	21.5161	21.3248	21.7142	21.0417	22.2245	22.0138	22.1476	21.556	20.8192	22.5508	22.0313	21.8882	21.764	21.4494	21.6187	21.9549
TMEM69	Q5SWH9	TMM69_HUMAN	3	15.7895	+	5.2025	-1.67682	+	6.19366	-1.92358	22.1029	21.9195	21.7385	21.5335	21.4343	21.7975	20.1908	20.5334	20.5993	20.8311	20.4778	20.9764	20.0968	18.5365	19.4438	18.8885	19.6373	20.0588	21.1139	19.2741	19.8917	19.0777	18.4804	19.5136	19.4024	18.0435	20.0824	19.5484	18.8605	20.1747	18.7903	19.9521	20.0462	18.6525	18.4745	19.0244
ARPC5L	Q9BPX5	ARP5L_HUMAN	4	26.1438		0.658047	-0.151337		0.30026	-0.0704379	22.9784	23.6089	23.8358	24.0663	23.9161	23.4172	23.9215	23.5491	23.3618	23.4983	23.5976	23.7193	24.0217	23.389	23.794	23.3556	23.0003	23.1672	23.7018	23.6793	23.4984	23.3996	23.4529	23.1943	23.5172	23.8709	23.5345	23.4824	23.281	23.829	23.2095	23.5401	23.5542	23.5632	23.761	23.4821
ATP5MF	P56134	ATPK_HUMAN	6	42.5532		1.5765	-0.193266		0.209008	-0.041928	26.167	26.1282	26.1291	26.0255	26.1545	25.9783	26.2207	26.2455	25.9425	25.8214	25.7492	25.4638	25.7776	25.6024	25.8275	26.0507	25.8886	25.988	25.7275	25.5746	25.6155	25.8802	25.7563	26.0177	26.0502	25.8545	26.154	25.7357	25.7933	25.7067	26.0878	26.0877	26.1707	26.0977	25.7873	25.9972
BSCL2	Q96G97	BSCL2_HUMAN	4	10.0503		0.329996	0.334401	+	2.17706	1.03524	21.9591	18.7604	22.0942	22.1882	22.2272	22.331	21.8863	19.6841	20.9647	22.305	22.472	22.2258	22.2766	22.164	22.4514	22.3428	22.4482	22.0571	18.9191	21.2016	22.8401	22.22	21.9335	22.2565	22.5799	22.4091	22.7781	22.4646	22.666	22.5967	22.6915	22.5776	22.4313	22.6806	22.9159	22.7295
CHRAC1	Q9NRG0	CHRC1_HUMAN	3	30.5344		0.485478	-0.112048	+	2.84439	-0.783681	21.944	22.1275	21.9838	22.4314	22.233	22.4885	22.3591	22.2786	22.1244	21.7792	22.3985	22.2803	21.9927	22.1252	21.5598	21.7394	21.8928	21.7418	22.625	22.2015	22.3387	22.1676	22.1806	22.5187	22.0082	21.6134	21.7008	21.6461	21.5865	19.3738	21.3263	22.2149	21.0467	21.4092	21.3946	21.7037
COMMD7	Q86VX2	COMD7_HUMAN	4	20	+	2.02616	-0.813629	+	3.05389	-1.07315	21.4374	20.7487	21.3444	21.6854	21.4572	21.3566	21.9138	20.5258	19.2507	20.8906	20.7354	20.3138	20.2114	20.497	20.3264	20.848	20.4023	21.0502	19.6578	19.5035	19.1567	21.121	19.284	19.838	20.5586	20.7219	20.6155	19.949	19.8267	19.2933	19.8787	19.6408	20.3061	18.9839	20.2341	18.7734
CRIPT	Q9P021	CRIPT_HUMAN	4	39.604		0.0906951	0.101534		0.136652	0.138832	21.3909	20.304	18.4026	20.6071	21.0236	21.8498	22.7968	22.2291	20.762	22.9965	22.7303	22.7688	22.105	21.5998	21.8003	21.4418	21.2473	21.6991	21.5451	20.9009	20.5873	22.3674	22.3	21.486	21.476	21.5374	21.6566	21.5974	21.6848	21.6183	22.0684	21.3907	21.5399	21.2968	21.6882	21.9732
FAM234A	Q9H0X4	F234A_HUMAN	4	7.24638		0.408583	0.363329		0.0647268	-0.0846747	18.9921	20.7225	22.1508	19.8959	21.9609	21.7604	21.2372	19.9784	20.5869	21.1932	21.4169	18.1092	21.736	21.1397	21.1171	21.2105	21.0903	20.9197	19.7663	19.375	21.1965	21.8392	21.3747	21.5997	19.7142	19.5772	20.9287	21.6958	19.4251	19.712	21.7278	20.2899	18.8415	21.9192	21.9702	21.1869
H1-4	P10412	H14_HUMAN	8	18.2648		0.147116	0.102143		1.51945	-0.453784	28.8756	28.6931	29.0063	28.7274	28.9369	29.0193	28.8315	28.6953	28.5117	27.8636	29.3145	28.3794	30.1373	28.2613	30.9478	29.2421	28.3986	28.0928	28.6821	28.9269	28.3283	28.4523	28.3476	28.2633	28.3654	28.6156	28.2669	27.5728	27.8201	28.294	28.9378	27.9218	29.6618	27.9463	28.0007	28.006
IGSF8	Q969P0	IGSF8_HUMAN	3	6.52529		0.594417	0.583622		0.369785	0.416861	21.7825	21.8436	21.8383	22.1918	21.0845	18.6849	21.5701	20.0111	19.7969	20.8117	19.6764	18.1766	21.7652	21.2636	21.3883	20.9797	22.5959	23.1465	20.4524	20.0494	21.9883	21.4459	19.674	19.7225	22.6926	19.0237	21.2172	21.5105	19.2257	20.9643	21.1421	21.9479	21.6483	19.4383	21.757	21.9031
IL1RAP	Q9NPH3	IL1AP_HUMAN	4	7.01754		0.394656	-0.238832		0.18473	0.152526	19.3416	19.8819	20.419	21.5355	20.6521	19.8846	20.2477	20.0908	20.271	18.3593	19.467	20.2482	20.6276	19.942	20.3102	19.8917	19.4437	20.0817	20.4374	19.2982	19.9598	19.1882	18.5623	19.7899	20.705	20.3119	20.8741	20.9741	20.8195	19.9394	20.3141	19.2343	20.8639	20.0277	20.2138	17.9513
MRPS17	Q9Y2R5	RT17_HUMAN	3	30.7692		0.134158	0.137269		0.353138	-0.353169	22.1363	22.5773	22.0861	22.3075	22.1504	22.087	18.9389	19.393	21.3298	21.942	22.0643	21.8444	22.2156	22.1341	22.2613	21.6564	22.3985	21.3581	19.8738	21.7799	20.8222	21.8733	22.4708	21.6602	21.8306	19.3295	21.6187	21.3884	21.6001	21.0238	21.3782	18.8502	22.0047	21.6286	21.667	22.2993
OXA1L	Q15070	OXA1L_HUMAN	4	9.1954		1.12604	-0.331981		0.69465	-0.113452	22.4008	22.6384	22.811	22.4917	22.6296	22.4338	22.4826	22.8305	22.7428	23.0905	22.8879	22.9261	22.5738	22.3711	22.4748	22.7454	22.7102	22.7345	21.2584	22.0228	21.2127	22.916	22.6757	22.6866	22.7383	22.9231	22.7121	22.2711	22.3107	22.3774	22.4732	22.6011	22.5498	22.8276	22.6715	22.5484
PIP4K2A	P48426	PI42A_HUMAN	4	9.85222		1.13431	0.56738	+	3.07563	1.12997	21.1956	21.4953	19.1071	20.3412	20.3103	20.6535	19.8881	20.2074	21.8058	19.0644	20.3608	20.8672	20.7558	21.4111	20.3214	21.0896	21.5788	21.3329	21.4502	21.3227	21.5671	19.4906	21.1277	20.6573	22.0891	21.7519	21.863	21.8467	21.581	21.3743	21.9181	21.6808	21.8251	19.9383	21.6877	21.3004
RAP1BL	A6NIZ1	RP1BL_HUMAN	5	21.7391		2.14759	0.247455		2.14275	0.297668	24.8593	24.9655	24.8489	24.8756	24.9348	24.9506	25.121	24.9663	25.1721	25.5239	25.3338	25.3417	25.1154	25.1439	25.0868	25.4633	25.1264	25.4392	25.5087	25.6044	25.4605	25.4544	25.2481	25.2116	25.3207	25.3522	25.1482	25.6095	25.5571	25.6908	25.4507	25.2568	24.6742	25.4928	25.4064	25.5058
RPL36	Q9Y3U8	RL36_HUMAN	10	38.0952		1.1255	-0.225254		0.126559	-0.0412699	27.6501	27.9346	27.7968	27.8342	27.8186	27.9035	28.098	28.0203	28.24	27.14	27.2404	27.0737	27.3435	27.1247	27.4228	27.4822	27.4157	27.5015	27.7582	27.6666	27.6373	27.4763	27.6058	27.6124	27.2357	27.4687	27.4183	27.8061	27.8295	27.8419	27.6836	27.6138	27.6949	27.9061	27.9092	27.8469
RPL38	P63173	RL38_HUMAN	9	57.1429		2.90213	0.407187	+	3.38423	0.514872	26.7143	26.8649	26.7057	26.8021	26.7968	26.5652	26.5912	26.912	26.5175	26.9735	27.089	26.8932	26.8429	27.4142	27.2461	26.7469	27.01	27.048	27.5397	26.9951	27.8235	27.493	26.7879	27.3643	27.542	27.3743	27.1798	27.5057	26.5598	27.7287	27.2788	27.2859	27.4741	27.9102	26.6697	27.095
TIMM21	Q9BVV7	TIM21_HUMAN	4	16.129		0.31872	0.20609		0.436587	0.260751	21.0848	21.7857	21.6009	21.3333	21.2977	20.8801	19.6485	19.9873	20.1836	21.5994	21.4481	21.4116	21.6881	21.3334	20.9987	21.2042	21.4005	21.5203	22.0893	19.1941	21.484	21.408	21.3664	21.047	21.5354	21.405	21.601	21.2117	21.6375	19.3181	20.978	21.5534	21.7661	21.7531	20.931	21.6997
ZHX3	Q9H4I2	ZHX3_HUMAN	3	4.1841		0.102378	-0.0700968		0.279417	-0.148112	20.3602	19.2226	18.7943	19.2517	18.9621	19.2899	20.4553	19.9298	20.0349	19.2325	18.7657	18.3757	18.883	19.2567	19.3208	18.6637	18.7896	19.0098	19.2175	19.8621	19.6027	18.819	19.534	20.875	18.921	19.6964	18.1513	19.153	19.1413	19.6743	19.0758	19.0773	19.5482	19.5887	19.2252	19.6449
ANGEL2	Q5VTE6	ANGE2_HUMAN	5	7.53676		1.90965	0.579298		0.839167	0.25921	21.1138	21.4975	21.0713	20.9369	21.0663	21.1189	19.9926	19.7333	21.0545	20.5383	21.1305	20.1877	21.2489	21.215	21.2096	21.2449	21.0478	21.4806	22.11	22.4032	21.6716	20.7376	21.2806	20.7434	21.2232	21.2202	21.03	21.0938	21.0109	20.8012	21.0863	20.8004	21.4716	21.0017	21.2351	20.5776
COX20	Q5RI15	COX20_HUMAN	7	34.7458		1.43218	0.169141		5.63277	0.438334	23.8693	23.7778	24.1036	23.9768	23.4004	23.9111	23.8763	23.8798	23.5191	23.7957	24.0233	23.9608	23.9867	24.2063	24.0717	23.8828	23.8694	24.2082	24.1301	23.8057	23.7486	23.8985	24.0586	24.257	24.3948	24.4502	24.1715	24.2255	24.3107	24.0081	24.241	24.4034	24.2407	24.2734	24.1849	24.4497
CRELD1	Q96HD1	CREL1_HUMAN	4	9.7619		0.67287	0.367827	+	4.09449	1.08259	20.2634	20.3703	18.3861	20.4996	20.5203	20.1349	20.4443	20.2768	18.4692	20.1207	19.6632	20.3829	20.4063	20.88	20.9096	20.9251	20.9158	20.6631	19.8844	19.616	18.8031	20.1885	20.1683	20.5852	20.9564	21.3096	21.3474	21.2074	20.9623	20.91	20.7224	21.0925	21.0191	21.079	21.1539	20.7629
DYNLT3	P51808	DYLT3_HUMAN	2	35.3448	+	5.62674	-0.934576	+	6.04218	-0.953097	23.7173	23.9656	24.0997	24.37	24.0539	24.1761	23.999	23.9875	23.8667	23.2321	23.1016	23.2883	23.1721	23.0546	23.1902	22.6684	22.6553	22.4568	23.4497	23.16	22.8386	22.6698	22.8428	22.4849	22.4138	22.2954	22.7573	23.0079	22.9733	23.1403	23.1073	23.1069	22.7555	23.1224	22.8668	22.8738
ELMO2	Q96JJ3	ELMO2_HUMAN	4	5.69444		0.534349	0.25195		1.08134	0.409865	20.1353	18.8636	18.615	18.6934	19.4962	19.9375	19.6197	19.7485	19.7821	18.7382	19.3895	17.8325	19.6207	19.5847	19.2072	19.5008	19.213	19.3374	19.5928	20.0311	20.366	18.6878	19.598	19.1353	18.8316	19.4334	19.2208	19.6878	20.0638	19.7323	19.3308	19.9194	19.8083	19.6654	20.0634	20.0128
ELP5	Q8TE02	ELP5_HUMAN	2	13.6667		0.0850303	-0.0456541		0.792037	-0.306017	18.5803	20.0798	20.0199	20.5612	20.1736	20.1079	19.4631	20.7566	19.5826	19.966	19.5205	20.2129	19.9173	19.2885	20.1375	20.1162	19.8764	20.1276	19.4236	19.573	19.237	20.1885	20.2019	20.3888	19.8474	19.7619	20.1776	19.2373	19.7928	19.2275	19.3022	19.6882	18.6609	20.0839	20.1519	19.4204
KDELR2	P33947	ERD22_HUMAN	5	19.3396		0.979226	-0.910809		0.864849	-0.681875	25.3213	25.2474	25.5963	25.553	25.8773	25.9533	25.0436	25.0647	25.3442	24.4013	24.7566	23.9656	24.3807	23.7386	25.0031	24.5233	24.6547	18.8205	24.9275	25.3969	25.2297	24.4791	25.0824	24.9582	20.2165	25.0785	24.9013	24.4062	25.3366	24.9741	25.3397	25.3962	25.2114	24.5029	24.4852	24.0935
LIN54	Q6MZP7	LIN54_HUMAN	3	5.47397		1.01717	0.443168		0.113815	-0.0843759	19.3034	18.6051	18.4417	18.6553	19.8883	19.3017	20.1803	20.0193	20.4989	20.5123	20.1651	20.3094	20.2484	20.1964	19.8201	20.5863	20.5752	20.8419	19.3947	19.7748	19.8608	19.5194	20.0858	20.295	20.1947	19.7767	19.7809	18.4716	20.0742	18.8261	19.3911	18.6222	20.1884	19.6834	20.2272	19.6316
MCFD2	Q8NI22	MCFD2_HUMAN	3	28.0822	+	5.18118	-2.92546	+	6.36951	-3.32468	22.9821	23.3076	23.145	23.6391	24.3319	24.2557	22.5007	22.6158	22.3846	20.9434	18.8608	20.9329	18.6922	20.295	20.3271	18.4692	19.3855	18.7838	19.4401	20.4901	19.7551	20.4839	19.2535	19.4184	20.0213	19.5153	18.9609	18.6592	19.2581	18.8544	18.9257	18.4989	19.2298	19.4418	19.114	19.5238
MOB2	Q70IA6	MOB2_HUMAN	4	17.2996		0.21852	0.138258		0.76246	0.287606	21.273	21.6076	21.7718	21.7169	21.3458	21.548	21.256	20.6908	19.7456	21.3947	21.326	20.1611	21.2597	21.4743	21.5151	21.5366	21.5089	21.4658	21.7145	21.5945	21.1327	19.2638	21.4118	21.6188	21.7003	21.8204	21.6437	21.6188	21.7453	21.7439	21.1855	21.0902	20.8187	21.2307	21.3633	21.3279
RPS19BP1	Q86WX3	AROS_HUMAN	4	30.1471		0.253049	-0.0716877		0.544189	-0.0922381	22.2424	22.689	21.9512	22.5341	22.5122	22.5551	22.2234	22.3895	22.8204	22.4124	22.0249	22.2425	22.4474	22.1073	22.3439	22.2571	22.5526	22.8192	22.6999	22.3431	22.2687	21.801	22.4043	21.6923	22.4004	22.3181	22.3398	22.3201	22.3362	22.039	22.5034	22.2741	22.1996	22.1953	22.4532	22.1109
SNRNP27	Q8WVK2	SNR27_HUMAN	4	26.4516		0.289012	-0.0705158	+	2.22544	-1.19585	22.0075	22.0485	22.154	22.0747	22.13	22.2117	22.4017	22.2118	22.7094	22.1535	21.9944	21.7448	22.5343	22.0226	21.7799	21.9058	22.4451	22.4322	21.7255	21.8571	21.9071	22.1524	21.914	22.32	22.1404	22.2487	21.875	21.7353	21.0961	21.2015	22.2641	19.052	22.0495	19.6008	19.1476	19.081
TRIR	Q9BQ61	TRIR_HUMAN	4	23.2955		0.473472	-0.0701693		2.94795	-0.328069	24.2641	24.1166	24.3497	24.2337	24.3466	24.183	24.657	24.5267	24.694	24.2948	24.4727	24.6468	24.267	24.4143	24.232	24.3972	24.183	24.491	24.2729	24.2834	24.0146	24.3613	24.4862	24.5409	24.1601	24.1249	24.2835	24.1853	24.1971	24.3608	24.0823	23.9123	23.746	23.9473	23.5844	24.2648
VAMP4	O75379	VAMP4_HUMAN	3	29.078		1.06209	0.403675		0.84058	0.385385	21.3989	19.153	21.0777	20.3365	20.9764	20.897	19.9909	19.8451	20.8058	19.5042	20.0344	20.0513	20.4082	20.6775	20.9339	20.7842	21.1742	19.8667	20.9718	20.7794	21.251	20.7694	20.626	20.673	20.2883	20.0129	19.6136	21.291	21.3074	21.0977	21.1103	21.1117	21.1207	20.7771	20.5115	20.4535
FMC1	Q96HJ9	FMC1_HUMAN	4	37.1681		2.20321	0.316983		0.873187	0.175404	22.6452	23.2602	23.0278	23.176	23.4146	23.3197	23.2732	22.9882	23.3145	23.6427	23.4805	23.538	23.7702	23.8998	23.6043	23.667	23.4349	23.902	23.4006	23.0974	23.5983	23.4255	23.3507	23.7336	23.3721	23.6977	23.7826	23.3311	22.962	23.554	23.5729	23.1167	23.1387	23.5314	23.2729	23.8534
H1-3	P16402	H13_HUMAN	6	19.0045		0.344767	-0.135497	+	3.58163	-0.828299	27.4742	27.6395	27.7518	27.8031	26.9951	27.5788	28.1722	27.9652	28.1995	26.4297	27.083	26.6101	27.1678	27.4141	26.9943	27.4886	27.152	27.5481	27.2873	27.4722	27.6955	27.388	27.1615	27.3068	27.108	27.1621	27.0319	26.442	26.4423	26.2596	26.5844	26.624	26.2147	26.6965	26.4431	26.7539
LYRM7	Q5U5X0	LYRM7_HUMAN	4	40.3846		0.0333739	0.0305762		0.379074	-0.251279	19.566	18.7648	19.726	20.1664	19.5444	18.9835	20.8291	19.8528	20.2021	21.5151	21.3331	21.7998	20.3499	20.7548	20.391	20.3415	19.9222	20.3997	19.4496	19.8991	19.4098	21.058	19.7214	20.9529	20.1308	20.0126	20.0806	19.1169	19.8716	20.2741	20.1187	19.6079	19.4907	19.8774	20.2832	20.4033
MPDU1	O75352	MPU1_HUMAN	3	17.004		0.858066	-0.122964		0.750331	-0.123533	23.6123	23.7788	23.9716	24.1846	24.1877	24.3463	23.6973	23.7569	24.0123	23.7719	23.9807	23.719	23.951	23.8201	23.7735	23.8846	23.756	23.8753	23.4682	23.6624	23.7898	23.647	23.877	24.0388	23.8636	24.0315	23.7803	23.4693	23.6535	23.4042	23.7716	23.834	24.0198	23.9131	23.998	23.7981
NAT14	Q8WUY8	NAT14_HUMAN	6	20.3883		1.20494	0.75479	+	3.57573	1.20773	21.393	20.9422	21.0374	20.7609	19.9783	18.9391	18.2993	20.2926	19.7129	19.6319	19.0879	20.5662	21.1474	21.6167	21.3526	20.9603	21.4262	21.2606	19.6565	21.5231	21.5047	20.1136	18.56	20.5774	21.3511	21.381	21.1385	20.9189	21.2261	21.1588	21.4572	21.2746	21.5834	21.2492	21.2215	21.174
NFYA	P23511	NFYA_HUMAN	3	12.1037	+	4.60144	-1.13452	+	6.99059	-1.66824	20.9193	20.6141	20.9721	21.3564	19.9543	21.2951	21.7385	21.5209	20.8223	20.3322	20.9164	20.9077	18.9551	19.8742	20.6722	20.1345	19.9704	20.178	18.6419	19.8977	19.8681	20.0978	19.5327	19.9124	20.3209	19.2481	18.9609	19.3385	18.8286	18.9755	19.3479	19.2305	19.6193	20.2274	18.5425	18.6904
POLR2F	P61218	RPAB2_HUMAN	4	33.0709		1.27613	0.90309	+	0.864899	-1.0406	23.0864	23.285	22.7374	23.4834	24.2133	19.8629	23.5022	19.7977	20.6626	22.9503	23.3813	22.7982	23.1187	23.1559	23.0184	23.4137	23.1455	23.755	23.5461	23.3716	23.8976	23.6912	22.8994	23.5847	21.992	22.6408	22.6692	22.9264	19.0426	19.5055	22.873	22.5429	22.4274	22.9911	18.87	18.7924
RASSF8	Q8NHQ8	RASF8_HUMAN	3	10.0239		0.42654	0.214439		1.1079	-0.497359	20.9	20.4733	19.4783	20.1672	20.7584	20.4211	19.9111	20.5603	20.9035	21.9258	21.3829	21.4996	21.2045	20.9431	20.4994	21.2705	20.7439	20.8489	21.2056	21.0896	21.3037	20.9033	19.7399	21.2024	19.8211	18.4648	20.6935	20.1983	20.1661	20.2208	20.3257	20.1862	20.2009	20.9732	20.6529	20.5096
SCAMP2	O15127	SCAM2_HUMAN	5	12.766		0.633012	-0.131927		0.967757	0.124226	22.8116	22.6626	22.7426	22.9267	22.6174	22.9636	23.1152	22.9317	22.7794	23.006	22.7898	22.7925	22.8671	22.8513	22.7534	22.6928	23.0612	22.9107	21.9769	22.6712	22.1073	23.1243	22.79	22.7496	22.9354	23.002	22.6899	23.022	23.3609	23.0297	22.8546	23.0681	22.8614	23.2329	22.9857	22.5872
SNRPF	P62306	RUXF_HUMAN	8	48.8372		0.378089	0.145925		0.333775	-0.13388	26.8279	26.2721	27.294	26.7644	26.2565	26.5913	26.857	26.2954	27.4651	25.7215	25.9551	26.2853	26.4118	26.5677	26.216	27.045	27.1407	26.6741	27.2365	26.7848	26.89	26.4923	26.3147	26.5633	26.576	26.5752	27.0717	25.943	26.3476	26.4924	25.9621	26.2564	25.9527	26.4414	26.7221	26.6385
SUPT4H1	P63272	SPT4H_HUMAN	6	35.8974		3.28011	-0.412002	+	4.20764	-0.552661	22.9562	23.6927	23.3632	23.3191	23.5315	23.4897	23.23	23.3226	23.6287	23.3223	23.0861	23.3227	22.762	22.7235	23.1224	23.0866	23.0454	23.1243	23.1246	23.1744	23.3566	22.8135	22.5839	22.4035	22.3234	22.4464	22.5816	23.0004	22.653	22.633	22.7618	22.6939	22.7341	23.2396	23.2581	23.3075
SYDE1	Q6ZW31	SYDE1_HUMAN	3	5.71429		0.0506338	-0.0307644		0.5038	-0.214392	18.9918	18.9436	20.2422	19.4418	19.5457	19.8859	19.8726	20.1713	19.5612	20.4064	20.8495	20.4217	19.7798	19.4958	19.6958	19.9234	20.2113	19.8868	20.3601	19.3693	18.668	19.9987	20.2557	20.3199	19.436	20.2323	19.9766	19.5594	18.6141	19.3107	19.7876	19.5133	19.6772	19.9896	19.8303	19.834
TMEM179B	Q7Z7N9	T179B_HUMAN	4	19.1781		2.1099	-0.591009		0.0500238	-0.0216684	22.8064	22.8239	21.9804	22.9221	22.6286	22.7907	22.9443	23.7903	23.0969	22.4239	22.1617	22.4484	22.3296	22.5384	21.1225	22.4708	21.5492	22.0113	22.4112	22.1692	21.9444	21.9247	23.178	22.0764	22.9133	22.3801	22.8443	22.8718	22.5684	22.5934	22.7091	22.345	22.5014	22.8959	23.3117	22.623
TSPY8	P0CW00	TSPY8_HUMAN	3	13.6364		0.600036	0.765909		0.613098	0.759531	22.1663	19.3578	20.4322	22.4173	22.1607	19.6452	20.88	19.907	19.1008	22.5719	21.8275	18.1578	22.5812	22.599	22.4976	22.4957	22.9445	18.8219	20.1466	18.8651	19.1999	22.7121	22.3788	22.5731	22.8994	22.7424	22.347	21.4678	18.4969	22.1164	22.9392	19.3542	18.9874	21.9264	21.7069	22.755
TUBA4B	Q9H853	TBA4B_HUMAN	5	17.4274		1.96909	-0.702859	+	3.12577	-0.913788	28.5705	28.9699	29.3629	28.7654	28.9708	28.9653	27.2063	27.839	27.9881	28.7497	28.6741	28.804	28.4413	28.2211	28.225	27.6003	27.7758	26.4193	28.5238	28.4186	28.1411	27.2465	28.1648	27.254	26.4893	27.0845	27.154	27.865	28.0305	28.456	28.0381	27.4047	27.7093	27.7856	27.7481	28.1354
TYW3	Q6IPR3	TYW3_HUMAN	3	16.2162		0.849393	0.422758		0.00730901	0.00624116	19.9117	20.1528	18.8748	20.946	19.8286	19.3132	18.759	20.3973	19.9783	20.872	20.2318	21.0876	21.0702	20.339	19.8228	20.7069	19.7387	20.5158	20.3579	20.1487	21.1845	21.0772	19.4356	21.029	20.669	20.7098	18.8066	19.8159	20.1224	20.101	20.1088	20.0478	20.6525	20.9873	19.2564	19.1505
ZNF428	Q96B54	ZN428_HUMAN	3	22.3404		0.218733	0.0702155		2.55612	-0.453549	22.0726	22.0514	21.9029	22.2066	22.4262	22.0507	22.7551	22.7107	23.0047	22.1133	22.1308	22.1496	22.664	22.25	22.5978	22.1324	22.0884	21.6797	22.687	22.6591	22.6459	22.3401	22.4056	22.2672	21.9033	22.3843	22.0167	22.1758	22.0198	22.0802	21.8123	21.3977	21.5788	21.7701	21.6356	21.3575
BRI3BP	Q8WY22	BRI3B_HUMAN	3	17.1315		0.0403902	-0.00930309		1.81865	-0.303235	22.8948	22.9328	23.0046	22.4803	22.7016	22.7347	22.5126	22.928	22.9916	23.1177	23.111	23.0077	22.7485	22.7015	23.0294	22.74	22.6479	22.9012	23.2012	22.9191	22.5958	22.9979	23.0706	22.7525	22.8423	22.6363	22.7227	22.374	22.4453	22.6852	22.9466	22.8266	23.0064	22.0209	22.131	22.1412
CD47	Q08722	CD47_HUMAN	3	13.3127		1.25018	0.155748		0.305234	0.0583847	23.4099	23.4	23.4858	23.1408	23.1417	23.6012	23.5503	23.1496	23.6444	23.3873	23.5369	23.3248	23.6117	23.3581	23.5747	23.6237	23.7599	23.7605	23.1602	23.5173	23.3375	23.6488	23.8395	23.4498	23.695	23.8529	23.541	23.0707	23.2587	23.2654	23.3518	23.4069	23.4455	23.613	23.2644	23.708
CMC2	Q9NRP2	COXM2_HUMAN	4	54.4304	+	2.45057	-1.1227	+	2.16641	-1.07226	20.0846	19.6619	20.4527	20.8545	21.3702	21.3313	22.0451	22.2759	21.3981	19.7533	18.5797	20.0679	19.0382	19.3051	20.026	19.3663	19.7981	19.462	20.5131	19.2694	19.261	18.6867	19.9377	19.739	20.2531	19.6656	20.5409	19.8044	19.7603	18.3676	19.9993	19.1574	19.3044	19.8812	18.7925	19.4814
NFIC	P08651	NFIC_HUMAN	3	8.46457		0.97515	0.474588		0.671412	0.416831	20.8477	19.7166	19.6118	20.7153	18.6385	19.2532	20.5395	19.8208	20.0092	20.8979	21.1104	20.9625	20.9544	20.8768	21.3679	20.7625	20.6382	20.1782	19.8339	20.4897	19.4554	21.2683	21.1277	20.8655	20.2449	20.6889	20.6323	21.414	19.6251	21.0304	20.8019	18.5491	20.7471	21.41	20.9941	20.9875
OSTC	Q9NRP0	OSTC_HUMAN	5	28.8591		0.192888	-0.0826546		0.251162	-0.0581621	24.8461	24.1794	24.5599	24.663	24.5405	24.6883	24.0372	24.1164	24.4553	24.7148	24.6654	24.8824	24.662	24.5471	24.7246	24.5284	24.949	25.0779	23.9138	23.5157	23.4095	24.6421	24.6552	24.7316	24.644	24.214	24.3056	24.265	24.4392	24.2033	24.5073	24.684	24.6996	24.6604	24.6568	24.3716
POLR2G	P62487	RPB7_HUMAN	4	25		0.260879	0.135881		0.161426	0.0711152	21.9387	21.8723	21.919	21.6209	21.6541	21.5973	20.0201	21.6518	22.0599	22.3376	22.2966	21.6546	22.282	22.0978	22.1485	22.2811	22.1918	22.1872	21.1975	21.3292	20.7578	21.9483	22.0405	21.7917	21.8513	21.8031	21.7874	21.5831	21.5089	21.7344	21.9013	21.9632	21.9034	21.7749	21.7348	21.9308
PTRHD1	Q6GMV3	PTRD1_HUMAN	4	30.7143		1.5079	-0.837943		1.088	-0.695985	18.8765	20.2261	20.3361	21.328	21.6635	21.2127	18.9595	20.6551	20.1055	18.846	19.7126	18.3327	18.1902	19.3137	18.4232	18.9335	19.2058	18.6593	19.3166	19.4103	20.551	18.9935	19.4029	19.799	20.1772	19.3159	17.8025	20.1434	18.8771	18.6702	19.4724	19.5173	20.2327	19.3239	18.5528	19.817
R3HDM2	Q9Y2K5	R3HD2_HUMAN	3	4.40574		0.962453	-0.395039		0.7072	-0.377477	19.2423	19.4038	19.724	19.1382	18.8138	19.784	21.1912	20.9232	20.1809	19.3001	19.2424	19.0514	19.4127	18.9685	19.3502	19.266	19.5035	19.9965	18.8414	18.8889	19.5622	19.4028	19.0763	18.9858	19.1394	18.0084	18.8391	19.3956	19.5499	19.1209	19.8596	18.9266	20.3865	18.759	19.9982	19.4825
RPS27	P42677	RS27_HUMAN	12	51.1905		1.00703	-0.101423		1.51723	-0.161022	27.4665	27.4463	27.3702	27.2572	27.1916	27.5654	27.2931	27.5543	27.5098	27.4141	27.3829	27.066	27.3871	27.1292	27.086	27.2192	27.3581	27.4472	27.408	27.3148	27.3457	27.1065	27.393	27.1055	26.7595	27.1914	27.4175	27.277	27.3145	27.0854	27.2747	27.1249	27.1848	27.3324	27.1336	27.4894
SDF2L1	Q9HCN8	SDF2L_HUMAN	3	19.457		0.0548348	0.0159898	+	7.85155	0.538323	22.032	22.2808	22.0125	22.3671	21.9358	21.8878	22.0085	22.2689	21.9685	21.8693	21.9087	21.9102	22.0336	22.3066	22.0882	22.1531	21.503	21.8412	21.9881	22.3744	22.7276	22.1045	21.7559	21.7656	22.7479	22.5008	22.4306	22.4215	22.3889	22.7391	22.7071	22.5163	22.5755	22.6207	22.7099	22.5517
SLC25A4	P12235	ADT1_HUMAN	7	14.4295		0.673709	-0.124027		1.2406	-0.307302	24.7546	24.9266	25.0523	24.7528	24.6095	24.697	24.851	24.9526	24.8009	24.2632	24.2259	24.6779	24.6965	24.4395	24.5961	24.9769	24.6839	24.7714	24.2954	24.5601	24.1564	24.6151	24.5389	24.7458	25.0073	24.8344	24.7767	24.019	23.9813	23.9804	24.791	24.8359	24.8414	23.8356	23.9208	24.0529
TMEM41B	Q5BJD5	TM41B_HUMAN	4	14.7766		1.57868	0.335281		0.981082	0.246155	21.7276	21.571	21.448	21.2397	21.6272	21.4759	21.7193	20.0862	21.1778	21.7057	21.4306	21.1998	21.5868	21.7935	21.6816	21.6653	21.4326	21.7155	21.8826	22.1558	21.5639	21.7467	21.4976	21.7101	21.6483	21.696	21.7412	21.8699	21.8179	21.7689	21.1162	21.4154	21.313	21.7961	21.5873	21.5926
TPPP3	Q9BW30	TPPP3_HUMAN	4	24.4318		0.197323	0.142898		0.545798	0.247352	21.5864	20.7432	21.1504	21.7423	20.1975	21.8204	20.6748	21.4545	19.8918	20.0903	20.5038	20.8176	21.3522	20.8593	20.7915	21.4905	20.7905	21.6882	21.2565	21.6532	21.5756	18.7637	20.9259	21.2407	21.7518	21.4455	20.1432	21.1438	21.2425	20.9591	21.1151	20.6342	21.2756	21.255	21.4814	21.1941
UQCC2	Q9BRT2	UQCC2_HUMAN	3	34.127		0.0610262	-0.0522811		1.24932	-0.651211	22.1679	21.2962	21.7945	21.749	21.8631	22.2429	19.3989	20.5028	22.6816	20.9943	20.2557	21.1027	21.404	21.2572	21.1232	20.1731	21.466	20.4936	22.011	21.7315	21.9402	21.206	21.1218	21.4948	21.3372	21.5617	20.7057	20.1397	20.1857	20.4643	21.0096	21.3761	21.3074	20.1407	20.138	19.8692
CHMP1B	Q7LBR1	CHM1B_HUMAN	4	22.1106		0.718106	-0.533696		2.15845	-0.252484	22.9156	22.4612	22.5927	22.9306	22.5993	22.9425	22.8812	22.6464	22.7077	22.5586	22.6972	22.7956	23.0128	22.4115	23.0341	22.5697	22.5968	22.8409	22.6682	22.6791	18.0316	21.7621	22.6949	22.0223	22.7046	22.4331	22.3658	22.0286	22.529	22.874	22.4484	22.2902	22.751	22.4549	22.6422	22.177
DAP	P51397	DAP1_HUMAN	4	43.1373		1.33236	-0.598009	+	3.77202	-1.48191	21.9906	21.5064	20.4074	21.8957	22.6093	22.7306	23.1868	23.24	23.4327	21.459	21.2169	21.6688	21.7254	21.5845	21.6286	21.7095	21.5586	21.7447	21.3802	20.7313	21.2122	21.3614	21.6624	21.8693	21.3467	21.2572	21.1572	19.9214	19.1959	20.3214	20.5094	20.2934	20.4735	21.34	20.8008	20.9445
LLPH	Q9BRT6	LLPH_HUMAN	6	34.1085		1.82937	-0.296141		0.0630349	0.0182929	24.2204	23.9994	24.0515	23.9224	24.0415	23.9542	24.272	24.2695	24.057	23.9221	24.0643	23.9943	23.2786	23.6846	23.4499	23.6581	23.4851	23.1974	24.002	24.323	24.0641	24.0831	24.176	23.813	24.3321	23.6617	24.7299	23.8246	23.8908	23.5103	23.8456	24.3833	24.3361	24.1787	24.167	24.1278
MGRN1	O60291	MGRN1_HUMAN	4	7.97101		0.914689	0.371399		1.57596	0.457619	19.3298	18.4949	19.5795	19.1761	19.5964	18.991	20.2423	20.1911	18.897	18.6064	19.643	19.5124	19.7206	19.625	19.2605	19.8122	19.7597	19.9367	18.1396	20.2803	19.9513	20.0519	19.841	20.338	19.4196	20.0456	19.86	20.4243	19.6409	20.0259	20.0264	19.0951	19.4377	19.6693	20.1398	19.9668
MRPL51	Q4U2R6	RM51_HUMAN	4	34.375	+	4.35635	2.15826	+	6.06651	2.38653	22.3179	19.8333	18.9894	19.9488	21.5162	19.3079	19.1048	19.9859	19.6311	21.6339	21.4379	18.8289	22.4668	22.4278	22.4265	22.6112	22.7688	22.6921	22.9059	19.7555	22.914	22.7503	22.7234	21.9927	22.3807	22.2903	22.2599	23.0804	22.9243	22.8476	22.5163	22.6885	22.5517	22.701	22.5705	22.363
PRR3	P79522	PRR3_HUMAN	2	23.4043		0.144032	0.0688575		1.34583	-0.363242	18.9343	20.4646	18.9841	19.3908	19.9676	19.6119	19.264	19.2044	19.2053	19.3977	19.6371	19.6322	20.1282	19.7324	18.7762	19.8436	19.1907	19.7654	18.5503	19.74	20.0944	19.383	19.5377	19.7782	18.9108	18.9601	18.8081	19.0721	18.9775	19.4174	19.5347	19.5271	18.714	18.4573	19.0565	19.8994
RFK	Q969G6	RIFK_HUMAN	4	28.3871		0.577652	0.36142		0.735722	0.441108	22.0179	22.279	18.6482	22.4196	21.9911	22.0673	22.0856	22.0397	22.2231	22.6364	22.4159	22.7495	22.2139	22.3863	22.1402	22.1236	21.9477	22.1725	22.6467	22.5246	22.4001	22.3838	22.4102	22.5607	22.6111	22.2384	22.4477	22.7519	22.5329	22.7569	22.2907	22.4066	22.2137	22.5518	22.4055	21.6594
RFT1	Q96AA3	RFT1_HUMAN	5	8.13309		0.0363401	0.0221809		0.178265	-0.0813402	21.4246	21.1349	21.5119	20.5904	21.3517	21.1037	19.7668	20.5831	20.4569	20.952	20.9112	20.9692	21.0767	21.2621	21.1771	21.0175	21.5584	21.3857	20.6095	19.5205	20.6801	21.4024	20.2793	21.0532	20.8889	21.0902	21.0267	20.5089	20.1098	20.7777	19.9879	21.1749	20.9376	21.2616	21.1306	20.8856
RWDD4	Q6NW29	RWDD4_HUMAN	6	23.4043		1.04914	0.178337		1.79788	0.278149	21.4432	21.6561	21.5114	21.4984	22.0987	21.7419	21.6319	21.5672	21.7014	21.762	21.5042	22.0524	22.0375	21.6512	21.5525	21.8309	21.989	21.7598	22.104	22.2848	22.253	21.4072	21.7607	21.6783	21.4739	21.6997	21.9074	22.2474	21.7758	21.9478	22.2689	22.0053	22.5957	21.813	22.0448	21.7268
TIMM17B	O60830	TI17B_HUMAN	3	25.5814		1.95611	-0.369813		1.55447	-0.34497	22.5144	22.557	22.0494	22.8992	22.6394	22.6265	22.3911	22.3876	22.4733	22.0478	22.0017	21.5046	21.924	22.0003	22.1259	21.8284	21.5563	21.6784	22.256	22.25	22.316	22.1507	22.0005	21.5678	21.6764	21.7566	21.412	22.2571	22.3997	21.9192	22.1062	21.55	21.9514	22.3422	22.3979	22.1838
TMEM109	Q9BVC6	TM109_HUMAN	8	18.107		0.764476	-0.112233		0.958529	-0.126854	24.9897	25.1558	25.4612	25.3805	25.2415	25.1466	25.7058	25.8717	25.3297	25.1427	25.1963	25.2861	25.1549	25.0375	25.2198	25.1614	25.0908	25.2581	25.2848	25.3917	25.3482	25.3032	25.073	25.2376	25.187	25.228	25.2593	25.1532	25.2724	25.1302	25.1786	25.1621	25.3208	25.0316	25.2845	25.1778
UPRT	Q96BW1	UPP_HUMAN	4	14.2395		0.937223	-0.306708		0.0123188	-0.00671132	19.8335	19.8139	19.5413	19.8785	20.1994	19.4454	19.3208	20.2969	19.9997	19.8593	19.8032	18.855	19.35	20.122	19.7321	19.9721	19.4348	19.7145	18.994	19.8919	18.3067	19.4654	19.2545	18.9285	20.0398	20.2858	19.855	19.9379	19.8037	19.2134	20.1828	19.7505	19.9094	18.3269	19.5561	19.905
YAF2	Q8IY57	YAF2_HUMAN	4	24.4444		0.423538	0.379205		0.464107	-0.542413	21.9563	22.1477	22.5615	21.746	21.5821	19.1576	21.9809	19.4305	20.5075	22.021	22.2041	21.6861	22.4147	21.8151	22.4298	22.0044	22.333	22.2991	21.3933	19.7558	20.0221	22.5403	22.2141	22.31	22.0927	22.3293	22.334	21.4033	18.0013	21.2824	19.8816	19.0915	20.6939	22.7756	18.7141	21.8724
AGA	P20933	ASPG_HUMAN	7	13.0058		2.31163	0.363667	+	6.01783	0.706931	23.179	23.2299	23.0195	23.0139	23.0593	22.4254	23.0197	22.8985	22.0933	23.1997	23.0774	23.0549	23.1871	23.7376	23.2327	23.3621	23.5575	23.4524	23.2618	23.0991	23.4754	23.0121	23.0581	23.1987	23.3993	23.5408	23.9532	23.5273	23.6658	23.7382	23.6558	23.5673	23.7353	23.6324	23.6246	23.7139
BUD23	O43709	BUD23_HUMAN	5	16.0142		1.88613	0.644403		0.316913	0.18895	21.1559	20.9132	20.4725	20.9301	20.7279	20.3003	20.2233	19.9624	20.0257	21.9672	22.0151	22.0968	21.528	21.6104	21.4191	21.6758	21.1141	21.7488	22.0061	21.5418	20.935	21.7483	21.4353	21.7605	20.5595	21.0973	20.2251	21.3252	21.2296	21.2488	21.2833	20.6115	20.5941	21.6796	21.8727	21.331
C1orf52	Q8N6N3	CA052_HUMAN	4	24.7253		0.561927	-0.263924	+	1.84546	-0.776874	21.876	21.1875	22.0255	22.453	22.4491	22.3232	22.6175	22.4991	22.2702	21.2691	21.5013	21.7107	22.1967	22.0903	22.0116	21.0875	20.7265	20.7317	22.6216	22.4417	22.2095	21.3398	21.6558	21.9023	21.6984	21.4514	21.6741	22.1868	22.3452	21.5037	21.2348	21.0518	21.0975	18.9886	20.379	21.2485
CHMP1A	Q9HD42	CHM1A_HUMAN	6	22.9592		0.894372	-0.177248		1.57696	-0.250195	22.9214	22.7463	22.9699	22.9284	23.1577	23.2277	23.1257	22.9213	23.78	22.5648	22.7998	22.6104	22.8399	22.8572	22.6041	22.7014	22.7318	22.5325	23.1282	22.9114	23.2291	22.5676	22.802	22.7213	22.8992	23.0614	22.8003	22.7734	22.6618	22.8495	22.8152	22.6652	22.5565	22.5248	22.6092	22.5347
CIAO2A	Q9H5X1	CIA2A_HUMAN	4	28.125		2.14901	-0.373238		1.80011	-0.314578	21.5681	21.5688	21.0463	21.5853	21.4651	21.3375	21.0083	21.6528	21.7806	20.9238	21.3351	21.3498	20.8964	20.8543	21.1586	21.3485	21.399	21.2627	20.9306	20.8366	20.326	21.0161	20.6256	21.4882	21.2097	21.3759	21.5443	21.1235	21.1349	21.1487	20.4126	20.8311	21.3245	20.7685	20.7813	21.1915
DCTN6	O00399	DCTN6_HUMAN	7	23.6842		3.43299	0.561103	+	3.08886	0.551032	21.6264	21.3162	20.9882	21.3856	20.8996	21.7351	21.7022	20.8084	20.4204	21.5721	21.3874	21.7968	22.1079	22.0281	21.8343	21.8901	21.9754	21.9878	21.8589	21.662	21.8625	21.5056	21.8468	21.8122	21.5484	22.1459	21.8269	22.1882	21.4368	21.7235	22.0156	21.8313	21.8521	21.6862	21.8919	22.1039
FXN	Q16595	FRDA_HUMAN	4	21.4286		0.475552	0.218718		0.663051	-0.352329	21.7552	21.2578	21.7192	21.868	22.0562	22.1478	20.8685	19.7075	20.5656	20.7624	21.0938	21.3138	21.8606	21.3679	21.5795	21.7041	21.6437	21.4803	21.2376	20.7388	21.4538	21.7274	21.4592	21.4876	21.4397	21.5919	21.5001	20.7388	20.5116	20.7682	21.0592	19.1949	20.7997	20.7309	21.2304	21.3223
HLA-DRB5	Q30154	DRB5_HUMAN	7	16.9173		0.222197	-0.0582601		1.23142	-0.181169	27.4359	27.3218	27.2822	27.3229	27.639	27.624	27.1211	27.2091	27.2468	26.6565	27.0242	26.9524	27.1224	27.1812	27.1419	26.841	26.9346	26.73	27.4308	27.3681	27.5726	27.3622	27.4007	27.0512	27.0268	27.1217	26.9844	27.0687	27.173	27.0199	26.7537	27.1101	27.091	26.9331	27.3804	26.9992
HMGA2	P52926	HMGA2_HUMAN	5	41.2844	+	5.63256	1.02472	+	2.942	0.727267	24.0894	23.3424	23.9584	23.3704	22.9061	22.9563	24.1444	24.5978	24.3165	23.7716	23.6739	23.5183	24.4518	24.8149	24.7329	24.8799	24.8747	24.8459	24.8331	25.1033	24.7626	24.5868	24.4191	24.637	24.0581	23.9122	24.0653	24.3276	24.2284	24.3331	24.249	24.577	24.3921	25.17	24.9198	25.1399
MRPL18	Q9H0U6	RM18_HUMAN	5	25		0.608964	-0.120625		1.27247	-0.194754	22.0892	21.8891	22.2357	22.4301	22.349	22.409	22.0694	22.522	22.2969	21.8569	21.8628	22.0435	22.111	21.9546	21.8114	22.1745	22.2262	22.0904	22.2382	22.1901	21.976	22.108	22.3604	21.3652	22.0235	22.4046	22.0701	21.9755	21.7519	21.9671	22.0553	22.3707	21.8388	21.7594	21.6469	21.8527
RPP14	O95059	RPP14_HUMAN	4	36.2903		0.548146	0.141336		0.758208	0.188678	21.5905	21.6781	21.8034	21.9131	21.395	21.5301	20.4935	21.8163	21.3661	21.9938	21.6585	21.7338	21.5293	21.8207	21.841	21.8609	21.9661	21.7042	21.6989	21.9768	21.7244	21.3706	21.8345	21.3408	21.7236	21.586	22.1723	21.7695	22.1631	21.8744	21.7948	21.9001	21.639	21.8334	21.4412	21.3389
RWDD1	Q9H446	RWDD1_HUMAN	5	18.5185	+	5.66371	-0.747028	+	3.41452	-0.681292	22.0376	21.9745	21.8364	22.1591	22.2186	22.1319	21.5288	21.4567	21.1311	21.757	21.9209	21.6166	21.1603	21.0341	21.3769	21.116	20.9083	21.1271	20.4363	21.0724	21.1038	20.9499	21.3415	21.1784	21.55	21.4984	21.4361	21.167	20.5377	20.7331	21.1072	21.4609	21.5536	21.388	21.0482	20.1137
CCT6B	Q92526	TCPW_HUMAN	3	8.67925		0.382361	1.09559		0.325114	0.947257	20.4823	25.8373	19.4074	25.6901	19.3628	25.7199	25.8173	25.7641	25.8539	26.495	19.3506	19.3277	26.0709	25.8916	26.2996	19.5735	26.1865	26.347	25.3491	18.1716	19.6035	25.9449	26.4949	26.3224	25.9123	26.258	26.2055	25.5668	18.2784	25.4381	26.1228	25.9635	25.8786	18.8895	25.6872	20.2751
CRELD2	Q6UXH1	CREL2_HUMAN	4	13.0312		0.66933	0.446033		0.553018	0.34687	21.1011	19.273	20.0168	22.0877	19.6514	18.9659	20.9732	20.8198	21.0852	20.9522	20.6498	20.7788	21.3066	21.4718	21.4634	20.924	21.6536	21.0425	18.7426	20.9699	20.0545	21.5339	21.2183	21.3261	21.0189	21.0776	21.5237	21.1872	20.8004	20.9682	21.41	19.4695	21.6532	20.9361	20.213	20.2593
DCTN5	Q9BTE1	DCTN5_HUMAN	5	25.2747		1.7308	0.497992		1.85138	0.524655	22.2414	22.3649	22.2129	21.6243	21.9953	22.139	22.146	20.2402	21.3495	22.5753	22.4342	22.4316	22.4111	22.398	22.3493	22.2407	22.4425	22.2116	22.9138	22.7007	22.5961	22.5761	22.5019	22.3889	22.4749	22.6893	22.7469	22.439	22.4328	22.4015	22.6224	22.4973	22.2523	22.6181	22.7955	22.0804
MAP2K5	Q13163	MP2K5_HUMAN	3	10.2679		1.90758	-0.59142		0.922226	-0.376027	20.2824	19.5909	21.021	19.8207	19.6394	20.5471	20.4924	21.0522	20.6598	20.4442	19.0655	20.1497	19.6475	19.5517	19.5423	19.7279	19.8961	19.839	20.4314	19.9999	18.7104	18.9612	19.6011	19.7601	20.2664	20.4459	20.0697	20.508	19.7577	19.0145	19.7275	19.7517	18.9565	19.3265	20.062	20.3669
MRPL55	Q7Z7F7	RM55_HUMAN	4	35.9375		1.00305	0.632482		0.797567	0.623002	21.792	22.1828	22.3246	22.2801	22.1797	22.1799	21.1251	19.9162	20.2563	21.6705	21.7163	19.0063	22.0417	21.724	22.0096	22.4111	22.0668	21.8543	22.4794	20.101	22.4088	22.2819	22.5365	22.3043	22.3108	22.2066	22.3385	22.0945	18.8571	22.0761	22.2222	22.3683	22.279	22.5043	22.5477	22.3005
NOPCHAP1	Q8N5I9	NOPC1_HUMAN	3	24.8649		0.294145	-0.164999		0.701892	0.328589	19.9243	19.9951	20.3292	19.2845	19.2004	18.9804	19.1391	19.0812	21.1891	20.7845	20.5095	19.5203	19.783	19.7863	19.2531	19.6534	19.6414	19.9229	18.611	19.5107	19.8246	19.8019	20.2895	19.8799	20.8197	20.5912	20.8073	19.8493	20.0211	20.308	19.7446	19.8731	19.7737	19.7779	20.5642	19.7505
PIGU	Q9H490	PIGU_HUMAN	4	10.5747		2.6418	-0.652601		1.91096	-0.562198	21.0877	21.3426	21.8739	21.8534	22.1944	21.6746	21.6516	21.44	20.5584	20.8749	20.9039	21.1393	21.3143	20.753	20.9734	21.0412	20.7903	20.9588	21.1832	20.6604	19.8921	20.2942	20.8478	20.0547	20.9439	20.2423	20.78	21.3225	21.3253	20.9758	20.5358	20.1856	20.1443	21.111	20.4717	21.8099
RAB1B	Q9H0U4	RAB1B_HUMAN	3	22.8856		1.20761	-0.391193		0.172475	0.0466318	24.5716	23.7767	24.4921	24.4736	24.4562	24.4088	24.6997	24.6334	24.7355	24.5478	24.7653	24.6648	24.159	24.3878	24.1342	24.5995	24.477	24.2121	23.2078	23.1753	23.0471	24.5745	24.568	24.9889	24.7718	24.9107	24.6987	24.1682	24.3325	24.0307	24.7468	24.7073	24.5103	24.8424	24.5134	24.5523
RBMS3	Q6XE24	RBMS3_HUMAN	4	10.5263		0.214662	-0.189623	+	4.29873	1.33892	21.3321	21.0944	19.1971	21.6235	21.5213	21.0056	20.4827	20.7392	19.3052	20.8121	19.3393	20.621	20.9433	21.352	21.2786	21.0909	21.2494	21.1985	19.0581	19.2688	19.8424	20.7957	19.1966	19.5238	22.0817	21.9389	22.4903	21.8515	21.7559	21.5096	22.1617	22.4904	21.73	21.5	21.6275	22.0032
SUMO2	P61956	SUMO2_HUMAN	5	48.4211		0.685269	-0.138783		2.19977	-0.400677	26.9446	27.0755	26.8519	27.3197	27.5728	27.4575	27.5052	27.7101	27.4531	26.6526	26.8035	26.9161	26.9857	27.0428	26.8711	26.992	27.0321	26.9596	26.9966	27.0351	27.099	27.1426	27.17	27.2707	27.1317	27.3006	27.034	26.5784	26.6528	26.8192	26.7599	26.5701	26.2133	26.6329	26.9952	26.7665
TADA2B	Q86TJ2	TAD2B_HUMAN	4	10.9524		0.0272976	0.0229789		0.0063909	-0.00478633	18.7816	18.5195	18.0596	18.231	18.176	19.1158	19.6001	19.8044	19.5366	18.6752	18.3942	18.2054	18.3948	18.226	17.8984	18.836	18.7026	19.0359	18.434	19.5473	18.8413	18.3923	20.9849	18.0817	18.0638	18.6705	18.8483	18.4232	19.8411	18.1739	19.9391	18.8137	18.1733	17.9694	19.0934	19.0324
TRIM62	Q9BVG3	TRI62_HUMAN	4	9.68421		0.614613	-0.502153		0.704432	-0.532006	17.7448	18.0289	19.9864	19.1968	19.4388	19.7955	20.3825	19.3621	21.5854	18.0111	17.3865	18.3718	18.6556	18.7535	18.3528	18.2904	17.8427	18.0308	19.9335	20.2206	18.7164	18.2919	17.8948	18.2816	17.8809	19.1031	18.5478	19.7243	17.9107	19.2168	18.4577	18.5979	17.5917	19.0791	18.3626	18.434
TSPAN6	O43657	TSN6_HUMAN	3	18.7755		1.62223	0.5007		0.674676	-0.347987	20.7508	21.3175	21.3288	21.1804	21.24	21.2013	20.2937	19.4482	20.7158	21.5593	20.5668	21.2556	21.0358	21.1859	21.6739	21.5537	21.3372	21.5911	21.7033	21.7374	21.8803	21.5167	20.4107	21.2409	20.4986	21.1665	20.9997	20.6656	19.3208	21.0813	20.8316	19.2844	19.6175	20.9424	21.0364	21.2379
UQCRH	P07919	QCR6_HUMAN	9	50.5495		1.4421	-0.605238	+	4.37234	-1.43992	25.0358	24.943	25.5397	26.0521	25.1351	25.951	26.1189	25.3991	25.9449	24.1257	24.3566	23.8591	24.8093	24.6944	24.4708	24.1955	23.76	24.1358	25.8631	25.0811	24.8293	24.5068	24.4171	24.4349	23.0463	23.243	23.1909	24.3771	24.437	24.309	24.1616	24.5547	24.0911	23.4411	23.2293	23.1007
VAMP2	P63027	VAMP2_HUMAN	2	39.6552		0.894733	-0.565731	+	3.60206	-1.28229	21.3044	21.4223	20.5597	21.2991	21.1444	21.0264	22.2442	21.4227	21.7592	20.9398	20.2903	20.6536	21.2003	20.1696	21.1084	21.895	21.46	21.6598	21.1814	19.1713	19.3675	21.2849	18.3789	20.4001	19.0861	20.6918	20.7903	18.4516	20.2727	21.2482	18.8393	19.7507	20.4077	20.2744	19.7034	19.1622
VKORC1L1	Q8N0U8	VKORL_HUMAN	5	26.1364		0.359865	-0.0720245		0.217045	0.0338205	22.6715	22.7824	22.9656	22.7372	22.6916	22.8668	22.8591	22.908	23.0724	22.9916	22.9531	22.8808	22.9728	22.5013	22.8645	23.0371	23.1371	23.2292	22.4773	22.6303	22.3172	22.9687	22.8037	22.5765	23.0076	23.0341	23.2519	22.7094	22.7963	22.7595	23.0612	22.7141	22.5989	22.9996	22.9039	22.9492
AGTRAP	Q6RW13	ATRAP_HUMAN	3	29.5597		2.7686	-0.608384		1.64936	-0.405602	21.6947	22.0338	21.7244	21.5804	21.3616	21.9659	20.8353	21.4409	20.6687	20.9062	20.5859	21.4987	21.1164	20.4333	20.652	20.5257	20.288	21.0125	21.045	20.9893	21.1774	20.714	20.2747	20.7676	20.6173	20.6568	20.6687	21.047	21.0842	21.5998	21.2776	20.9908	20.9011	20.9097	20.6994	20.9768
CDK2AP1	O14519	CDKA1_HUMAN	3	40.8696		1.90938	-0.606116	+	2.60815	-0.772874	21.6899	21.2592	21.3505	22.6504	22.782	22.6969	23.1705	23.5127	23.3073	22.5948	22.5673	22.7297	21.817	22.0975	21.9105	21.8884	21.6253	21.7871	21.4307	22.0477	21.988	21.8975	22.1719	22.3759	21.6848	22.174	21.801	21.6187	21.4195	21.3435	21.7268	21.7781	21.4825	22.1324	21.6737	22.2019
DTX3	Q8N9I9	DTX3_HUMAN	4	13.5447		0.00402699	0.00324027		0.317608	-0.193916	18.8334	18.7617	18.9939	19.0796	18.7849	18.7021	19.276	19.6101	18.97	17.8674	18.0677	17.4374	18.8429	18.7275	17.94	18.4789	18.432	18.5667	18.2525	20.4135	19.6751	18.7352	18.7166	17.6424	18.286	18.1231	18.5269	18.7466	18.3386	17.3966	19.583	18.1967	19.307	18.3423	19.6142	17.5965
FDX1	P10109	ADX_HUMAN	3	25.5435		0.973913	0.599752		0.229329	0.246552	21.0843	21.1939	19.7418	21.8812	21.426	21.4384	20.2526	20.8996	21.7253	17.614	21.2569	21.7873	21.5073	21.5409	21.8233	21.471	21.4871	21.6388	21.3703	20.8542	21.2267	21.0881	21.5983	21.8922	21.73	21.6337	21.0625	21.7911	18.903	21.784	21.0119	19.2315	21.2388	21.8467	21.2454	21.7811
FGF2	P09038	FGF2_HUMAN	3	16.3194		0.651627	0.334254		0.639615	0.314113	20.5249	18.9768	20.3575	19.1939	18.278	20.2667	18.5099	20.194	20.223	19.6322	19.9111	19.2571	20.3081	20.2012	19.8813	20.1061	20.336	20.3503	18.7424	19.8715	19.105	20.0379	20.5319	19.8642	20.0188	20.1012	20.4997	19.4641	18.7341	20.1761	19.8343	19.9089	20.0304	20.1358	20.1778	20.013
FKBP11	Q9NYL4	FKB11_HUMAN	4	23.3831		0.451059	-0.308717		0.78079	0.26186	22.6363	22.1493	21.8166	22.4889	21.7428	21.8681	23.1031	21.255	23.1022	22.1969	21.9442	21.9851	22.1207	21.9556	22.2495	22.2926	22.0822	22.3452	21.8958	18.9938	21.4853	21.7616	22.4024	22.9993	22.7666	21.9042	22.6371	22.7236	22.4088	22.9372	22.256	22.2962	22.1905	22.7456	22.3427	22.2226
GDPD1	Q8N9F7	GDPD1_HUMAN	3	14.9682		0.301161	0.393959		0.427615	0.469612	22.3074	21.8724	21.5919	21.6497	19.9397	20.9899	20.0382	21.0014	18.6434	18.3572	19.831	18.9814	18.7942	18.3764	21.7005	22.0442	21.797	21.5636	21.7366	22.4186	22.4383	19.2206	20.0929	19.7483	21.1711	19.0657	21.6996	21.4895	22.1927	20.9078	20.5469	22.2578	19.2968	21.5278	18.8902	21.793
GOLT1B	Q9Y3E0	GOT1B_HUMAN	4	34.058		2.31681	-0.571373	+	3.56063	-0.7453	24.8185	24.7002	24.5727	24.3685	24.3378	24.3943	23.2115	23.3468	23.6357	24.5296	24.7352	24.5264	23.8802	23.4193	23.7286	24.0843	23.8899	23.9587	23.4519	23.4414	23.0428	23.8866	23.5586	23.9783	23.1283	23.4891	23.3271	23.6258	23.2788	23.2377	23.8472	23.5871	23.5228	23.8086	23.6733	23.7078
H3-7	Q5TEC6	H37_HUMAN	6	34.5588		4.54379	0.553257		0.797444	-0.124682	31.2672	30.4716	30.5841	30.8409	30.8466	30.5174	30.7375	30.4024	30.9148	30.2592	30.8059	30.5958	31.0332	30.9839	31.214	31.3257	30.9025	31.3707	31.4004	30.8626	31.5807	31.3988	31.2628	31.547	30.7164	30.6631	30.6845	30.4515	30.4322	30.4607	30.5175	30.7162	30.6344	30.5474	30.5492	30.374
HLA-DPA1	P20036	DPA1_HUMAN	5	18.0769		0.382809	-0.378201	+	2.13708	-1.33608	22.8599	23.2197	23.3678	23.814	23.5453	23.2084	22.5662	22.7591	22.656	21.7487	18.9984	22.6322	22.2687	22.6674	22.6102	20.6053	21.481	20.5333	23.0024	22.558	23.3277	23.0893	21.7715	22.9223	21.2162	21.5245	21.5061	21.4577	22.0019	21.4672	20.4872	20.874	18.8108	21.5931	22.0222	22.3817
MIA	Q16674	MIA_HUMAN	3	35.8779		0.356256	-0.261784	+	2.07372	0.775918	20.7128	20.9845	20.6372	19.9012	20.5003	20.2544	19.2316	20.5227	20.8953	22.1248	21.8888	22.0227	20.981	21.0095	20.5389	20.6793	21.0059	20.2998	18.6644	19.7752	20.0755	21.1235	21.4954	20.8865	21.8089	21.2128	21.526	21.7377	21.5452	21.6527	20.9748	21.979	21.1182	22.016	21.5244	21.8916
NEFL	P07196	NFL_HUMAN	3	8.65562	+	2.49482	-0.967106	+	1.675	0.65021	18.7556	19.3432	19.4574	18.5536	20.086	19.3368	20.6253	21.6111	19.9432	19.3771	18.8422	19.0275	18.4838	18.1758	18.0428	18.6685	18.281	18.2614	19.2932	19.2392	18.9033	17.8817	18.6905	19.4326	20.1979	20.1709	19.8601	20.4968	20.5328	19.784	20.1918	20.0772	20.184	20.5815	20.4211	20.2635
NGLY1	Q96IV0	NGLY1_HUMAN	3	7.18654		0.737826	-0.344848		0.721132	-0.295058	19.2656	19.9509	18.5898	19.5554	18.6432	19.5632	19.9704	20.4659	19.9309	18.8955	19.5461	18.5639	19.1413	19.2197	19.4814	19.2028	18.581	19.1224	19.294	19.7133	19.615	18.8435	17.4256	19.1626	19.5017	18.5067	19.1264	19.4216	18.5221	19.4211	19.0383	19.9078	19.0284	18.6612	18.9598	19.3049
NUDT15	Q9NV35	NUD15_HUMAN	4	28.6585		0.940094	0.508778		0.169206	-0.13775	22.5479	22.0814	21.8882	21.2126	20.8364	18.9644	21.1787	21.1154	21.2539	22.7057	22.5024	22.4003	22.4197	22.0849	22.1464	22.048	22.1254	22.2034	21.6415	21.8537	21.8352	22.278	22.316	21.8405	21.8674	21.1456	21.0821	21.3533	20.9606	21.3674	20.9713	21.4901	20.9394	21.7379	21.9202	22.199
PGK2	P07205	PGK2_HUMAN	4	11.271	+	3.1558	-2.46601	+	3.28439	-2.70151	26.2124	26.3547	26.3806	26.2276	26.0596	26.2603	26.256	26.1608	25.6587	25.1318	25.5152	25.2524	24.5425	24.7356	24.6227	23.9455	24.2025	18.6679	19.3207	24.1879	24.0455	24.6632	24.7484	24.1955	25.209	24.7203	24.5624	18.4983	22.6766	23.5289	24.7274	25.0912	25.0683	22.8202	19.2034	22.9461
PLPP2	O43688	PLPP2_HUMAN	4	16.3194		1.49756	-0.321986	+	4.70328	-0.851745	20.6544	21.4064	21.3912	20.9318	20.9235	20.9709	20.2697	21.6543	20.8547	21.1043	21.6859	21.3978	21.0954	21.0969	20.4453	20.8082	20.6245	20.9526	20.446	20.7901	20.7882	20.5297	20.6887	21.1152	19.4023	20.4995	20.4816	20.4171	20.2825	20.5363	20.0064	20.2659	19.9847	20.4899	20.6361	20.0217
PTMA	P06454	PTMA_HUMAN	13	42.3423		1.20567	-0.478496	+	3.39613	-0.900087	28.4632	28.4925	28.6945	28.648	28.6869	28.8231	29.5626	29.9104	29.9807	27.8776	27.9771	28.1582	27.9743	28.1294	28.1366	27.6602	27.7704	27.7851	28.9522	29.0551	28.8303	28.3444	28.4351	28.4597	27.5666	28.213	28.0643	28.0781	28.1959	28.0615	27.6077	27.9763	27.9188	27.6663	27.6574	27.4679
RPL27A	P46776	RL27A_HUMAN	10	31.7568		0.107894	-0.0148843		0.39631	-0.0717916	27.8007	27.9245	27.8638	27.7196	27.8132	27.7257	28.026	27.9197	27.6826	27.8668	27.7229	28.0386	27.8123	27.8935	27.8971	27.9354	27.8506	27.9817	27.688	27.5452	27.614	27.9351	27.895	27.8774	27.9962	28.1121	27.8163	27.7146	27.4895	27.5606	28.0213	27.9751	28.1054	27.5219	27.5387	27.3908
RPL36A	P83881	RL36A_HUMAN	10	44.3396		0.0286852	0.00600783		0.64421	-0.0831523	26.889	26.9194	26.9001	26.7998	26.9368	26.8807	27.1635	27.0252	26.7028	26.7334	26.5842	26.399	26.8099	26.9251	26.6907	26.9941	26.7726	27.0874	26.6944	26.6579	26.6157	26.8696	26.8323	27.0563	26.6459	26.571	26.6392	26.8306	26.8572	26.8886	26.7357	26.8061	26.9175	26.6855	26.6614	26.6973
S100B	P04271	S100B_HUMAN	4	51.087		0.540309	0.515009	+	2.86512	1.68235	24.724	24.8197	24.9781	25.0814	25.0406	24.702	24.7731	19.4173	24.7685	23.5749	23.8693	23.8068	24.6936	24.915	24.134	24.6306	24.1278	24.3661	25.4308	25.1678	25.2502	23.9614	24.5157	24.5426	25.2686	25.6069	25.436	25.9764	25.9536	26.083	25.9985	25.9263	25.9548	25.71	25.9887	25.841
TSPO	P30536	TSPO_HUMAN	5	27.8107		1.68907	-0.545284	+	2.68375	-0.656661	24.0791	23.6355	23.7661	23.8531	23.5711	24.0155	23.7026	23.9654	23.8648	22.7703	22.9505	22.7701	22.8094	22.8958	23.0902	23.6339	23.5314	24.2727	22.6034	23.029	22.7179	23.0618	22.8379	21.9171	23.4264	22.8704	23.5036	23.1989	22.4267	22.2915	23.3503	22.5055	22.4758	22.9542	23.3998	22.661
WASH6P	Q9NQA3	WASH6_HUMAN	3	10.5145		0.194893	-0.082634		0.364819	-0.131725	21.914	21.6009	21.008	21.9159	21.8434	22.3388	21.7258	22.7295	22.885	22.1128	21.7217	22.0465	21.5348	21.6726	22.602	21.8451	21.9958	21.9502	21.6092	21.4293	21.7872	22.1236	22.2004	22.1006	21.9143	21.9309	21.8549	21.8198	22.4649	21.3806	21.4818	21.7967	22.0005	21.7721	21.9685	21.8767
AP2S1	P53680	AP2S1_HUMAN	6	33.8028		1.74054	-0.73151	+	1.26565	-0.732019	23.6935	23.3906	23.5258	23.624	23.4646	23.6569	23.7044	23.5462	23.408	23.2611	23.861	23.8082	23.1305	23.2076	23.4635	23.2481	22.9838	23.14	19.8008	23.2305	22.8645	23.1182	23.2101	22.7683	21.7298	23.2512	22.9817	19.2987	23.4338	22.7459	23.4363	23.5603	23.4417	23.6595	23.5109	23.11
ATOX1	O00244	ATOX1_HUMAN	8	70.5882	+	3.52039	0.983123	+	4.87535	1.32946	25.1769	24.7141	24.3873	25.6154	25.3648	25.5667	24.2871	23.5471	23.9291	25.7296	25.3498	25.4449	25.9501	25.5184	25.4341	26.1619	25.6052	25.9556	25.4927	26.1119	26.0058	26.1672	26.3313	26.1761	26.355	25.9337	26.2985	26.2327	27.016	26.3897	25.6845	25.9533	25.8569	26.4956	26.0828	26.7678
CEBPB	P17676	CEBPB_HUMAN	3	13.913		0.717913	-0.242257	+	2.45108	-0.610977	21.7389	22.0035	21.9832	22.3873	22.1201	22.2809	22.4363	22.5963	22.64	20.8826	21.3568	21.2773	21.6606	21.8743	21.7042	21.6121	21.845	21.8108	22.0362	21.8845	22.11	21.6623	21.5439	21.0522	21.6253	21.6584	21.9454	21.2842	21.3126	21.4783	21.3502	21.2189	21.5809	20.6876	21.0402	21.1895
CTSF	Q9UBX1	CATF_HUMAN	4	9.91736		2.10312	0.653806		0.358204	-0.181613	22.5478	22.6464	21.9291	22.2831	22.4266	22.406	22.1582	19.8452	22.0247	22.0716	21.6321	21.8535	22.6471	22.5193	22.3919	22.426	22.8547	22.7551	22.353	22.845	22.9934	22.2745	22.7363	22.8737	22.1127	21.1026	21.8365	21.7053	21.9801	21.9195	22.0526	21.4725	22.093	21.8275	21.5378	22.0048
DCTPP1	Q9H773	DCTP1_HUMAN	7	28.2353		0.173099	-0.145962	+	2.10334	-1.04426	21.1444	21.2585	21.1314	21.9818	22.4943	22.2033	19.241	21.0154	19.2706	21.5785	21.3151	20.9592	20.9909	21.0061	20.542	20.4193	20.3115	20.6317	20.6808	20.7903	20.6426	21.8967	21.8139	22.1161	20.9761	20.7903	21.0535	20.2122	19.3058	19.5776	19.4683	19.1194	19.1336	20.4383	20.4448	20.5423
ESX1	Q8N693	ESX1_HUMAN	4	11.8227		0.413671	0.501604	+	2.40413	-1.53788	22.1245	18.0037	19.054	21.7205	19.9326	19.9154	20.2496	22.4847	21.8878	21.9964	19.9852	22.0986	22.2275	21.9146	22.128	21.9687	21.7318	21.6991	21.7698	18.4167	21.6955	21.6225	21.7524	18.5453	19.0626	18.9726	18.7597	18.8826	20.3388	19.3624	17.8562	19.2191	19.305	19.2099	18.9657	21.0637
GEMIN2	O14893	GEMI2_HUMAN	3	17.1429		0.507695	0.32525		0.304632	-0.228301	20.3616	18.5425	19.3586	21.3424	20.8107	21.3303	20.7987	20.5919	19.5968	21.2192	20.895	20.8718	21.3416	20.8063	20.6914	20.9019	20.9971	20.9537	19.1118	20.0489	20.8646	21.1236	21.3767	21.405	20.9735	20.2267	21.4058	20.3088	19.7952	19.661	18.8559	19.3263	20.388	20.5688	21.03	20.44
LDAH	Q9H6V9	LDAH_HUMAN	4	14.7692		0.897846	0.443276	+	2.5135	0.799465	20.6082	20.5046	20.2799	20.6506	21.0527	21.2394	18.8612	20.1155	19.7348	20.9339	21.1767	19.5725	20.8901	21.0858	20.7502	21.332	21.2881	21.4821	20.3034	19.6866	20.0491	21.4043	21.6183	20.1593	21.3943	21.2526	21.365	20.8822	20.8297	20.0765	21.3048	21.3253	21.4573	21.5419	21.439	21.455
LIPA	P38571	LICH_HUMAN	3	12.0301	+	4.10965	-1.88917	+	2.2989	-1.37283	22.2078	22.7911	22.7902	22.6544	21.9578	22.4553	20.1865	18.9332	20.7227	21.3671	21.8056	20.8322	19.8237	19.2871	18.8363	20.051	19.4498	20.6739	19.651	19.6185	19.2516	18.8619	19.6377	20.8912	19.2426	19.4868	21.4893	21.2369	21.0581	20.0438	20.7908	21.1601	18.9724	20.3989	19.018	19.3323
LNPK	Q9C0E8	LNP_HUMAN	4	11.215		0.885444	-0.236466		0.506257	0.148518	20.7242	20.8387	20.8335	20.6255	20.5552	20.8276	19.8369	21.1424	20.0612	20.5807	20.5787	20.6964	20.563	20.3182	20.8632	20.5252	20.8415	20.3698	19.8964	20.2051	19.4786	20.4108	20.5953	20.3963	20.965	21.0305	20.3948	20.3586	20.5785	20.1883	20.3849	21.1385	20.8963	21.1292	21.1226	20.8961
MRPL32	Q9BYC8	RM32_HUMAN	4	25.5319		0.813596	-0.649828		0.527596	-0.160477	22.694	22.8326	22.2623	22.6568	22.8644	23.0967	22.1858	22.789	22.4277	22.5779	21.9128	22.3605	22.8174	22.3004	22.6375	22.7329	22.5548	22.8614	22.7053	19.8518	22.6932	22.5178	21.0457	18.1446	22.4154	21.9015	23.0597	22.4414	22.6039	22.6456	22.6518	22.4013	22.7588	21.9773	21.662	22.2162
PAIP2	Q9BPZ3	PAIP2_HUMAN	4	37.7953		0.539088	0.655262		0.443775	0.584261	22.5093	21.9191	18.4676	22.8462	22.7328	23.0479	20.8097	20.7811	19.2591	23.257	23.5086	23.2146	22.7137	23.0363	23.0274	22.4099	21.9755	22.4567	23.4907	18.7631	22.9277	22.8241	23.2692	23.322	18.269	22.3702	22.1932	23.1861	23.3402	23.3258	22.9084	22.1379	22.6334	22.9636	23.1208	22.9159
PSMG3	Q9BT73	PSMG3_HUMAN	4	39.3443		0.190749	0.118775		0.257165	0.158477	22.3483	22.0274	22.0114	21.9165	22.2934	22.2582	19.7597	19.9137	21.8452	21.6379	21.8596	21.888	22.0493	21.7728	21.6844	21.8051	21.6697	21.8137	21.8598	21.7261	21.8278	21.6576	21.5607	21.7575	21.7752	22.3508	21.7901	21.7412	21.3662	21.991	22.1456	21.7234	21.5849	21.6494	21.9576	21.5855
RNF13	O43567	RNF13_HUMAN	2	12.5984	+	3.37259	0.833742	+	1.62203	0.613609	19.2145	19.4967	18.6167	18.3255	19.6112	19.2506	19.843	19.3	19.5822	20.0543	20.3726	20.355	20.2956	20.5467	20.4902	20.6319	20.5523	20.3357	20.4472	19.9469	20.3426	19.981	20.7509	19.7064	20.4433	20.0156	19.0238	20.5743	20.6115	20.6155	20.5495	19.6688	18.9654	20.152	20.0034	20.7628
ROMO1	P60602	ROMO1_HUMAN	5	60.7595		0.240476	-0.0757627		2.27952	0.394771	23.8832	24.3131	24.3323	24.121	23.5657	24.0248	24.4739	24.3636	23.9509	24.5275	24.7874	24.823	24.0868	23.9939	23.989	24.0326	23.9505	24.1357	24.8446	24.474	24.485	24.1681	24.0439	24.0533	24.7094	24.711	24.3293	24.8754	25.0429	24.853	24.3002	24.8876	24.4928	24.5465	24.4392	24.7164
SNRPE	P62304	RUXE_HUMAN	4	52.1739		0.238659	-0.0830615		3.3193	-0.379712	27.0429	27.0684	26.8686	26.7949	27.1157	27.2193	27.0708	26.8643	27.1389	26.7241	26.8092	26.4444	26.8322	27.0023	26.8227	27.0888	27.3376	27.4731	26.2809	26.3382	25.9001	27.0777	27.0951	26.9161	26.6157	26.6614	26.9309	26.2096	26.4444	26.74	26.4317	26.5781	26.9134	26.4395	26.401	26.2393
SSBP4	Q9BWG4	SSBP4_HUMAN	3	12.4675	+	3.07982	-1.24864	+	4.47337	-1.48189	20.4695	20.7808	20.3655	21.4307	21.7006	21.7725	21.3137	20.4555	21.6307	21.0146	19.0317	19.1118	19.4174	19.6644	19.061	19.1759	18.9832	18.1546	19.9773	19.9796	20.4563	19.3564	19.7703	20.0973	19.109	19.7937	19.3152	19.5196	19.4911	19.1974	18.7334	19.3187	19.3357	18.6134	19.5987	19.269
UQCRQ	O14949	QCR8_HUMAN	8	58.5366		0.131487	-0.0408651		0.699229	0.145969	24.4516	24.333	24.472	24.609	24.549	24.6218	24.5328	24.6253	24.5791	23.9036	23.8388	23.587	24.3682	24.4047	24.1379	24.3656	24.1867	23.9579	24.0356	24.7994	24.4367	24.2895	24.2503	24.3802	24.5505	24.4474	24.3681	24.525	24.4993	24.4784	24.6597	24.6101	24.2731	24.2622	24.6815	24.4993
ZCCHC24	Q8N2G6	ZCH24_HUMAN	3	19.917		0.0347991	0.0333041		0.669046	-0.49664	20.9283	21.11	21.4928	21.566	20.8693	21.9139	21.8381	20.5636	21.7043	19.2716	18.7699	20.336	21.4563	20.9299	20.7744	20.9365	20.7077	20.5315	22.017	21.2222	21.0308	19.6629	21.4066	20.0877	20.4573	20.2577	18.9075	20.5981	21.2773	21.212	18.7723	20.7376	19.2358	20.9639	20.8158	21.1686
COA3	Q9Y2R0	COA3_HUMAN	6	46.2264		1.77831	-0.337511		0.244916	-0.0801415	22.2751	23.0605	23.0621	23.5694	23.6493	23.505	23.579	23.7861	23.7255	23.2803	23.191	23.1972	23.016	22.9795	23.0001	22.7768	22.7502	23.1931	23.0769	23.1967	23.011	23.024	23.1424	22.6634	23.0721	23.4028	23.1851	23.1942	23.0787	22.9803	23.0276	22.9584	23.5402	23.3978	23.3833	23.698
FCHO2	Q0JRZ9	FCHO2_HUMAN	5	6.04938		0.554628	-0.22377		0.317532	-0.143555	18.4965	18.9472	19.1407	19.1772	18.6741	19.0406	19.9644	19.4358	20.5583	19.2481	18.7419	19.1084	19.0426	19.4027	19.0946	18.9682	18.9123	18.8475	17.939	18.8899	19.6442	18.9075	19.1655	19.0341	19.4519	18.8885	19.5378	19.7324	18.3717	19.1932	18.8367	19.3316	18.8462	19.1391	18.7423	18.7393
HDDC3	Q8N4P3	MESH1_HUMAN	3	27.3743		1.48963	0.904092		0.0388672	0.0497877	22.0324	20.7012	21.5765	18.8355	19.8572	19.8101	20.7355	21.5221	20.8817	20.0004	21.3909	20.493	21.4349	21.7615	21.0845	21.9259	18.4691	22.0213	22.1163	21.9688	22.2086	22.0039	21.7266	21.9641	19.6306	18.5033	18.9815	21.2602	19.7432	21.3743	22.0744	22.0791	21.9116	21.2931	19.7372	21.8452
HDHD2	Q9H0R4	HDHD2_HUMAN	6	18.9189		0.603606	-0.241455		1.04018	-0.345478	21.326	21.2651	21.4092	21.1695	21.0846	20.7516	19.5055	20.4087	20.6845	20.2769	20.7565	20.3966	20.5765	20.7151	20.2369	20.762	20.8556	20.6331	20.8108	19.8623	19.4792	20.7698	20.9501	20.4858	20.6752	20.4449	20.3049	20.0235	19.8621	20.0773	20.8045	20.9235	21.0883	20.3148	19.9877	20.3822
HSP90AB4P	Q58FF6	H90B4_HUMAN	3	9.70297	+	5.10447	-3.23641	+	5.91246	-3.29135	23.4464	23.6294	23.5263	23.8012	22.9625	23.9585	23.7287	23.9527	23.6451	22.2249	19.1934	20.7237	17.4863	21.887	19.8281	20.886	19.2015	19.4041	20.8677	18.4357	18.5682	19.2907	20.6149	19.4856	19.4949	19.5425	20.5829	18.9285	20.2097	18.9696	18.8162	18.611	21.5801	18.958	19.5178	20.0853
LGMN	Q99538	LGMN_HUMAN	4	11.3164		0.0925894	-0.0721526		0.775369	-0.570083	20.6164	21.5525	21.6942	20.9091	20.8702	21.1825	19.3631	20.3818	19.7178	19.9838	19.7634	18.7582	20.1082	20.6048	19.8223	20.0056	20.4536	20.5892	19.2332	20.8367	20.366	20.6266	20.8534	20.4274	17.7892	19.4852	19.6603	20.9987	20.6452	20.9316	20.5946	19.1891	21.0335	19.4625	18.4235	19.7385
MID1	O15344	TRI18_HUMAN	4	7.34633		1.12417	0.49617	+	1.65932	0.662562	19.2935	18.3448	18.6691	19.3976	19.5581	18.8115	19.1881	20.555	18.7104	18.4024	19.7302	19.9638	20.0428	19.9122	20.4097	19.8575	19.9825	20.6219	18.4041	18.9102	19.2342	19.4741	19.585	20.1445	20.0848	19.6404	19.9795	20.3289	19.4271	18.354	19.2674	20.1352	19.7849	20.6684	20.3081	20.597
MRPL20	Q9BYC9	RM20_HUMAN	7	32.8859		0.332903	-0.19597		0.171136	0.0653915	22.2954	22.4471	22.5253	22.7815	22.5175	22.6336	21.9335	21.1104	22.1371	22.5222	22.7974	21.9701	22.1328	22.3652	21.8592	22.7892	22.5777	22.8984	22.3948	22.1934	19.9452	22.441	21.4932	22.2294	22.5712	22.0787	22.6101	22.316	22.179	21.9913	22.5982	22.2725	22.0987	22.6562	22.4288	22.6551
MRPL50	Q8N5N7	RM50_HUMAN	5	31.0127		1.37308	0.570893		0.09894	-0.076183	20.5613	20.5899	21.0499	22.074	20.555	22.0842	19.3933	20.327	19.7217	21.3488	20.5399	21.7489	21.2437	20.9876	21.2319	21.2219	21.233	21.2993	21.4413	21.4965	21.7067	22.2538	21.275	21.4538	21.6949	21.2656	21.1992	20.7823	20.2542	20.9718	20.1284	20.188	20.4931	21.0807	20.0351	20.9862
MRPS24	Q96EL2	RT24_HUMAN	5	29.3413		2.16184	-0.638804	+	3.47974	-1.39497	21.9112	21.9646	21.807	21.4302	22.0083	21.5847	21.7191	20.5228	21.7425	21.2794	20.8433	21.0648	20.6853	20.6823	20.8984	21.4033	20.7384	20.9421	22.2631	20.4523	19.869	20.8353	20.5697	20.8732	19.3958	18.6424	21.3021	18.2478	20.8307	19.8243	20.8054	20.1869	21.2393	21.2414	19.3522	20.0701
PPIAL4H	A0A075B767	PAL4H_HUMAN	6	29.878		0.246177	-0.0688332		0.0554326	-0.0173044	29.9137	30.2853	29.8296	30.1121	30.1478	30.2571	30.2625	30.2284	30.0437	30.5181	30.7151	30.5479	30.3452	30.1574	30.4632	30.5759	30.4694	30.471	29.7591	29.8024	29.6572	30.3334	29.9668	30.0342	30.5776	30.525	30.4973	30.0911	29.795	30.0155	30.3089	29.8927	30.5851	30.4269	29.9124	30.0262
PROCR	Q9UNN8	EPCR_HUMAN	4	20.5882		0.563376	0.290711	+	7.09974	1.58007	22.0033	20.8463	22.0942	21.3885	21.8197	22.0931	21.7199	20.3031	20.9925	22.0496	22.075	22.0958	22.2793	22.1331	21.1329	21.8268	21.8101	20.1309	22.3598	22.3152	22.2064	22.251	22.296	22.228	23.0562	22.942	23.107	23.6132	23.6944	23.7219	23.0584	23.2832	23.0581	22.9505	22.5888	23.368
RHOC	P08134	RHOC_HUMAN	4	25.3886		1.60795	0.314484		2.52602	0.335417	24.7626	25.1792	25.2657	25.0776	25.3155	24.3734	24.6571	25.0707	25.0928	25.2751	25.1778	25.0184	25.0752	25.1557	24.692	25.2618	25.1517	25.3575	25.6291	26.0124	25.5928	25.6042	25.4817	25.0255	24.8163	25.4579	25.2958	25.4587	25.5131	25.1366	25.3929	25.5176	25.4842	25.4303	25.4207	25.3669
RNASEL	Q05823	RN5A_HUMAN	5	6.61269		0.180914	-0.123902		0.536338	0.298449	19.4827	18.9864	19.9961	20.2144	20.1692	20.3053	20.6886	21.6599	19.9517	19.8179	19.6969	20.1437	20.3188	20.5654	19.9824	19.7996	20.6847	20.5537	20.873	18.6277	19.9078	20.0587	19.0986	19.1556	21.2848	20.9177	20.3791	18.4699	20.4665	20.5241	20.8412	20.3019	20.4264	20.5226	20.638	19.9221
S100A13	Q99584	S10AD_HUMAN	13	50	+	2.71494	-1.12112	+	4.16614	-1.53414	27.8952	27.2569	27.4242	28.7656	28.2713	28.1955	29.1887	29.2821	29.1773	26.4931	26.7293	26.6098	26.8572	26.7023	26.6692	26.3997	26.3529	26.2768	27.4663	27.2601	27.2027	26.9594	27.0314	26.6575	26.4303	26.4901	26.3239	25.608	26.5122	26.2308	26.7016	26.6017	26.6351	26.5635	26.7554	26.0267
SDSL	Q96GA7	SDSL_HUMAN	4	14.8936		0.222473	0.168765	+	2.61911	0.932938	20.7465	19.4742	19.9042	20.1123	18.9934	18.5993	20.144	19.6071	20.8133	18.0942	19.6798	19.3756	18.0399	20.5664	20.2936	20.5851	20.3384	20.3711	19.126	19.702	19.3275	20.0636	19.7541	19.4011	20.6644	19.8895	20.4335	20.6917	21.0352	20.2267	20.9386	20.3607	19.5706	21.2662	20.8244	20.8374
TPD52	P55327	TPD52_HUMAN	6	21.875		3.67814	-0.576239	+	5.67781	-1.27821	24.0231	24.2824	24.0477	24.7671	24.7542	24.9121	24.4894	24.4584	24.5638	23.9389	23.7658	23.9192	23.9289	23.9002	24.0708	23.6532	23.5259	23.7437	23.3614	23.3843	23.7028	23.9916	23.9621	23.7826	23.8328	23.9547	23.8542	22.2314	22.4008	22.4964	22.9113	22.8856	22.6962	23.2497	23.1196	22.9508
TSC22D2	O75157	T22D2_HUMAN	3	6.28205		0.66975	-0.366104		0.613981	-0.323331	20.1122	18.182	19.0492	18.8389	19.8323	20.389	20.3795	20.2694	20.4462	19.1463	18.7009	18.5099	19.6544	18.9997	19.2866	18.4828	18.6341	20.2542	19.0217	18.7771	18.9946	18.481	19.6976	19.1787	18.8872	19.7275	18.3844	19.5087	19.508	19.8025	19.1291	18.7131	18.9323	19.0639	19.2736	19.0455
CABP7	Q86V35	CABP7_HUMAN	4	23.2558		0.19535	-0.524658		0.260891	0.67082	24.5052	24.3417	20.2016	24.6561	24.3969	24.4344	24.875	19.4603	18.6916	24.2806	24.0876	18.9713	17.3373	24.4052	18.6966	24.0675	24.3336	18.7626	24.011	23.9306	23.8257	24.788	19.0187	23.4294	25.3091	18.907	25.158	24.5992	24.7842	24.9883	25.1883	25.0037	25.2548	24.4377	18.2333	19.0883
COMMD3	Q9UBI1	COMD3_HUMAN	4	25.641		0.231946	-0.206542	+	1.26128	-0.952459	20.9835	19.7047	20.5136	21.8308	22.0179	21.825	19.7104	19.6926	20.04	21.5828	21.5006	21.6563	20.6748	20.5362	20.9081	21.5107	21.0995	20.9201	19.7076	18.4378	20.401	21.3456	21.5597	21.4786	21.5799	21.2081	21.543	18.011	20.4141	18.5646	19.4348	19.4828	18.7887	18.4019	21.0933	21.1066
EXOG	Q9Y2C4	EXOG_HUMAN	4	13.587		0.038064	-0.024164		0.568558	0.223354	19.3699	19.5642	18.4418	19.7714	19.666	19.1609	19.4977	19.8167	19.2766	19.7541	19.2906	19.3576	19.1805	19.7525	19.0896	19.2506	19.3879	19.2087	20.8741	18.5189	20.2978	19.5465	18.3503	19.2201	20.1018	19.6544	19.1653	19.2755	19.817	20.3854	19.3892	19.3236	18.4152	20.1585	20.351	19.611
FCRLA	Q7L513	FCRLA_HUMAN	6	13.9276		0.257912	0.11361	+	4.92308	0.820658	21.9645	22.0931	21.3735	21.3415	20.8913	21.1257	21.7571	21.8729	20.6388	21.355	20.7698	21.0748	21.7605	21.5952	21.6475	20.7975	20.7304	20.8699	21.629	21.952	21.3624	21.6278	21.6129	22.036	22.1952	22.1628	22.2076	22.3479	22.1219	22.0405	22.528	22.159	22.2912	21.9932	22.0514	22.0071
HDGFL3	Q9Y3E1	HDGR3_HUMAN	6	24.6305		0.349173	-0.119259	+	3.84927	-0.693473	22.0733	22.008	22.1862	22.4266	22.2741	22.1947	23.1381	22.1292	22.2834	21.478	21.5539	21.5494	22.1492	21.8347	22.4096	21.8789	22.2141	22.152	21.7035	21.5632	21.6427	21.8192	22.3346	22.162	21.5867	21.6172	21.5323	21.3626	21.3921	21.3511	21.3446	21.3411	21.1096	21.6634	21.8244	20.8481
HERPUD2	Q9BSE4	HERP2_HUMAN	3	12.3153		0.136587	0.11944		0.0699188	-0.0906041	20.823	20.712	19.8534	20.3381	18.4464	19.8168	20.1322	20.566	19.5597	21.9926	21.5393	21.5149	20.822	20.2059	20.8396	20.5683	20.9494	19.3519	21.1149	19.6034	19.827	20.97	21.463	21.0124	21.5152	20.8584	18.2556	20.0667	18.4336	20.7879	19.7337	18.5688	20.9069	21.2504	21.8988	21.9311
MECR	Q9BV79	MECR_HUMAN	7	13.4048		0.444468	0.331148		0.69869	0.417122	21.2214	21.3867	20.7785	20.8194	21.3618	18.7853	21.3902	21.1467	21.0595	20.2139	19.232	18.6847	20.4952	21.3409	21.2974	20.8156	21.3155	20.908	21.0819	21.0903	21.1877	18.9067	20.6531	20.9616	20.5691	21.2811	21.077	21.3779	20.8781	21.3213	20.9227	21.3166	20.2501	20.9286	20.5568	20.6063
MRPL34	Q9BQ48	RM34_HUMAN	3	54.3478		0.875997	0.509553		0.720332	0.42247	21.0409	22.2094	22.1093	21.7943	21.7661	22.4264	19.1589	20.2353	19.8449	22.0642	21.9323	21.7968	22.1058	21.8756	22.2331	21.9165	21.0767	22.5126	22.4119	21.7788	21.6607	21.7763	21.4567	21.6888	21.8006	21.7753	22.1387	21.8559	22.1725	21.9114	21.4116	21.6738	21.4844	21.5824	21.6995	21.9423
NDUFA6	P56556	NDUA6_HUMAN	5	39.0625		1.60013	0.724994		0.878998	0.489451	22.1957	22.1648	22.3336	22.7704	22.6919	20.004	20.7119	20.901	19.8566	21.7536	22.0845	22.2554	22.1816	22.0711	22.4258	22.2929	22.0773	22.5861	22.8149	22.4962	22.6655	22.1379	22.1313	22.5426	21.3688	22.03	22.7506	22.2271	22.0562	22.1279	21.8249	22.0865	22.716	22.0516	22.4859	21.8712
NDUFB3	O43676	NDUB3_HUMAN	5	51.0204	+	1.33103	-1.06097	+	1.44433	-1.04371	18.607	22.8001	22.8935	23.1479	23.4496	23.0505	23.3279	20.358	22.7777	22.4528	22.3039	22.382	21.0732	21.7187	21.3813	21.8309	21.4609	20.2792	21.9027	21.7117	21.7789	21.7496	21.6178	18.3144	20.5068	21.5732	21.3082	21.752	21.8744	21.8589	21.5803	19.672	21.1282	22.2878	20.0369	21.4476
NDUFS7	O75251	NDUS7_HUMAN	6	23.4742		2.59468	0.250068		0.914046	0.124588	23.7499	23.5711	23.2796	23.4748	23.6619	23.6685	23.4926	23.4399	23.6716	23.3434	23.518	23.0829	23.6031	23.6842	23.9476	23.9078	23.5051	23.9605	23.6848	23.5383	23.8455	23.9243	23.5879	23.7657	23.5917	23.5367	23.7496	23.8729	23.6094	23.8269	23.6078	23.7417	23.2633	23.4013	23.807	23.4409
P3H4	Q92791	SC65_HUMAN	4	11.4416		0.00362491	0.0026474		0.558753	0.211459	20.0496	19.7269	20.5584	20.2847	20.4578	20.3381	18.8877	19.7331	19.8007	20.249	20.3899	20.532	20.6954	20.5022	20.6586	20.3927	20.3844	20.1784	19.345	19.5481	20.3401	20.2241	18.1999	20.5709	20.0802	20.7468	19.9865	20.7673	20.3034	20.3467	20.1806	20.4039	20.8551	20.5904	19.2358	20.0489
PDE6D	O43924	PDE6D_HUMAN	4	33.3333		0.352697	-0.0938032		2.09827	-0.350273	21.5969	21.9809	21.476	21.3393	21.5233	21.4124	21.5103	20.5624	21.5009	21.1638	21.7554	21.7255	21.43	21.1069	21.3094	21.2903	21.367	20.9307	21.5017	21.5781	21.7241	21.2409	21.3201	21.6221	21.3671	21.1523	20.9299	21.1552	21.1264	21.1833	21.4437	21.2649	21.0277	20.7612	21.2139	20.7182
PGRMC2	O15173	PGRC2_HUMAN	6	22.4215		0.0713268	-0.0116367		0.498299	-0.0627392	23.4252	23.3296	23.532	23.5774	23.6359	23.7986	23.8982	23.7552	23.4293	23.4039	23.3555	23.4677	23.4879	23.5203	23.6135	23.5486	23.6366	23.6941	23.6699	23.449	23.5149	23.3935	23.4405	23.5001	23.4855	23.4807	23.5735	23.5945	23.4405	23.424	23.5764	23.3325	23.2949	23.6382	23.5245	23.4904
PNPLA2	Q96AD5	PLPL2_HUMAN	4	9.92063		0.434756	-0.225678		0.15182	-0.0769728	19.3746	19.7241	19.5741	20.0843	19.8542	19.1799	20.1976	20.8167	18.7978	18.7781	19.3371	19.3864	19.6239	19.61	19.649	19.6939	19.5406	19.9463	18.0693	19.9319	18.2184	19.2857	19.1722	19.6556	19.9172	19.719	19.5935	19.127	19.8409	19.0947	20.0053	19.3482	19.1658	19.8154	19.6419	18.9122
PPIC	P45877	PPIC_HUMAN	4	23.5849		0.077383	0.0208968		4.83303	0.456492	23.0221	22.9621	23.0138	22.9663	22.6366	22.8459	23.1298	22.8648	22.7024	22.5893	22.677	22.6353	22.986	23.1472	22.9765	22.6651	22.8627	23.1046	23.1054	23.0291	22.3422	22.3723	23.1279	22.5774	23.2113	23.4524	23.1676	23.4642	23.4238	23.399	23.0507	23.2562	23.3166	23.4902	23.52	22.7714
RBMS2	Q15434	RBMS2_HUMAN	4	12.285		0.00540944	-0.00705671		1.46241	0.572423	21.6848	21.5439	22.018	21.7568	19.5132	21.8194	21.5273	20.1149	20.3325	21.7593	22.0046	21.579	21.7918	21.739	21.873	21.95	21.9315	21.978	18.7621	21.5555	18.2374	21.9987	21.7316	22.0205	22.2862	22.3486	21.8733	21.6751	21.2963	21.9388	21.921	21.7297	21.6322	21.8563	22.1598	21.8055
RPL35	P42766	RL35_HUMAN	14	40.6504		0.0139829	0.00431013		0.978421	-0.20713	28.8054	28.9565	28.8822	28.917	28.6548	28.8502	28.8694	28.4476	28.7379	28.1237	28.1211	28.1164	28.4349	28.5364	28.5677	28.5085	28.528	28.8119	28.8555	28.7312	28.8639	28.4552	28.4612	28.7794	27.9048	27.9987	28.2129	28.5795	28.4512	28.5191	28.8242	28.412	28.5904	28.4704	28.3877	28.6457
RPS28	P62857	RS28_HUMAN	12	72.4638	+	4.55018	-1.0751	+	5.54432	-1.27557	27.9418	28.0729	28.329	28.3152	28.2469	28.451	28.1317	28.4779	28.6241	26.9159	26.862	26.679	26.6619	26.7102	26.6128	26.9228	26.8668	26.8637	27.0909	26.9916	26.6531	26.976	26.8448	26.9517	26.5495	26.3459	26.4374	26.8522	26.6473	26.7157	26.8646	26.5658	26.7729	26.6682	26.7483	26.5729
RPS6KB1	P23443	KS6B1_HUMAN	4	9.52381		0.00863908	-0.00608333		0.77587	0.24263	20.8675	21.1208	21.212	21.0727	21.3027	21.2497	20.147	20.1279	20.6075	21.1137	20.9652	21.0165	21.2046	20.8969	21.1628	21.5452	21.3533	21.6444	19.5794	20.3943	19.3501	21.0497	21.179	21.3705	21.3749	21.4808	20.9963	20.7965	21.1722	20.5745	21.2662	20.436	21.4409	21.5933	20.7637	21.8192
SH3BGRL3	Q9H299	SH3L3_HUMAN	9	53.7634		1.75782	0.276706		1.55436	-0.286805	27.713	27.7641	28.0436	28.1667	28.155	28.4987	27.9345	28.3545	27.923	28.0657	27.9809	27.5955	28.2789	28.2263	28.4742	28.0971	28.1333	28.0482	28.7517	28.7573	28.481	27.9595	28.2441	28.0639	27.1098	27.2302	27.3379	27.8178	27.8816	27.6999	27.8606	27.8707	28.1857	28.0918	27.8137	27.8538
SPCS3	P61009	SPCS3_HUMAN	6	27.7778	+	7.9179	-0.745645	+	8.95424	-0.729075	24.8416	24.7671	24.5275	24.5763	24.5047	24.5442	24.7141	24.6847	24.6738	24.352	24.7012	24.4942	23.8909	23.9737	23.9285	23.4847	23.7246	23.3118	24.2044	24.0801	24.0219	24.089	23.9574	23.7668	24.0451	24.1609	23.8828	23.7297	23.6516	23.863	24.0337	24.1219	24.077	23.6639	23.5104	23.8925
TBC1D22A	Q8WUA7	TB22A_HUMAN	4	9.67118		4.09538	0.405335		1.927	0.270134	20.5851	20.878	20.5094	20.0316	20.2718	20.5827	20.3681	20.5355	20.5762	20.7823	20.4063	20.5801	20.7681	20.9406	20.9972	21.0571	21.0374	20.9337	20.5176	21.0672	21.2226	20.8724	20.7291	20.8282	20.6183	20.7348	20.1084	20.6943	20.9706	20.9754	20.8103	20.6882	20.9117	21.1005	20.7543	20.9818
TBP	P20226	TBP_HUMAN	6	14.7493		0.135941	0.0697649		1.31567	-0.524585	21.6949	21.3226	21.3757	21.2826	21.6463	21.2811	21.4792	20.8857	21.3682	20.9642	19.9016	21.0684	21.2623	21.4721	21.4167	21.0727	21.2015	21.3656	21.584	21.2804	21.9565	21.4129	21.2753	19.8076	21.1277	20.7169	20.8083	21.1119	18.52	20.9992	20.7176	20.5659	20.7839	21.3112	20.3015	21.0115
WLS	Q5T9L3	WLS_HUMAN	6	9.24214		1.06221	-0.241968	+	3.66272	-0.714076	20.4085	20.0368	20.8068	20.3537	21.0728	20.5094	19.6223	19.9073	20.4679	20.3467	20.381	20.3867	19.379	20.1049	20.1798	20.2147	20.0267	20.4182	20.085	20.3819	20.3186	20.126	19.9544	20.2072	19.8392	19.832	19.9974	19.6157	19.2056	20.1042	20.2589	18.8179	19.2182	19.6046	19.6491	19.5884
DCAF16	Q9NXF7	DCA16_HUMAN	5	23.6111		0.0318336	-0.0187087	+	2.69916	-0.5429	19.7615	19.6114	19.8065	19.6577	20.0854	19.7013	19.7326	19.9128	20.2777	19.4536	18.6243	19.104	19.8747	19.2777	19.5127	19.6654	19.5666	19.4439	19.68	21.1573	19.9614	19.0579	18.8477	19.4592	19.4913	19.0685	18.5981	18.9451	19.5007	18.5239	18.992	19.2749	19.1026	19.199	19.4212	19.0969
DPCD	Q9BVM2	DPCD_HUMAN	6	25.1232		0.494043	0.318719		0.0218098	0.0205277	21.7442	21.9761	21.4241	22.161	21.9638	21.0018	21.8957	19.2144	18.9369	21.5101	21.4165	21.6909	21.4492	21.7031	21.4647	21.1677	21.3158	21.5217	21.7442	21.7165	21.6946	21.8354	21.8675	21.2798	21.3984	21.7387	20.6873	21.1878	21.298	21.6393	21.1483	21.977	21.4716	21.3032	20.6374	20.6947
GALT	P07902	GALT_HUMAN	4	13.4565		0.260232	0.128901	+	4.45854	1.0349	20.1745	20.4782	20.2362	19.2175	19.1952	20.6434	20.8416	19.4525	20.5305	19.9018	19.7519	20.1081	19.7326	20.8654	19.2985	20.5679	20.7484	20.1051	20.3772	20.2604	20.1195	20.0414	19.4724	20.4894	20.4988	21.4702	20.6604	21.3207	21.3249	20.7088	21.5071	21.1863	21.7881	20.7582	21.1217	20.605
HAUS8	Q9BT25	HAUS8_HUMAN	4	12.439		1.00232	0.341		0.524798	0.222262	20.1846	20.319	19.7626	20.2109	18.9786	20.313	20.1411	21.0115	19.3068	21.0241	20.5873	21.1032	20.5285	20.3105	20.8298	20.5489	20.6132	20.5321	20.7106	20.4318	21.0214	20.5444	20.453	20.5108	20.5244	20.6116	20.6893	20.0388	20.6388	20.3681	20.2777	20.0286	20.1058	20.7015	20.9015	20.724
IRF2	P14316	IRF2_HUMAN	6	14.6132		1.05715	0.629357		0.847406	0.57703	18.3187	20.4831	19.9721	18.6624	18.3427	18.9226	19.3907	19.826	19.9019	20.6237	19.658	20.098	20.5646	20.4792	20.2317	20.1611	20.1796	20.8107	21.5884	20.7619	19.9434	18.7838	18.0508	20.1972	20.0283	19.3918	18.2343	21.2939	21.3229	21.3566	19.3046	19.0841	20.6285	19.8324	21.1822	19.4649
RAB38	P57729	RAB38_HUMAN	3	24.1706	+	1.81211	0.905826	+	5.35188	1.8873	20.7365	21.4381	20.1073	18.9665	21.5943	20.2906	19.2776	19.9255	19.6485	18.9488	19.1923	20.6383	21.265	21.3347	21.2886	21.266	21.3246	21.3834	21.4185	21.7398	20.6753	19.2965	19.488	21.1536	20.9188	21.3209	21.1	22.1539	22.2967	22.5526	22.0074	21.9212	22.5951	22.7094	22.1436	21.6921
RPL37	P61927	RL37_HUMAN	7	52.5773		2.92232	0.410481	+	2.6212	0.545622	24.8473	25.845	25.3791	25.4631	25.0696	25.545	25.8117	26.001	25.8493	25.6555	25.6363	25.9326	25.9151	25.8961	25.9373	26.0216	25.8138	26.0451	26.1973	26.1646	26.2944	25.9362	25.8676	25.8722	25.7061	25.457	25.5571	26.1221	26.1912	26.5571	26.0884	25.9187	26.08	26.536	26.636	26.7333
SF3B5	Q9BWJ5	SF3B5_HUMAN	6	59.3023		0.34471	0.272535		0.302246	-0.348126	22.2922	22.5808	21.9778	23.3017	23.394	23.4455	20.3003	20.0853	21.0464	22.551	22.5011	22.1342	21.9346	22.0627	22.1033	22.3409	22.5267	22.5619	21.8012	22.3356	21.8758	23.302	23.2239	22.812	22.8605	22.9951	22.8722	21.4311	21.3264	21.9281	18.0591	21.1124	21.6059	22.2359	22.673	22.3332
SMNDC1	O75940	SPF30_HUMAN	5	21.4286		0.973256	0.179154		0.868875	-0.165613	25.617	25.56	25.9323	25.9895	25.7436	25.9281	26.0508	26.6902	26.0916	26.2944	26.1946	26.2135	25.872	26.3397	26.4077	26.2778	26.137	26.0024	26.3877	26.4699	26.3687	26.1274	25.956	26.1092	25.6362	25.9557	25.7652	26.0636	25.6071	26.1054	25.9136	25.6615	25.9219	26.0014	26.1073	25.5792
SNX24	Q9Y343	SNX24_HUMAN	5	30.1775		0.259772	0.118859		0.693444	-0.3119	20.0671	19.2968	19.7552	19.7151	19.4199	19.8563	18.6475	20.6158	19.1115	19.4425	18.993	19.439	19.0625	19.5932	19.615	19.512	19.6745	20.0223	19.7614	20.6325	18.8875	19.6915	19.6335	19.7001	18.635	19.1883	20.6074	19.8449	19.4221	18.3924	18.8152	19.5917	19.0415	18.4255	19.1172	19.5357
TAF9B	Q9HBM6	TAF9B_HUMAN	3	20.3187		1.53221	0.775931		0.0327361	-0.0360341	20.662	20.1233	19.1012	20.8063	18.7793	19.5383	20.0678	19.9252	20.4453	21.1768	22.2108	21.3042	21.5175	21.1174	21.3061	21.0164	21.5386	21.5404	21.7874	21.4134	20.9414	20.8727	19.365	21.0353	20.9499	20.7649	21.4718	19.9983	19.2504	19.2398	20.3942	21.3381	20.9482	21.1447	18.6586	19.5493
TAX1BP3	O14907	TX1B3_HUMAN	4	41.129		0.121639	-0.161378		0.501174	-0.651198	21.261	18.4163	19.1407	22.5148	22.4787	18.9799	22.6008	20.2301	19.7101	22.5432	22.2078	21.7493	21.8327	21.3894	21.6951	20.0515	20.6407	20.3617	19.6725	19.7154	21.7998	20.6917	21.265	20.7808	21.9201	22.1488	22.0185	17.6181	19.0701	19.3379	19.6811	21.9947	21.2176	18.8938	20.4053	19.7123
TCF25	Q9BQ70	TCF25_HUMAN	3	7.54438		0.536919	-0.228343		0.0493279	-0.0307611	20.4876	19.0135	20.1657	19.9882	20.7584	19.343	19.6417	21.1466	20.1411	20.6339	19.958	20.7942	20.1606	20.2356	20.0901	20.3299	20.093	20.4461	19.2112	19.7968	19.6589	19.4339	19.9841	19.8916	19.621	20.0784	20.4491	20.6799	20.1495	19.7883	20.0887	20.7054	19.7362	20.7894	19.3595	20.2574
TRIM47	Q96LD4	TRI47_HUMAN	4	7.99373		0.492482	-0.233894		1.26453	-0.574137	19.6814	19.8281	19.8027	19.2757	20.4592	18.494	20.4803	20.2416	19.4397	19.3226	19.6204	19.0658	19.7354	19.5187	20.2879	19.7919	19.687	18.9082	18.6725	19.3794	18.5639	20.0885	18.9439	19.3273	18.8176	19.0377	19.2472	18.0456	17.9703	18.3548	19.3087	19.9209	20.1784	19.0303	20.3615	18.549
AK6	Q9Y3D8	KAD6_HUMAN	4	30.2326		0.0921836	0.052866	+	1.66827	-1.01904	20.8527	21.444	22.0789	22.3463	21.7073	21.6767	20.8276	22.1118	22.4386	22.5169	22.8067	22.211	21.8208	21.9542	21.973	21.9011	22.0861	22.1604	21.8115	21.6497	21.6225	22.413	22.8955	21.365	21.3187	21.7641	21.6109	21.1892	18.7349	21.3523	21.4347	21.5613	21.2982	21.3065	21.504	17.7153
CD63	P08962	CD63_HUMAN	5	21.8487		1.16734	-0.299295	+	6.44557	-1.06705	25.7919	25.9699	26.3358	26.2951	26.7883	26.5213	26.2135	26.3513	25.9569	26.9129	27.1034	26.9119	26.1549	25.9155	26.0649	25.8652	25.6737	25.675	26.1438	25.9751	26.5602	26.4114	26.6959	26.4251	25.5281	25.6723	25.6746	25.5789	25.4023	25.0548	25.6497	25.2722	25.5474	25.1175	24.8093	25.0405
CHURC1	Q8WUH1	CHUR_HUMAN	4	46.4286		0.939505	0.423714		0.338093	-0.193153	21.0553	20.111	20.0639	21.3872	20.722	20.3785	19.7034	19.7362	20.2286	21.829	21.3826	20.733	21.5429	20.804	21.4668	21.4186	20.8393	20.3036	21.2451	19.6983	21.2486	21.0304	21.1109	21.7069	19.9149	20.3609	19.5673	21.5502	20.1107	21.0497	20.7544	20.294	20.7448	20.3628	20.5334	19.7697
CMC1	Q7Z7K0	COXM1_HUMAN	4	49.0566		0.0408027	0.0104376		1.10913	0.149936	22.6503	22.7752	22.6765	23.0717	22.8523	22.584	23.2739	23.2249	22.7876	22.9357	22.8164	22.8751	22.9138	22.7572	23.3231	22.7002	22.941	23.0755	22.5028	22.721	22.9649	23.0348	23.0831	22.6314	23.1741	23.0222	23.1783	22.9424	23.0789	22.5884	23.197	22.8278	23.1559	23.1155	23.0808	22.9615
IFT25	Q9Y547	IFT25_HUMAN	5	36.1111	+	5.09322	-1.27613	+	5.81918	-2.48012	22.9133	22.8109	22.8642	23.153	22.9413	22.8488	22.2555	22.7666	22.1017	22.4815	22.8128	22.8596	21.9318	21.6191	21.9565	20.7651	20.539	21.1866	22.454	22.2577	22.2498	20.9406	20.5466	21.049	19.8379	18.5955	19.3433	21.459	21.7141	21.4641	21.639	18.6526	21.9241	19.2806	19.8953	19.2424
LSM8	O95777	LSM8_HUMAN	6	54.1667		3.0833	-0.525488	+	5.02655	-0.749764	23.4118	23.7337	23.6956	23.4633	24.0019	23.7425	23.402	24.0943	23.2019	23.151	23.4255	23.2231	22.971	23.0323	22.8778	23.029	22.4945	22.4203	23.4441	23.6258	23.0334	22.8119	23.3802	23.1204	23.357	23.1827	22.1303	22.8229	22.6211	22.8582	22.6362	22.7268	23.1373	22.4318	22.8467	22.7985
MGST3	O14880	MGST3_HUMAN	6	34.2105		0.236142	0.123564		0.408312	-0.20165	24.1628	24.3137	24.129	24.3875	24.1482	24.0257	22.4025	22.9905	23.4451	23.7323	23.3774	22.961	23.8145	23.3979	23.8714	23.4404	23.6484	23.5718	24.5666	24.4668	24.3015	23.5966	23.4899	23.3928	23.0189	23.3061	23.1095	23.9848	24.0841	22.3214	23.7336	23.6787	23.5068	23.7711	23.5875	23.5534
MRFAP1	Q9Y605	MOFA1_HUMAN	4	40.9449		1.39116	0.798672		0.0790568	0.0845896	19.4998	18.4988	19.2483	20.5608	21.0209	20.0681	19.3611	20.5238	19.4187	22.1036	21.5924	21.7461	21.4415	21.551	20.7731	21.0471	21.6204	21.2222	20.1646	19.9006	21.6426	21.2118	21.3092	21.3423	20.4491	20.3035	21.0985	21.0402	20.5341	20.7512	19.0571	18.8345	20.3196	20.9637	20.0283	21.2777
MRPL27	Q9P0M9	RM27_HUMAN	5	35.1351		1.62544	0.836558		0.423591	0.373382	22.0016	22.0196	22.306	22.4783	21.7232	19.4776	19.6289	22.0723	19.3003	21.9245	21.7711	21.7169	22.2335	22.0969	22.0658	22.5716	21.8856	22.4615	22.0455	21.8818	22.4956	22.2745	22.0547	22.3918	22.1188	22.4025	22.098	22.1361	21.7188	22.1442	21.787	21.5597	21.5948	21.6585	19.2753	22.4071
MRPS6	P82932	RT06_HUMAN	8	41.6	+	4.44861	0.848961	+	2.79964	0.578929	21.8622	22.1447	22.5701	22.8169	22.8029	22.6768	23.6195	23.4315	22.4114	22.5361	22.8826	22.9684	23.7256	23.4359	23.2908	23.424	23.4937	23.3268	24.2147	23.6186	24.0376	23.335	23.3946	23.6133	23.1305	23.21	22.8299	23.5164	23.4044	23.372	23.5886	23.0756	23.5627	23.1143	23.1339	23.732
MYDGF	Q969H8	MYDGF_HUMAN	10	30.0578		2.78219	0.28689		1.99367	0.268835	24.6482	24.8635	24.1357	24.7838	24.7822	24.8214	24.6343	24.595	24.7919	24.609	24.2746	24.4829	24.9988	24.8442	24.8396	24.8263	24.8537	24.8657	25.1682	25.2721	24.8915	24.7408	24.7873	24.7771	24.4898	24.6416	24.4687	25.2544	25.123	25.0615	25.0201	24.9301	24.8977	24.9986	24.9198	24.8432
NDUFC2	O95298	NDUC2_HUMAN	8	43.6975		0.310447	-0.0889781		1.02609	0.17988	23.5788	23.1905	23.4315	23.5176	23.7903	23.5818	23.6439	23.7616	23.6185	23.3315	23.5019	23.2807	22.727	22.6675	23.5955	23.5696	23.6746	23.7726	23.861	23.408	23.1221	23.4415	23.8228	23.4983	23.3645	24.2454	24.0317	23.7464	23.5909	23.576	23.8419	23.3588	23.22	24.0024	23.6197	23.7894
NFIX	Q14938	NFIX_HUMAN	3	10.3586		0.941094	0.225807		0.138912	0.0529153	22.0068	21.3867	21.8804	20.6869	21.2687	21.6476	21.5925	21.2077	20.7832	21.8332	21.7543	21.6213	21.9659	21.7876	21.4557	21.7305	21.7431	21.5949	21.5583	22.1146	21.4753	21.9288	21.3798	21.6445	21.2008	21.852	21.0635	21.4323	21.7082	21.4636	21.6468	21.0349	21.9281	21.4974	21.8357	21.6409
PAM16	Q9Y3D7	TIM16_HUMAN	4	41.6		0.677806	0.246769		0.321125	0.135903	22.1118	21.9377	22.0097	21.9699	22.063	21.8106	22.144	19.9424	22.216	22.3148	22.1201	22.0038	21.9378	21.9013	22.1512	22.0226	22.0842	21.8346	22.2699	22.5527	22.175	22.4129	22.0067	22.2561	22.1983	22.1375	21.8729	22.0439	22.0951	21.9127	21.9998	22.1495	22.242	22.1639	21.788	21.671
PHF23	Q9BUL5	PHF23_HUMAN	7	12.9032		0.375172	0.0576482		0.705515	0.103751	22.0697	22.1365	22.0841	21.9243	22.0831	22.0621	21.6283	21.723	21.6699	22.0285	22.1277	21.941	21.7746	22.0372	22.1342	22.2161	22.1057	22.1926	21.6817	21.9251	21.9457	22.0216	22.1055	22.0299	22.2882	22.3132	22.0671	22.1264	22.2362	22.0825	21.9917	21.704	21.6826	22.0306	22.144	22.0568
PPP1R11	O60927	PP1RB_HUMAN	7	41.2698		3.02685	0.424101		1.67768	0.268587	22.2933	22.186	22.0818	21.8434	22.1931	22.0344	23.0986	22.174	22.2461	22.5315	22.2051	22.2695	22.908	22.5544	22.7557	22.9337	22.593	22.8116	22.1044	22.513	22.7415	22.7733	22.8811	22.6761	22.2984	22.4859	22.3346	22.8515	22.1516	22.6634	22.7096	22.6322	22.6003	22.4246	22.4475	22.7802
PRKRIP1	Q9H875	PKRI1_HUMAN	7	28.2609		0.193977	0.295508		0.367448	-0.442523	21.3482	22.1285	22.4875	19.4987	20.3329	19.3468	19.7357	20.9448	19.6628	22.2764	18.8677	20.7371	21.8351	22.0295	21.4898	21.6227	22.4517	22.4942	19.2194	18.7824	17.3064	22.316	19.268	22.0981	20.4933	19.2879	19.5315	19.9002	20.0609	19.1093	19.851	24.2078	18.6557	20.1728	21.3003	19.4863
PYGO2	Q9BRQ0	PYGO2_HUMAN	3	12.8079		0.00142929	0.00119638		0.516917	-0.256155	20.0215	19.2661	19.5042	21.0244	19.2275	20.6553	20.5653	20.3215	21.0227	20.5493	20.7661	20.8709	20.3277	20.4749	20.1155	20.7964	20.6092	20.7862	18.1528	20.5925	19.8675	20.4656	20.6638	20.9571	19.4092	19.6778	20.181	19.7168	20.2513	19.3671	19.6569	19.8924	20.2604	20.5309	20.9253	20.852
RAP2C	Q9Y3L5	RAP2C_HUMAN	4	28.4153		0.389884	0.148254		0.00954936	-0.00464376	20.3075	20.4985	19.4236	20.4972	19.891	20.6681	19.2106	20.5713	19.6689	20.4139	20.5767	20.5668	20.6107	20.3525	20.5163	20.2944	20.7263	20.5326	20.4732	19.9174	20.4362	19.4813	20.4123	20.3199	20.1975	20.7475	20.2895	20.0965	20.203	20.2556	20.3601	19.8519	20.287	20.1035	19.5481	20.2982
RPRD1A	Q96P16	RPR1A_HUMAN	6	16.6667		2.83482	-0.493465		1.23333	-0.376885	21.2675	20.9035	21.5836	20.6131	20.7119	21.2748	20.3449	21.3562	20.9841	21.2848	20.6867	21.0415	20.4079	20.6774	20.5426	20.2059	20.6547	20.5304	20.7346	19.8207	20.466	20.4113	20.6695	21.0099	20.6838	20.9713	21.1589	20.3407	20.2668	21.0021	21.0627	20.9296	20.4584	19.3074	21.1356	20.2128
SLC25A35	Q3KQZ1	S2535_HUMAN	3	17.3333		0.915605	-0.398038		0.517713	-0.272282	19.1029	19.3647	19.9132	18.7248	18.901	19.892	19.562	19.3654	20.7739	18.432	19.0101	20.1831	18.2101	19.2271	19.4492	18.5554	19.0443	18.62	18.7018	19.1735	19.8745	19.8169	18.4543	19.3215	19.1075	19.5189	18.9906	18.8627	19.3204	19.482	18.71	20.7423	19.1414	18.7007	18.9916	18.3896
SLC7A1	P30825	CTR1_HUMAN	6	8.26709		0.179845	0.0760733		1.48479	-0.472158	22.5459	22.4827	22.6478	23.4054	22.9835	23.466	22.1393	22.8577	22.1144	22.7886	22.8473	22.8792	23.1542	22.7512	23.2127	22.9373	23.1489	23.3171	21.7462	22.9525	22.6803	22.4989	22.8535	22.818	22.7638	22.6973	23.0545	22.2092	20.8069	21.7394	22.3393	22.6058	22.3679	22.608	22.1617	22.1382
SPNS1	Q9H2V7	SPNS1_HUMAN	3	9.84848		1.36035	0.713419	+	2.93601	1.07781	21.9125	19.5568	21.352	21.9402	21.3147	21.2888	19.5951	19.9345	19.4109	21.1607	21.1468	19.7664	21.2855	21.6216	21.1778	20.8965	21.3116	20.9648	22.2831	19.9938	22.1791	21.7589	21.4471	22.0206	22.0158	21.8985	21.9554	21.6299	22.0336	21.5953	21.486	21.8092	22.0427	21.8115	21.8921	21.143
SSR1	P43307	SSRA_HUMAN	4	18.1818		0.876634	-0.252013		0.71251	-0.191003	24.431	24.6033	24.8187	24.7722	24.7148	24.9033	24.948	25.0938	24.7872	24.0454	23.8227	24.0131	24.3992	24.4145	24.2273	23.7768	24.1514	24.1241	24.9519	24.721	24.9257	24.3273	23.9718	23.9384	23.7898	24.168	24.2915	24.5565	24.7911	24.5951	24.4843	24.5551	24.1133	24.3696	24.3294	24.6178
TIMP1	P01033	TIMP1_HUMAN	4	25.1208		0.134652	0.10186		0.838369	0.441441	21.6253	21.4921	21.6192	21.2385	22.2092	21.5893	19.4152	19.4102	21.9923	22.2588	22.1219	21.8636	21.2042	21.4104	21.5782	21.2038	21.4005	21.2004	21.4793	21.3465	21.6331	21.5143	21.8998	22.1874	21.7022	21.4933	21.9114	21.8982	21.9477	21.6676	21.5795	22.1571	21.68	22.0636	21.6781	22.3541
TMEM168	Q9H0V1	TM168_HUMAN	5	7.46055		0.325029	-0.166528		0.465717	-0.217273	18.7931	18.6211	18.4015	18.6339	19.6063	19.7052	20.0715	19.9292	18.6978	18.4266	18.8587	18.745	18.5181	18.544	18.4518	18.6609	18.7369	18.7623	19.0777	19.0779	19.0179	18.195	19.3196	20.1294	18.7342	19.3239	18.7564	19.3994	18.1653	18.9526	18.9139	18.5042	18.9582	18.3973	19.6661	18.1112
VAMP8	Q9BV40	VAMP8_HUMAN	6	52		0.103283	0.119897		0.970627	0.781628	21.343	18.8952	21.5555	21.9248	21.0627	18.8184	18.6511	19.4646	20.9974	21.2082	21.4684	21.5931	21.2691	21.32	19.5607	21.3628	20.8831	21.1255	21.5897	19.4115	19.2064	21.6578	21.018	20.0163	21.9129	22.3005	22.0021	19.5982	22.077	21.7663	21.9836	22.0991	21.4115	19.1008	20.8617	21.2482
WDR4	P57081	WDR4_HUMAN	5	12.6214		0.285423	-0.186642		0.266514	-0.180743	21.304	20.3691	21.2226	20.7592	19.819	19.3698	21.498	20.3827	20.2751	21.1719	20.7054	20.9873	20.8459	20.1512	20.5509	20.6967	20.7885	21.2244	19.7919	18.9132	21.8	20.8225	20.116	19.9233	20.8233	20.0223	21.2444	21.1714	19.8547	20.5946	20.2578	21.0085	21.4177	20.7339	18.6601	19.9064
ADGRG1	Q9Y653	AGRG1_HUMAN	3	7.64791		0.976428	0.567109	+	1.83835	0.860704	19.0857	19.1751	18.6097	19.0622	19.9062	20.4142	20.4276	21.225	19.7145	21.3665	21.5422	21.2127	20.7226	20.234	20.4209	20.6928	21.0708	21.0742	19.3719	20.8729	21.2907	21.3182	20.5574	20.9205	20.65	20.7422	20.5142	21.1551	21.1394	21.1039	21.1013	20.65	21.0284	21.9459	21.5861	20.4535
ANP32E	Q9BTT0	AN32E_HUMAN	8	19.7761		0.153479	0.0763923		0.275761	0.101482	25.5202	26.1493	26.0847	26.4315	26.0774	26.5126	26.4278	26.4432	26.2648	25.3204	25.1334	25.368	26.058	25.9822	26.1037	25.1635	26.2082	26.1253	26.0541	26.8625	26.5285	26.2543	25.268	26.0418	26.0998	26.228	25.9302	26.2053	26.2747	25.7822	25.8926	26.0562	25.6307	26.3303	26.1743	26.3469
BCKDK	O14874	BCKD_HUMAN	3	12.8641		0.367937	0.350302		1.0749	0.559207	21.1472	19.8448	21.6283	21.0342	19.8975	19.0547	21.1852	19.9606	19.6529	21.6282	21.4569	21.3888	21.8325	22.0094	21.6991	21.5849	21.9594	21.7598	18.5684	19.8185	19.0766	21.9037	21.0122	20.8585	21.7059	21.1703	22.0603	21.351	21.6578	21.4208	21.0637	20.3853	20.1539	21.7966	21.0157	20.8086
CASC3	O15234	CASC3_HUMAN	4	7.53912		0.730273	0.440758		0.173517	0.122089	20.8298	21.0819	20.7043	18.8988	20.6841	20.9317	20.6568	20.712	19.6829	21.0977	20.8625	20.9846	21.4477	21.321	21.3292	21.1998	21.6986	21.3954	18.2241	20.815	21.0944	21.1731	21.2605	21.4575	20.8753	21.3666	20.6545	21.002	21.0792	20.783	21.0294	19.4452	18.9895	20.9894	21.3826	20.9955
COA6	Q5JTJ3	COA6_HUMAN	4	42.4		1.48955	-0.50326		1.12004	-0.407072	23.9361	23.9235	23.9367	24.4482	24.1874	24.691	24.8137	24.7866	25.0979	23.2133	22.7991	23.1453	23.4068	23.5642	23.6179	23.3623	23.6242	23.3583	23.9372	23.9793	23.6692	23.5968	23.4429	23.3803	23.6527	23.736	23.9742	23.6735	23.5845	23.3787	23.4681	23.617	23.676	23.509	23.9071	23.9173
COX6B1	P14854	CX6B1_HUMAN	6	61.6279	+	2.22593	0.865348	+	1.77853	0.762771	24.289	23.5219	23.5757	24.8121	24.7986	25.0465	23.9444	21.367	24.3223	23.5508	23.4643	23.8118	24.6232	24.528	25.0243	24.7363	24.683	25.0999	24.6627	24.7669	24.712	24.5029	24.598	24.9513	24.7317	24.7724	24.8243	24.8868	24.3795	24.6864	24.2127	24.0113	24.3176	24.8743	24.8969	25.0638
MIEN1	Q9BRT3	MIEN1_HUMAN	4	46.087		1.19916	-0.775347	+	2.54582	-1.54897	22.6805	22.7757	23.2696	23.1726	23.6139	22.9662	21.6895	19.1394	21.6164	21.6999	21.6651	21.5318	21.4799	21.4343	21.6303	21.1529	21.8325	21.5978	20.8872	21.5569	21.9812	21.8087	21.5975	19.5572	21.8073	21.5117	21.3838	19.7272	18.9558	20.5519	21.4353	20.3958	18.9741	21.2171	19.6885	21.5842
NDUFAB1	O14561	ACPM_HUMAN	7	33.9744		3.37536	-0.628117	+	5.29741	-1.55325	25.4265	25.778	25.9011	26.0485	25.9051	26.2971	25.5454	25.9465	24.7585	25.0449	25.3742	25.2294	24.9945	24.9467	24.7764	24.5626	24.833	25.0285	24.8376	24.8538	24.8208	25.1893	25.3949	25.4799	25.0669	24.8426	25.2814	23.8399	23.3507	23.7652	24.5626	24.2892	24.17	23.0693	23.0186	23.3598
NOP10	Q9NPE3	NOP10_HUMAN	9	82.8125		0.143814	-0.0478648		0.350617	0.0853167	24.6899	24.9183	25.203	25.2909	25.079	24.7429	24.8372	24.4835	24.3918	24.1991	24.6832	24.5444	24.6979	24.3322	24.7174	24.7599	24.8467	25.1797	24.1027	24.9495	24.3373	24.8296	25.0305	24.7051	25.1042	25.0049	25.1276	24.8377	24.8499	24.7096	24.735	24.803	24.4752	24.8266	24.9745	24.6388
NUDT1	P36639	8ODP_HUMAN	6	33.9744		0.634841	-0.303779		0.886099	-0.543494	22.1357	22.182	22.0254	22.0018	22.2679	22.0269	22.2805	22.2285	19.3908	21.9675	22.1331	21.6057	21.3767	21.789	21.5608	21.1997	21.3601	21.0651	22.132	21.5961	21.4297	22.0371	21.5141	21.54	21.3866	21.7533	22.0909	21.1167	22.3999	21.7659	20.2973	19.0056	21.2466	21.587	21.6133	21.4607
PFDN1	O60925	PFD1_HUMAN	5	43.4426		2.4937	-0.640718	+	1.69299	-0.603424	21.8875	21.6556	21.5281	23.129	23.062	23.4403	22.5746	22.8133	22.0017	22.4092	22.4997	22.3333	21.8195	22.0019	21.7148	21.5346	21.9075	21.9541	21.5154	21.7764	21.1228	22.1358	22.153	22.0099	22.4362	22.3521	22.4124	21.793	21.6805	21.9066	21.0965	21.1895	20.7718	22.6075	21.9	21.947
PPP1CA	P62136	PP1A_HUMAN	7	16.0606		6.9898	-0.374645		5.36415	-0.451521	24.3706	24.3117	24.3469	24.4258	24.5354	24.255	24.2791	24.2736	24.108	24.0588	24.4851	24.3223	23.8655	24.0343	23.987	23.9431	23.9341	24.0722	23.8672	23.8324	23.9236	24.0567	23.9993	23.7611	23.8062	23.9495	23.7656	23.8432	23.9808	23.8961	23.5209	23.7181	23.6106	24.2823	24.1907	23.7898
RPL37A	P61513	RL37A_HUMAN	6	57.6087		0.425477	0.0529385		0.537951	-0.0510987	26.7617	27.0701	27.0749	26.739	26.8215	26.9538	26.8227	27.0684	26.7764	26.7116	26.8504	26.9598	26.8105	26.8911	26.659	26.9921	27.1196	26.8105	27.2285	27.0484	26.9373	26.8954	26.8874	26.966	26.8939	26.905	26.8749	27.0084	26.917	26.806	26.8108	26.7619	26.8398	26.7611	26.7256	26.6928
SELENOI	Q9C0D9	EPT1_HUMAN	3	13.3501		0.665363	0.764496	+	1.94542	1.28787	23.9438	23.9799	23.3623	23.9696	22.899	23.1819	21.0677	20.3778	20.258	24.5328	24.3302	24.211	24.0512	24.362	24.1826	24.3504	24.2137	24.4777	24.3008	23.8818	19.4556	24.3262	23.7435	23.9424	24.6033	23.8624	24.0919	23.2877	24.6796	24.2076	24.3563	24.663	24.6611	24.3187	24.1062	24.7307
SIGMAR1	Q99720	SGMR1_HUMAN	5	23.7668		1.76976	-0.370176		2.5673	-0.375729	23.425	23.225	23.5666	23.603	23.3325	23.2945	23.3721	23.5244	23.3616	22.7252	22.8281	22.7006	22.9168	22.9774	22.8593	22.7405	22.2393	22.7248	23.1626	23.265	23.726	22.6479	22.6362	22.6208	22.6561	22.8012	22.3485	23.0535	22.9571	22.9873	23.1042	22.8569	22.8468	22.8176	22.8779	23.1427
TMEM147	Q9BVK8	TM147_HUMAN	4	23.6607		0.375949	0.135478		0.446272	0.141238	22.3337	22.4214	22.2475	22.401	22.1965	22.4276	21.8356	21.6087	21.5523	22.077	21.7845	21.1212	22.2615	22.2009	22.2995	22.4145	22.2681	22.5076	22.0735	22.4069	22.3608	21.6165	21.1456	22.0773	21.5862	22.5716	22.3238	22.017	21.8	22.3294	22.1125	22.5313	21.8668	22.1259	22.457	21.9803
TMEM256	Q8N2U0	TM256_HUMAN	4	46.9027		0.678334	-0.501858		0.786615	-0.560075	23.5232	23.0855	23.1429	23.3594	23.5288	23.7064	20.3615	19.9182	22.3326	22.265	22.579	21.8077	21.7121	22.0686	22.0936	21.8862	21.8145	22.2309	22.3664	21.9236	22.6417	22.1218	20.4968	22.2319	22.3711	22.4933	22.548	22.111	21.2542	21.0099	21.9315	21.2552	21.5711	21.966	22.4394	21.9386
TTC39C	Q8N584	TT39C_HUMAN	5	9.09091		0.357595	-0.215451		0.0820724	-0.0443033	19.8002	19.3621	20.0341	19.7322	19.8179	18.9904	19.7772	20.7825	20.2034	19.4538	19.4193	19.0664	19.4435	19.2799	19.1933	20.0891	19.4671	19.8602	20.7736	18.0567	20.6817	19.6501	18.8246	18.5345	19.3249	19.7872	19.5438	19.6726	18.502	19.3596	19.61	20.0767	19.6541	19.7433	20.2902	20.3437
UBASH3A	P57075	UBS3A_HUMAN	4	8.01815		0.569738	0.511905		1.2272	0.663803	21.4004	19.2641	21.1999	20.8729	20.508	20.9558	19.9314	20.3134	19.7715	21.2186	18.4738	18.3055	20.8541	18.9373	21.2942	20.1052	21.3628	20.9392	21.1427	21.5702	20.6546	21.6228	18.024	21.851	19.782	20.6864	21.0893	21.3526	21.0431	20.8797	20.4781	21.1073	20.8508	21.4276	20.3445	21.1396
ASF1A	Q9Y294	ASF1A_HUMAN	2	26.4706	+	1.60835	1.69715		0.105911	0.190313	19.294	19.0853	19.588	19.5706	19.5119	18.5796	19.4895	19.722	19.2914	22.9572	22.8771	22.4934	23.0921	22.8223	22.7585	22.586	22.899	22.9159	22.8647	19.6025	22.9886	18.2859	18.7408	23.2695	20.9407	19.6909	18.6196	22.8767	18.8103	18.5615	22.6446	19.3204	22.187	22.7992	19.0283	19.2645
BTF3L4	Q96K17	BT3L4_HUMAN	3	34.1772		0.840246	-0.659139	+	1.62596	-1.1426	21.9833	22.6794	22.7841	21.9625	21.8394	21.9417	22.8747	23.0823	22.4049	23.6023	23.6996	23.5295	22.374	22.0882	22.1794	22.6717	23.0355	23.0124	20.04	19.6218	20.0488	23.0093	23.1512	23.2416	21.806	21.4498	22.0379	21.7762	21.8229	21.5554	23.3565	23.5248	22.8871	19.3041	20.521	18.6308
CISD1	Q9NZ45	CISD1_HUMAN	10	50		0.536478	0.217538		0.165769	0.0835818	24.1107	24.0756	23.956	24.0339	23.8623	24.1424	24.541	25.0278	24.5125	23.1528	23.0434	22.8712	24.1341	24.0541	24.2071	24.2525	24.0349	23.9485	24.5401	24.4502	24.5827	23.6858	24.1621	23.888	23.6168	23.5953	23.6686	24.0425	24.222	24.4924	23.983	24.1912	24.2216	24.1789	24.0268	24.0935
DUSP4	Q13115	DUS4_HUMAN	4	13.7056		0.189091	0.145846		1.20816	0.562615	19.9776	18.841	19.0182	19.9095	19.0278	18.9872	20.0764	20.1871	20.056	20.7226	20.5102	20.9996	19.1087	20.7335	20.0474	18.4164	20.0141	19.7121	20.6089	20.8181	20.2595	20.8903	18.9602	20.4942	21.2414	19.6388	20.9971	20.9649	20.1637	20.1736	19.7869	19.8754	19.3186	20.7514	21.0868	21.0662
FAM133B	Q5BKY9	F133B_HUMAN	6	21.8623		0.671423	-0.567963	+	1.09294	-0.798431	19.3018	19.0545	19.2179	19.6454	19.181	19.1815	19.6987	19.8085	20.2505	17.3164	17.5096	17.4811	17.4216	16.3294	17.8679	17.6188	17.4954	17.6366	19.0145	19.8457	20.151	18.7717	19.6854	18.9933	17.3423	16.9359	17.7521	19.7934	17.6146	20.3864	18.0086	17.3821	17.7067	18.2446	17.1914	19.7074
HAUS5	O94927	HAUS5_HUMAN	4	8.53081		0.864143	-0.468577		1.26909	-0.617177	18.4976	19.0092	19.3759	18.8529	19.0185	17.9634	19.795	20.9815	21.0005	18.6776	18.8439	19.138	18.6977	18.4467	18.4549	18.5514	18.7772	18.8504	20.114	19.2026	19.0677	18.2967	18.7682	18.3035	18.4362	18.1342	17.818	18.9994	18.608	18.7331	19.4483	18.0685	18.5176	19.4049	18.7299	18.8498
HMGN2	P05204	HMGN2_HUMAN	11	60		0.767249	-0.256365	+	4.93933	-0.992458	28.8186	27.6884	27.8939	29.2575	29.4421	28.3941	28.5871	28.8328	28.6849	27.8788	27.7458	28.0969	28.4203	28.3603	28.463	28.2934	28.2549	28.2957	27.737	27.941	28.0681	28.0448	28.1046	28.2613	27.4952	27.3981	27.5688	27.4724	27.5017	27.7143	27.5001	27.2281	27.3197	27.6068	27.4356	27.1705
MAGEA12	P43365	MAGAC_HUMAN	4	17.1975		0.343914	-0.261907		0.387548	0.377432	18.6591	19.0176	18.7954	19.966	18.9473	19.9172	21.3799	19.963	20.2444	20.7271	20.8135	21.2022	19.5706	19.9223	20.6423	19.1565	20.9947	18.4597	18.9823	19.1247	19.979	19.7615	19.7501	20.1461	21.0539	19.4791	20.5821	21.1296	20.2993	18.3418	21.2069	17.598	20.9843	21.191	21.3186	20.9774
MTHFS	P49914	MTHFS_HUMAN	5	26.601		1.51258	-0.474112		0.810076	-0.414937	20.1133	20.2699	20.5859	20.8803	20.8364	20.994	19.6843	20.2178	19.3039	20.4965	20.224	19.673	19.105	20.1031	19.3168	19.8775	19.5671	19.6358	19.4542	20.341	19.2622	20.4146	19.9883	20.5242	20.5218	21.1433	20.9443	20.2437	20.1756	18.3604	19.6462	19.7711	20.0674	19.0674	19.3087	19.0502
NDUFS5	O43920	NDUS5_HUMAN	10	50.9434		3.29775	-0.509899		3.2353	-0.47746	24.2926	24.1857	24.2338	24.1266	23.9885	24.2275	23.9237	23.9586	24.1041	23.3584	23.3215	23.2669	23.4812	23.3034	23.1135	23.4593	23.4397	23.4591	23.1066	23.7907	23.5736	23.5919	23.1342	23.4159	23.4946	23.5947	23.5546	23.4999	23.305	23.4645	23.6782	23.5114	23.4608	23.2016	23.134	23.359
PGGT1B	P53609	PGTB1_HUMAN	5	14.3236		0.113129	-0.0734024		0.330559	0.126654	21.3887	20.9683	21.7041	21.1832	20.6872	20.9734	21.2296	19.7629	20.9616	21.1319	21.446	21.3221	21.1812	21.1244	21.1395	21.3724	21.4314	21.4022	21.2529	19.1836	19.8662	21.3505	21.4285	21.1456	21.1949	21.3894	20.8102	21.4468	21.7214	20.863	21.2506	20.7579	20.7581	21.3668	21.1097	21.61
SCO2	O43819	SCO2_HUMAN	5	20.3008		2.22504	-0.601855		1.65964	-0.373244	21.7041	21.9616	21.9253	21.9839	22.0353	21.9252	22.2872	22.2093	20.5256	21.4379	21.5895	21.6947	21.4376	21.024	21.6892	21.3016	21.2039	21.4941	21.4324	19.859	21.7191	21.2134	20.7912	20.892	21.6845	21.495	21.0346	21.3943	21.095	21.4715	21.166	21.6564	21.1907	21.3415	21.4644	21.807
SGF29	Q96ES7	SGF29_HUMAN	4	18.43		0.293028	-0.181926		1.17412	-0.574976	20.2815	20.1057	20.148	20.7028	20.6474	20.897	20.1923	20.8331	19.0189	21.2287	20.9054	20.56	20.8955	20.3404	20.6747	20.6646	20.525	20.0816	18.5	20.506	19.3975	19.8423	21.2666	20.6434	20.3669	21.1318	21.2481	20.3645	18.8763	19.7346	19.0284	20.437	20.1774	18.7549	19.2823	19.2187
TOR1B	O14657	TOR1B_HUMAN	4	16.0714		1.6598	0.537547		0.0967893	0.0635888	20.526	19.7614	18.3032	19.9751	19.7375	19.7221	19.4578	20.8225	19.1027	19.9656	19.987	19.8551	20.563	20.5125	20.6698	20.3719	20.0768	20.5631	20.4544	19.1942	20.6274	20.2588	20.1951	20.1796	19.3096	20.5488	19.9218	20.0834	20.0472	20.3133	18.9335	20.3767	20.0143	19.099	19.0501	20.2814
TPBG	Q13641	TPBG_HUMAN	4	12.8571		0.651155	0.143067	+	2.76022	-0.811853	20.4132	20.351	20.5855	20.6821	20.7468	20.6479	20.1716	21.6169	20.8344	20.5991	20.7873	20.7746	20.7294	20.7433	20.7376	20.8218	21.0748	20.6662	21.2125	20.6708	20.6353	20.9519	20.8109	20.8728	20.3936	20.3777	20.4499	19.7289	19.5376	19.5383	18.7892	18.5568	19.6532	20.0806	20.5062	20.8562
ARL6IP4	Q66PJ3	AR6P4_HUMAN	6	23.2068		0.732076	-0.208823	+	4.93669	-1.19124	22.2206	22.2036	22.3458	21.9013	22.2439	21.9705	21.9236	22.9066	23.1491	22.6095	21.8126	22.4355	21.5321	22.306	22.4062	22.0371	22.0103	22.1237	21.8646	22.1624	22.1891	22.0424	22.8231	21.7197	21.4477	22.0388	20.6584	20.8478	21.0987	21.1948	21.805	21.5167	21.441	20.704	19.7616	20.9132
ATP5MG	O75964	ATP5L_HUMAN	8	53.3981		1.68554	0.175339		3.045	0.298523	25.0644	25.0838	25.1726	25.5636	25.6593	25.3496	25.0491	24.925	25.244	25.1787	25.2637	25.1613	25.448	25.3563	25.3338	25.4165	25.4153	25.5441	25.4839	25.3859	25.5979	25.283	25.1428	25.4117	25.4488	25.4735	25.2259	25.5289	25.6121	25.7289	25.5651	25.4681	25.4182	25.5538	25.3978	25.8763
ATP5PF	P18859	ATP5J_HUMAN	5	50.9259		1.6841	-0.611374	+	3.5834	-1.99056	22.0574	22.0003	21.8887	23.6728	23.4712	23.6703	22.565	22.271	22.3206	21.8889	21.748	21.5904	21.4288	21.5579	21.4959	21.4435	21.3998	21.4804	22.0538	21.9979	22.0108	22.4125	22.1867	22.3404	21.5357	21.952	22.1789	20.9088	21.2999	20.858	20.6616	19.0847	20.0615	19.3378	20.1747	17.2045
CBX1	P83916	CBX1_HUMAN	7	29.7297		1.74757	-0.330423	+	6.36665	-0.883784	23.2331	23.5121	22.9832	23.7379	23.468	23.597	22.8135	23.3877	23.6178	22.8629	23.1626	23.2378	23.4012	23.1384	23.0883	23.1303	22.8813	22.7185	22.3828	22.8268	22.4625	23.1814	23.4014	23.0356	22.3894	22.0779	22.3597	22.6703	22.6972	22.9373	22.4676	22.0183	22.7676	21.9964	22.4349	22.1915
CD58	P19256	LFA3_HUMAN	4	22		0.0814745	0.0655128		0.463998	-0.302969	22.7966	22.7337	22.6084	23.085	22.9487	23.4719	23.3537	23.0981	23.1329	22.0355	22.6033	19.6413	22.7835	22.5408	22.8914	22.4065	22.7332	22.5387	22.5862	22.4225	22.5747	22.7902	23.1153	22.9121	22.9697	22.7149	22.0827	22.2179	22.1979	22.0179	22.1025	22.0008	21.7214	22.7801	22.4107	22.6569
CHCHD4	Q8N4Q1	MIA40_HUMAN	7	38.7324		0.274598	-0.28439	+	2.56549	-1.67584	22.4964	22.4248	22.601	22.5636	22.5974	22.4633	22.8714	22.755	23.0595	21.2164	18.8084	21.5649	21.6735	21.9786	21.7136	22.0927	21.6806	22.2007	22.3631	23.1016	22.6376	21.7922	18.8971	21.8781	19.7223	20.0292	19.001	21.7174	21.4375	21.8386	21.9487	19.9216	19.1683	22.127	18.9288	19.4717
CYP27A1	Q02318	CP27A_HUMAN	5	10.3578		0.248664	0.122942		1.22906	0.3389	20.8879	19.9783	20.3903	20.5943	20.4863	19.2298	19.388	20.7883	20.3821	19.996	19.5021	20.1216	20.3503	20.3051	20.4556	20.9932	20.8042	20.5834	19.2859	20.1575	19.6487	19.8553	20.2783	20.5029	20.6726	20.3537	20.4956	20.3485	20.1251	20.5059	20.7819	20.342	20.9195	20.5389	20.459	20.2693
EIF4EBP1	Q13541	4EBP1_HUMAN	5	46.6102		1.90464	-0.614691	+	3.85403	-1.07323	22.6272	22.8568	23.2011	24.0429	24.5182	24.1259	24.2106	23.7214	23.1104	22.6814	22.9307	22.4792	22.7649	22.8508	22.8454	22.0456	22.5018	22.258	22.9327	22.8957	22.9863	23.127	22.8396	23.082	22.5169	22.6951	22.352	22.2021	22.1058	22.3087	22.2842	21.6766	21.5146	22.7077	22.6602	22.6033
EPDR1	Q9UM22	EPDR1_HUMAN	4	24.5536		0.57396	-0.110711		0.598407	0.122041	22.5021	22.0643	22.5403	22.0757	22.254	22.452	22.423	22.562	22.6326	22.337	22.5385	22.3931	22.3041	22.5475	22.3181	22.5104	22.551	22.6412	21.8116	22.2664	21.7225	22.1987	22.2503	22.3244	22.5254	22.5887	22.0448	22.6911	22.8632	22.2605	22.5779	22.268	22.0006	22.7591	22.9146	22.7452
FUNDC2	Q9BWH2	FUND2_HUMAN	7	29.1005		2.11986	-0.394445		0.279173	0.0838359	22.764	23.1015	23.0296	22.9924	22.9025	23.2842	23.902	23.0506	23.1621	22.5914	22.5021	22.7	22.6203	22.7584	22.6384	22.5858	22.9413	22.7884	23.1535	22.5495	22.2439	22.4591	22.2382	22.2726	23.4099	23.2384	23.2783	22.8647	23.2021	22.6554	22.95	23.0758	22.6304	23.1499	23.3649	23.169
GNG12	Q9UBI6	GBG12_HUMAN	10	76.3889	+	3.16883	-0.802856	+	5.22152	-1.21085	25.039	25.1139	24.9874	25.6068	25.753	25.7901	26.4024	26.7705	26.7262	24.965	24.9907	25.2492	24.7752	24.8317	24.7765	24.6246	24.6553	24.6671	24.8693	25.1593	25.0268	24.8723	24.8518	24.65	24.1949	24.2334	24.2943	24.4975	24.7505	24.3026	24.2856	24.1603	24.4781	24.5325	24.5197	24.6147
HIKESHI	Q53FT3	HIKES_HUMAN	6	27.9188		0.349006	0.0908341		0.055435	0.0185827	23.2617	23.3831	22.9305	23.2565	23.0807	23.1967	22.5329	22.8479	22.772	22.8246	22.0999	23.0218	23.1185	23.0032	23.261	22.9657	23.3348	22.984	23.2238	22.8762	22.656	22.8191	23.0635	22.9923	23.356	23.0912	22.8953	22.6773	22.885	22.608	22.9845	23.1641	23.0582	22.6643	22.9479	23.0993
MAIP1	Q8WWC4	MAIP1_HUMAN	5	18.9003		1.26004	-0.604405	+	1.59624	-0.816191	21.3644	21.5827	21.5532	21.8043	22.127	21.7344	19.5208	20.0703	19.8535	21.2414	21.4901	21.4227	20.9621	20.6874	20.6703	21.0474	20.5221	20.596	19.725	20.192	20.7706	19.2247	21.4669	20.6475	20.7659	19.1046	21.539	20.2408	20.1553	20.8464	20.7639	20.6111	20.3621	21.0082	18.5475	20.0256
METTL2B	Q6P1Q9	MET2B_HUMAN	4	14.5503		0.511174	0.151466		0.128286	-0.0743038	21.9688	21.9914	22.0665	21.4784	21.7917	21.5037	21.8634	21.5388	21.8693	22.6619	22.6398	22.379	22.575	22.3699	22.1421	22.0433	22.2425	22.4248	21.816	21.5919	21.8781	22.4913	21.9723	22.023	22.4157	19.9221	22.4159	22.1672	22.2575	21.9718	21.989	21.8623	21.6163	21.9252	22.1938	22.1243
MICOS13	Q5XKP0	MIC13_HUMAN	4	46.6102		0.324079	-0.309396		0.289818	-0.333374	21.8429	22.7159	20.0457	21.4069	20.9776	20.0482	19.6667	20.9412	20.4673	18.7306	21.1418	21.4555	20.6012	21.0114	19.0239	21.4948	19.8595	21.2233	18.4536	21.3821	19.9762	20.1947	21.7315	20.7752	21.846	19.6689	22.1459	21.5596	21.3776	20.5198	22.2734	19.6445	18.2595	18.8297	20.1438	19.1711
MYCBP	Q99417	MYCBP_HUMAN	7	53.3981	+	4.00233	-1.46147	+	5.39721	-1.98518	22.4352	22.4572	22.3148	24.2208	24.0315	23.7077	23.9316	23.9246	23.5906	22.0658	21.5564	22.0322	21.9222	21.5445	21.2	21.3529	21.131	21.3259	21.2345	21.1562	21.1418	22.293	22.0138	22.4148	21.989	21.9364	21.7737	20.9937	20.4796	20.3316	20.7876	21.0202	20.2749	20.7217	20.801	21.3367
NAA20	P61599	NAA20_HUMAN	6	30.8989		0.96686	-0.47217		1.08564	-0.425725	21.2843	21.3725	21.5622	22.2432	21.8393	22.3364	21.5604	19.8466	20.7346	20.9723	21.0489	20.8335	20.8926	21.3975	21.4045	21.2435	20.801	21.1706	20.1667	19.7161	19.3954	21.2955	21.1367	21.3483	21.3638	21.5035	21.3526	20.1636	20.8142	20.3302	20.489	20.6276	20.9143	20.7852	21.1602	21.0213
NEGR1	Q7Z3B1	NEGR1_HUMAN	3	15.5367		0.0384363	-0.0365472	+	6.12997	-2.04585	21.703	22.2058	21.5551	21.9338	21.9197	21.2831	20.018	20.0112	21.642	21.63	21.3191	21.0075	21.588	21.468	22.2347	21.7112	21.4244	21.4753	21.5046	21.7319	21.3079	21.3688	18.4159	21.559	18.5157	19.58	19.2691	19.4383	19.9557	20.091	17.8999	18.6118	20.4368	19.6816	19.7003	18.4981
NKIRAS2	Q9NYR9	KBRS2_HUMAN	5	28.7958		0.936587	0.55589		0.867141	0.474593	20.7566	20.8568	20.5041	20.5383	20.052	19.1978	18.8705	20.0673	18.971	20.2482	19.8401	20.3527	18.6796	21.0083	19.2763	20.8415	20.582	20.7436	21.7127	21.7618	21.5165	20.9395	20.094	19.7702	19.345	18.8363	19.5509	20.8698	21.1662	20.9539	21.1744	20.4276	21.4248	20.9509	20.5261	20.7246
NSMCE1	Q8WV22	NSE1_HUMAN	4	20.6767		1.18858	-0.302736		2.20818	-0.450517	20.911	21.0328	20.6332	20.6061	21.0831	21.1983	20.7249	20.1023	20.7476	21.2083	20.8692	21.3451	20.8492	20.9981	21.0114	20.6004	20.8086	20.1942	19.6776	20.9379	20.4986	20.7211	20.5193	20.0126	20.288	21.1804	20.5886	20.2582	20.4827	20.0534	21.0138	20.298	20.0423	19.9495	20.7043	20.1965
PIP4P1	Q86T03	PP4P1_HUMAN	4	19.8556		0.511733	-0.26406		0.512374	0.110447	21.1608	21.1129	21.22	21.1195	20.8429	21.0889	21.254	20.0815	20.9865	21.1131	20.8218	20.7913	21.1812	20.9251	21.0573	21.1687	21.2639	21.0337	20.4494	19.947	18.4056	20.8114	21.2587	20.9225	21.2123	21.3645	21.1906	20.9734	20.8471	21.0118	20.9302	20.8904	21.409	20.9862	21.0526	21.0505
POP7	O75817	POP7_HUMAN	5	39.2857		0.067449	0.0520047		0.0283503	-0.0259142	21.1621	20.1587	20.675	20.3514	20.8821	20.5063	19.3877	20.0074	21.6851	21.6717	20.3467	20.7976	20.9193	20.8748	21.4308	19.5261	21.1318	19.5114	21.1013	19.8312	21.6815	20.4432	21.1211	20.6833	20.7912	19.9966	21.0504	21.4634	21.2465	20.5735	21.1197	20.5716	21.0007	20.474	20.9865	18.0468
PRKAB1	Q9Y478	AAKB1_HUMAN	5	20.3704		1.8574	-0.752748	+	3.56456	-1.40209	21.3679	21.375	20.99	21.6724	20.9921	21.4746	20.471	21.6232	20.787	20.1879	19.6099	21.4814	19.6608	20.8515	19.5735	21.4034	21.17	21.1163	20.0411	20.379	20.2293	19.7652	19.1247	19.6845	18.8694	19.8087	19.7431	18.7891	20.8303	19.7151	20.3422	20.7102	17.774	19.6385	20.3464	18.6402
PVR	P15151	PVR_HUMAN	4	13.1894		0.0396617	0.0190145		0.0563123	0.0210498	20.9069	21.5742	21.0846	21.8881	21.63	21.778	21.4114	20.8992	21.6838	21.7178	21.8623	21.6944	22.0165	21.0152	21.9407	21.8484	21.8704	21.9377	21.1532	20.5613	21.6909	21.8053	21.4919	21.0275	21.9966	21.5963	22.095	21.2941	21.333	21.7086	21.5712	21.5158	21.0424	21.1551	21.5222	21.553
QNG1	Q5T6V5	QNG1_HUMAN	7	16.129		0.0234264	0.00829713	+	3.60193	-0.688028	21.0458	20.9972	21.2936	21.0898	21.0533	21.0507	20.7194	21.0481	21.3403	20.6451	21.1509	20.862	20.9129	20.6638	21.2647	21.8268	21.2658	21.521	20.8171	20.8722	20.549	20.9434	21.1031	20.656	20.1189	20.8186	20.2726	20.6328	20.5167	20.4879	20.715	20.445	19.7851	20.3392	19.0462	20.8621
RPS24	P62847	RS24_HUMAN	10	41.3534		0.204387	-0.0315223		0.0235344	0.00387732	26.5275	26.6863	27.1828	26.8038	26.8981	26.9929	27.1855	27.0089	26.8322	26.9236	26.9324	26.7754	26.7696	26.8018	26.6996	27.0372	26.8199	26.9635	26.8818	26.8882	26.7459	26.7822	26.9858	26.9955	26.8999	26.9773	26.955	26.8866	26.8584	26.8145	26.8255	26.9122	26.9507	26.91	26.8044	27.0013
S100A1	P23297	S10A1_HUMAN	12	58.5106		2.57078	-0.646578	+	7.95282	-1.70154	24.8948	25.0051	25.1258	25.627	25.3216	25.3727	25.0553	24.9566	25.3405	24.5105	24.8762	23.8111	24.5203	23.638	24.8586	23.6896	23.9526	24.2887	23.8021	24.4306	24.662	24.5725	24.8083	24.9151	23.6255	23.2839	24.0381	23.1716	23.1086	23.4784	22.4242	22.7998	22.7693	23.6443	23.8514	23.2836
SNRPC	P09234	RU1C_HUMAN	5	34.5912	+	6.80297	-1.21206	+	6.83527	-1.98321	25.1857	25.1335	24.9206	25.6121	25.3243	25.3088	25.5207	25.5574	25.0877	24.4888	24.7783	24.9193	23.5947	23.8334	23.6726	24.0175	23.9185	23.8822	23.4921	23.4482	23.5847	24.5595	24.6441	24.6448	24.6577	24.025	24.6306	22.695	23.0261	22.8384	22.9045	22.8741	22.9921	21.8735	23.0467	22.4749
STX3	Q13277	STX3_HUMAN	6	19.0311		0.3257	0.157935		1.19328	0.424395	20.646	20.0208	19.852	19.8299	21.0433	20.8928	19.7163	20.4184	20.1019	21.4603	21.396	21.1044	20.8452	20.6424	20.6386	20.9003	20.1535	21.234	20.6541	20.6762	20.4151	21.1688	19.9238	21.1253	20.9015	21.3819	21.456	20.7664	21.1943	20.1403	21.2029	21.1007	20.2963	21.2954	20.9848	20.8543
TUBA1A	Q71U36	TBA1A_HUMAN	7	12.1951		0.774243	0.151417		0.200927	0.0444531	28.4008	28.7385	28.4717	28.4589	28.4791	28.343	27.9056	28.1887	28.305	28.811	28.954	28.8388	28.5903	28.4423	28.722	28.4052	28.5072	28.4112	28.6941	28.8888	29.0377	28.5715	28.9171	28.5246	28.449	28.4201	28.4343	28.679	28.5158	28.5027	28.4961	28.491	28.5498	28.5723	28.6243	28.6941
UBE2E3	Q969T4	UB2E3_HUMAN	4	26.57	+	4.28098	-0.893141	+	4.67157	-1.10567	22.9095	23.4403	23.7299	23.2032	23.5189	23.4982	22.8732	23.3895	22.5798	22.2746	22.1539	22.1616	21.842	22.213	22.1439	22.0451	21.6844	22.3546	22.3789	22.3319	22.2113	21.6986	22.0194	22.092	21.0764	21.9517	21.9415	21.9396	22.3768	22.247	21.9188	21.0141	22.3378	21.9033	21.8233	21.9343
ARF4	P18085	ARF4_HUMAN	7	31.1111	+	8.26436	-0.863968	+	6.90588	-0.992473	27.0891	27.2021	27.3839	27.3685	27.4838	27.2237	26.7113	27.3851	27.1039	26.867	26.9071	26.7153	26.4584	26.1379	26.4104	26.0707	25.9681	25.9609	26.5194	26.3324	26.3549	26.2758	26.264	26.3203	26.2524	26.1488	26.4313	26.2058	26.2475	26.181	26.5753	26.4452	26.2208	25.9496	25.3976	25.4756
CCDC9	Q9Y3X0	CCDC9_HUMAN	5	10.5461		0.108992	0.0660224		0.746391	-0.394105	21.0636	20.5065	21.0107	21.1266	20.8868	20.6421	19.5686	20.843	20.2984	20.9847	20.8387	21.0755	21.1614	21.0954	21.0056	21.1063	21.1228	20.9567	20.7394	18.7922	21.0442	20.4229	21.1035	21.0869	21.3051	20.699	20.8878	20.3414	18.44	20.8211	21.1504	19.1472	20.5256	21.0228	19.5053	20.2702
COQ3	Q9NZJ6	COQ3_HUMAN	4	15.1762		0.354641	0.129463		0.138548	0.0483114	20.6727	21.1698	20.7565	21.1857	21.0872	20.6918	21.4117	20.4824	20.6931	20.8483	20.5266	20.6654	21.2793	21.4375	21.0227	21.4052	21.0709	21.239	20.61	19.9433	20.607	21.4103	21.3773	20.342	21.3027	21.6747	20.315	21.0102	20.3576	20.7583	20.82	20.6926	21.0518	20.9304	20.9792	20.8784
ELOVL1	Q9BW60	ELOV1_HUMAN	7	20.0717		0.866082	0.33663	+	2.4168	0.716332	22.1557	21.9788	22.1863	22.0617	22.1192	21.9012	22.3413	21.8436	21.549	22.755	24.2576	22.507	22.5699	22.3843	22.7048	22.6496	22.6994	22.7221	22.0775	22.3661	22.4374	23.1625	22.8827	23.0394	23.3048	23.1352	22.82	22.8789	23.1327	22.6182	22.8693	23.2396	22.3179	23.5469	23.2704	23.1184
FAM210B	Q96KR6	F210B_HUMAN	4	29.1667		1.41467	-0.739658		0.685127	-0.391397	21.2826	21.2515	21.3095	21.3606	20.6082	20.9471	20.8775	20.8292	19.837	20.3359	19.4754	19.9747	20.1782	19.891	20.3712	19.9021	19.0736	19.5797	20.6241	20.5208	20.9284	17.2935	20.5878	20.2627	18.5609	20.7875	18.9969	21.2936	20.6161	21.2178	20.2921	19.9368	20.0706	20.251	20.9087	20.4604
GLT8D1	Q68CQ7	GL8D1_HUMAN	4	15.0943		0.660184	-0.363004		0.626724	-0.384325	18.3802	19.7047	18.9952	19.3413	18.4514	18.9864	21.3016	19.9006	20.2815	19.6718	20.2712	19.9202	18.4746	18.8236	18.6538	19.0985	19.5825	19.7583	20.2516	19.8823	18.9802	18.7983	19.2282	19.3179	18.795	19.5669	19.3477	19.5459	18.3676	18.9235	20.047	18.8828	20.6124	19.6835	18.4884	18.3332
MCL1	Q07820	MCL1_HUMAN	3	16		0.977874	0.401343	+	5.382	1.10474	20.1383	19.3816	19.7607	20.9054	20.1481	20.4553	19.9838	18.9297	19.4475	20.8032	20.5701	19.8482	20.3838	19.9529	20.4802	20.5908	20.784	21.0185	20.6319	19.3651	19.5487	20.7904	20.379	21.2628	21.0139	21.3437	21.3894	21.1515	21.4538	21.0229	21.0943	21.1586	20.8629	20.9158	21.2985	20.9234
MCU	Q8NE86	MCU_HUMAN	4	15.9544		0.369287	0.268615		0.636607	-0.285086	21.3762	19.7898	19.6024	20.0246	20.6545	20.6486	20.0632	19.8277	19.4944	20.0295	20.1267	20.2868	20.5143	20.5161	19.9325	20.596	20.535	20.0368	21.6565	21.78	21.7954	19.0377	20.3004	18.4472	19.2484	18.8507	19.7108	20.326	19.1309	19.7596	20.3823	20.6361	20.4049	20.6615	19.7177	19.6744
MRPS21	P82921	RT21_HUMAN	6	64.3678		0.45583	-0.114342		2.18024	0.286817	22.7562	22.5639	22.5112	22.5119	22.7764	22.4884	22.5697	22.6206	22.1094	22.117	22.2281	22.259	22.2558	22.5004	21.9643	22.4279	22.4427	22.4746	22.7836	22.2152	22.0836	21.5959	22.6027	22.793	22.5809	22.4536	22.7275	22.5407	23.0496	22.7137	22.7546	22.723	22.6993	22.9427	22.4957	23.2724
MTFP1	Q9UDX5	MTFP1_HUMAN	4	33.7349		0.649404	-0.144064		0.416347	0.100688	20.6175	20.7258	20.5554	20.7426	20.5623	20.9433	20.4467	20.0931	20.6218	20.8319	20.4449	20.1678	20.4632	20.4756	20.3784	20.3687	20.4938	20.0041	20.2667	20.5985	21.2122	19.9963	20.4605	20.3062	20.9919	21.1814	20.8936	20.5174	20.4772	20.5143	20.5292	20.3149	20.2707	20.7749	20.4503	21.0456
NDUFB5	O43674	NDUB5_HUMAN	11	29.6296	+	4.45755	-0.762151	+	4.02977	-0.676522	24.0488	24.1751	24.1103	24.3536	24.3689	23.8817	24.4014	24.1986	24.3207	23.3377	23.2317	23.1765	23.3763	23.1518	23.2364	23.1197	22.9936	23.1563	23.6232	23.4022	23.4441	23.0316	23.1092	22.8148	23.4187	23.6991	23.455	23.3161	23.1504	23.2153	23.1707	23.0372	23.1589	23.3766	23.2457	23.2429
PIN4	Q9Y237	PIN4_HUMAN	8	42.7481		0.466768	-0.0793378		0.514739	-0.107422	22.8976	22.9995	22.8991	23.1686	23.0373	23.1799	22.991	23.0753	22.5795	23.0994	23.1033	23.1891	22.8273	22.9407	22.6616	23.1983	22.773	23.1396	22.7977	23.0897	22.7025	23.1553	23.2955	22.6863	23.3553	23.5125	22.9177	22.9072	22.3719	22.9473	22.6225	22.7229	22.6345	22.9548	23.0461	22.9379
PON2	Q15165	PON2_HUMAN	4	15.8192		0.577101	0.263396	+	3.86423	1.01464	22.1889	22.6211	22.8481	22.7498	22.4919	22.7371	22.7371	22.7152	20.2607	22.7009	22.5333	22.5654	22.4875	23.0357	22.6487	23.0366	22.539	23.1011	22.3738	22.6325	22.9648	23.003	22.686	21.8019	23.7676	23.5151	22.6894	23.3808	23.6264	23.5711	23.6532	23.3888	23.1619	23.7049	23.5304	23.3356
RPS20	P60866	RS20_HUMAN	17	47.0588		1.88281	-0.179375		1.24701	-0.13613	28.0434	27.7497	27.5973	27.7117	27.9047	27.5804	27.6562	27.742	27.186	27.5415	27.7319	27.6339	27.3697	27.359	27.5647	27.4323	27.5031	27.692	27.4895	27.4227	27.5951	27.4366	27.4941	27.5671	27.5888	27.3695	27.5825	27.519	27.6182	27.5432	27.6147	27.3998	27.7114	27.4678	27.4004	27.6299
TMEM14C	Q9P0S9	TM14C_HUMAN	4	50	+	4.91569	-0.700428	+	4.12297	-0.759705	24.5317	25.0937	24.947	24.9061	25.128	25.0042	24.0869	24.4898	23.9978	24.5852	24.6072	24.2695	23.9703	24.173	23.6384	23.9946	24.0921	23.6108	23.7512	23.9471	23.9271	23.8919	24.2551	23.9902	24.0984	23.9673	24.0205	24.1743	24.3878	24.3713	24.0132	23.7452	23.672	23.2011	23.3652	23.5142
TMEM205	Q6UW68	TM205_HUMAN	7	29.6296		1.02511	-0.338011		0.503477	-0.204539	24.3859	24.7158	24.436	23.9413	24.5558	24.7614	23.2777	24.3196	24.7019	23.1553	23.5362	23.1608	23.8878	23.8375	23.6105	24.0112	23.8987	23.5207	23.9628	23.9819	23.6416	23.4304	23.4144	23.6939	23.8164	23.4783	23.9639	24.1804	23.9976	23.9482	24.013	24.344	23.4914	23.8164	23.5524	23.8911
TSPAN14	Q8NG11	TSN14_HUMAN	5	20.7407		0.282133	-0.104685		0.19175	0.0776571	21.3122	22.0043	21.6136	20.9053	21.7451	21.7778	21.3828	21.5991	21.6664	22.388	22.4793	22.0113	21.2148	21.9078	21.7732	21.5448	21.1332	21.17	22.1465	21.5844	21.6085	21.9438	22.0237	21.5783	21.7035	22.1818	22.1135	22.0255	21.9282	21.5431	21.6669	21.8737	21.961	22.0494	20.8342	21.9363
TTC9C	Q8N5M4	TTC9C_HUMAN	6	32.7485		0.186186	-0.106505	+	1.54315	-0.960626	21.9136	21.522	22.6736	22.9242	22.4061	22.2803	19.7712	22.1282	22.0288	21.9875	22.0171	22.0575	22.0888	21.8249	21.5786	21.9553	21.664	21.8783	21.975	21.9241	21.8613	21.7687	21.6908	22.2222	19.4471	19.7202	20.2052	18.638	21.6199	21.3837	22.0773	22.0317	21.7374	21.8397	21.5473	21.9352
UBE2J1	Q9Y385	UB2J1_HUMAN	4	17.6101		0.559067	-0.466151	+	2.80076	-0.736053	19.605	20.5776	19.6628	19.5801	19.8472	19.8707	20.232	20.1471	19.2748	18.5868	19.3159	19.0566	18.2916	17.9158	18.6141	17.7148	18.0992	18.7037	19.6231	19.1606	20.7402	19.5601	22.447	19.2925	18.4734	18.5548	19.0104	19.0852	18.5545	18.6139	18.7553	19.3867	19.3195	19.6844	18.2003	19.2854
UBP1	Q9NZI7	UBIP1_HUMAN	4	10.3704		0.869288	0.51775	+	2.65027	-1.10323	19.0391	21.0671	20.7177	19.6381	21.0687	19.9357	20.7263	20.3417	20.2747	21.1681	21.1954	21.183	21.4158	21.6701	21.485	21.1804	21.7632	21.01	21.6519	20.0454	21.9508	21.1291	18.6673	20.5995	20.45	19.3803	19.0859	18.441	21.1783	19.4412	18.5599	18.8557	20.2124	19.5698	19.5619	18.3806
ZFAND5	O76080	ZFAN5_HUMAN	5	26.2911		0.769278	-0.463904	+	1.34339	-0.802391	19.6559	18.3193	20.0181	19.851	21.0029	20.9065	20.846	21.1289	21.366	21.8148	21.4466	21.4707	20.3273	20.5888	20.4481	20.0963	20.0661	20.064	19.7184	19.4124	19.3238	20.8277	20.3384	21.0485	20.4566	20.8188	20.5993	19.9465	18.7651	20.2479	20.4249	18.0373	20.2489	19.8295	19.8643	18.9587
ARSA	P15289	ARSA_HUMAN	4	11.2426		0.0257142	0.0119886		1.95348	0.543273	20.1603	19.3173	19.7042	19.9424	20.1411	20.0863	20.4672	20.1192	19.9919	19.7833	19.2141	19.4038	19.9446	20.1084	19.5316	20.4325	19.9889	20.3874	19.7492	19.394	19.4085	19.3982	20.5168	19.615	20.3228	20.5448	20.627	20.5345	19.3766	20.297	20.8019	20.6989	19.1816	20.7371	20.8049	20.9234
ASF1B	Q9NVP2	ASF1B_HUMAN	5	28.2178	+	4.75172	-1.60869	+	7.05983	-1.48957	20.7233	20.6319	20.4516	21.0056	20.516	21.271	20.9909	20.6777	20.9926	20.6813	20.6804	20.53	17.2268	18.6444	18.4532	18.2257	19.761	19.6202	21.0707	19.1309	19.4026	19.3854	18.7854	20.1417	18.6377	19.8408	18.9034	20.0231	19.9982	19.5525	18.228	19.2384	19.0985	18.8382	18.8623	20.0564
C2orf49	Q9BVC5	ASHWN_HUMAN	5	24.569	+	2.50752	1.52215		0.0671606	0.0963607	19.2934	19.4588	19.7465	19.4103	18.9026	19.0712	19.841	19.5289	19.6742	21.6904	21.0248	21.1044	22.1209	21.7263	21.877	22.3893	22.4269	22.5031	18.7371	20.2341	19.1351	22.2761	21.3676	22.2188	18.5605	19.6381	18.4333	18.6553	18.1447	21.1114	21.9413	18.9998	18.8159	22.218	21.9607	21.4241
COX5A	P20674	COX5A_HUMAN	7	38		0.610131	0.738294		0.686655	-0.892014	23.6457	23.5671	23.9754	24.8607	25.1363	25.2259	20.1841	20.0997	18.973	22.5777	21.9398	23.0502	22.6163	23.7627	22.8687	23.4774	23.9334	23.7834	23.2647	23.1413	23.8317	24.2635	23.25	23.902	23.3868	23.3102	23.3007	21.6259	21.3832	23.0224	21.1653	21.0286	19.8798	21.79	21.1489	21.4895
DGUOK	Q16854	DGUOK_HUMAN	4	20.5776		0.562504	-0.317282		0.799112	-0.467763	21.3755	21.7235	22.0713	20.8032	21.9267	21.7791	22.2115	21.4613	21.5531	19.5789	20.5401	20.6355	21.5164	21.2328	19.2936	21.3533	20.6433	21.5125	20.9784	21.2787	21.345	20.8974	20.786	21.0148	20.9301	20.4359	20.5156	21.8243	21.4524	21.336	21.0696	20.7132	21.136	18.6187	20.9293	21.0855
GGCX	P38435	VKGC_HUMAN	5	7.51979		0.74644	-0.347268		0.0258329	0.0196749	18.7655	19.1423	19.8488	19.6079	19.0149	20.7611	21.0084	20.4198	19.6527	19.9883	18.4952	20.1454	19.318	18.322	19.6851	19.4609	19.363	19.4248	19.4205	19.3551	19.7777	19.7217	19.4893	19.3451	19.035	19.7224	19.3501	19.6786	20.0091	20.1115	19.9552	19.2175	19.0499	20.4918	20.395	20.0704
HDDC2	Q7Z4H3	HDDC2_HUMAN	4	27.9412		2.37196	0.317664		1.21754	0.249038	22.0953	22.2613	21.4587	22.5686	22.3796	22.0568	22.6094	22.2849	21.9586	22.209	22.0917	22.2282	22.5644	22.405	22.6532	22.4374	22.3962	22.4989	22.72	22.6556	22.3429	22.1413	22.5051	22.6939	22.6059	23.1306	22.5717	22.4772	22.095	22.0621	22.0799	22.3964	22.7724	22.3279	22.2006	22.4707
JUND	P17535	JUND_HUMAN	4	16.4265		1.13509	0.449525		0.406012	0.19604	21.439	19.4976	21.1004	21.2749	20.7544	20.9297	19.8624	20.9311	19.4179	21.1337	20.8762	20.8833	21.1355	21.2418	21.4561	20.755	20.9738	20.8193	20.1011	22.0034	21.2811	21.01	21.2798	21.4381	21.4857	20.9458	21.2925	21.1183	21.1269	20.6983	20.4607	21.1352	20.6466	20.2844	20.7354	20.5232
MPC2	O95563	MPC2_HUMAN	5	44.8819		1.499	0.182096		1.29382	0.179495	21.8293	21.8115	21.7141	21.9127	21.8447	21.8006	21.5352	21.5527	21.2152	22.008	21.7391	21.8892	21.8125	21.7389	21.7683	21.9941	22.0962	21.9678	22.168	21.6259	21.7835	21.9237	22.1211	22.0374	21.8096	21.5797	21.7836	21.9529	21.782	22.1571	22.1679	21.7506	22.0989	21.676	22.1706	22.0773
NAV1	Q8NEY1	NAV1_HUMAN	5	3.03676		1.78117	-0.666963	+	1.75583	-0.712412	18.8525	19.191	19.3039	19.5681	19.3044	20.746	20.5868	20.832	20.2034	19.9032	19.6996	18.9058	19.044	18.5442	18.8495	18.4273	19.0835	19.2215	18.7322	19.3287	20.6003	19.3288	18.9434	18.9899	19.0857	18.9523	18.7827	18.4789	19.5007	18.7671	17.8626	19.8875	20.3584	18.5737	19.0027	19.2955
PPP2R5C	Q13362	2A5G_HUMAN	5	10.8779		0.982561	0.576424		0.425089	0.303504	23.0469	22.9688	23.1099	23.0345	23.0704	22.8825	22.3062	20.1851	19.9378	22.8388	23.1318	23.1335	22.9957	23.1811	22.9674	23.042	23.0978	22.945	22.6955	22.4831	23.2142	23.2648	23.2473	23.4292	22.6568	22.8846	22.8523	22.8476	23.0472	22.7455	22.8396	22.7899	22.616	22.9353	22.7386	22.3349
PRAF2	O60831	PRAF2_HUMAN	7	32.0225		0.271123	-0.120657		1.68422	0.425112	24.9531	25.385	25.0594	23.9224	24.6629	25.1476	24.592	25.06	24.4469	24.112	23.693	23.8795	24.5907	24.5384	24.6236	24.8752	24.8853	24.6848	24.2267	24.489	23.592	24.3957	24.2732	24.2915	24.7432	24.8851	25.0565	24.7986	25.1143	25.0833	24.9156	24.9183	24.9772	25.3844	25.0945	25.0442
SAP30	O75446	SAP30_HUMAN	7	25.9091		2.20064	0.766236		0.123246	0.117733	20.0594	21.3684	21.4077	20.5067	19.6622	21.907	19.7133	20.032	19.4185	21.065	21.3849	20.4916	21.5967	21.135	21.3361	20.8804	21.4033	21.3079	21.7299	21.0358	21.4676	21.0606	21.3187	21.9396	19.793	18.2232	21.1061	21.8005	20.6508	21.1682	21.4066	19.8779	21.3271	21.009	20.8202	21.2468
SPHK2	Q9NRA0	SPHK2_HUMAN	4	8.7156		0.861911	-0.284157		1.47341	-0.331293	19.2141	19.3639	19.0192	19.2197	19.2221	19.371	19.2691	19.837	20.2537	19.1451	18.6286	19.8181	19.3288	19.1429	19.2941	19.5576	19.5226	19.4735	19.2657	18.8042	19.259	18.3543	18.0329	18.9163	18.5459	19.0584	19.251	18.9963	19.0662	19.0681	19.5713	18.7445	18.7591	18.9432	19.0812	19.3008
SUPT7L	O94864	ST65G_HUMAN	5	13.7681		1.77178	-0.600643	+	1.99492	-0.801705	20.5889	21.5201	20.3759	21.267	20.5448	21.744	21.2863	19.6261	19.9269	20.3172	20.2701	20.6795	20.3993	20.4865	20.5636	20.2865	20.4791	20.1849	19.1516	19.9537	19.9697	19.4673	19.5037	20.4931	20.6212	19.9951	21.0181	20.6342	19.3857	19.5292	20.2702	18.5666	20.2258	19.0814	19.1073	20.0915
TMCO1	Q9UM00	TMCO1_HUMAN	6	23.8494		0.218421	0.0538106		0.444713	0.0800508	24.6369	24.7344	24.7197	24.5686	24.4839	24.6989	24.3195	24.1504	24.077	24.7296	24.9066	24.7993	24.6025	24.6464	24.311	24.7017	24.8223	25.0284	24.4246	24.8068	24.1471	24.5372	24.7121	24.7305	24.7078	24.6863	24.6924	24.3554	24.6668	24.8416	24.4884	24.6843	24.7225	24.4697	24.6937	24.7766
TMEM68	Q96MH6	DIESL_HUMAN	5	17.5926		0.269499	-0.158011		0.0437989	0.0204862	20.7207	20.4878	20.9	20.6718	20.5274	20.4009	20.8966	19.318	19.8945	20.8822	20.5577	20.0976	18.6528	20.8478	20.5952	20.9152	21.0641	20.5178	19.5429	20.4252	19.2666	20.6116	20.575	20.4448	20.4304	20.7921	19.7905	20.3988	20.2629	20.4129	20.9438	20.5625	20.9598	20.5547	20.044	20.4488
TRIM65	Q6PJ69	TRI65_HUMAN	5	11.0251		0.00455705	0.00228087		0.317773	0.0668241	20.2139	20.0134	20.098	20.0878	19.6823	19.894	20.3972	19.9998	20.2177	19.9215	19.729	20.2784	20.3225	20.2626	20.4232	20.6322	20.5047	20.6409	19.4512	19.6991	18.825	20.008	19.5619	20.2291	20.473	20.1158	19.9947	20.0882	20.3122	20.2393	20.4229	19.5777	20.0109	19.9135	20.085	20.1017
YES1	P07947	YES_HUMAN	4	10.4972		0.968305	0.427132		0.669618	-0.379108	20.7488	19.5075	20.731	18.8976	19.4496	20.2925	20.493	20.2432	20.6511	21.0291	21.497	20.9207	20.7486	20.9929	20.9605	21.2586	20.4253	21.22	19.6402	20.948	20.7341	21.2204	20.3682	21.0698	19.9322	21.002	20.1376	20.7461	19.3268	20.4668	19.226	20.3582	18.5767	19.6166	20.0002	20.5227
ALG6	Q9Y672	ALG6_HUMAN	5	11.4398		0.388115	-0.386872	+	2.19008	0.979783	21.3942	21.3012	21.8502	21.0321	21.7552	21.8676	19.5319	20.6296	19.496	18.9693	21.3232	21.6241	19.3224	21.6598	21.1848	21.496	21.4578	21.2471	19.3166	19.3439	18.9307	21.7537	21.6162	18.8032	20.4002	21.8329	21.9064	22.1854	22.1042	21.9393	22.0351	21.8613	22.2656	21.9785	22.2309	21.7922
ARL6IP5	O75915	PRAF3_HUMAN	9	30.8511		3.94703	-0.516436		0.568754	-0.0978195	24.5817	24.3663	24.6051	24.5187	24.2669	24.3772	24.2793	24.4187	24.3441	24.0166	24.0061	23.8202	23.6969	23.6189	23.6008	23.6418	23.3428	23.4623	24.0397	24.359	24.132	23.6801	23.847	23.9824	24.1215	23.8643	24.4113	24.1578	24.1638	24.1289	24.5154	24.3403	24.2803	24.0576	24.0847	24.3013
C11orf98	E9PRG8	CK098_HUMAN	5	47.1545		1.97386	0.79038		1.22756	0.593626	23.0742	22.9957	22.7342	22.8932	23.2599	22.5749	23.5158	21.3038	23.186	24.1339	24.6506	24.5902	23.925	23.3199	24.1834	24.0265	23.9256	24.1444	24.0206	23.9931	24.026	24.4383	24.6682	23.7258	23.0547	23.3571	22.9374	24.3301	24.2056	24.0655	24.0427	24.2528	24.1331	23.9558	23.9038	23.7973
CHTOP	Q9Y3Y2	CHTOP_HUMAN	7	23.3871		4.48782	0.407204		1.46178	0.18153	25.1034	24.8077	25.0422	24.2437	24.7476	24.6733	25.0478	24.9861	24.731	24.8295	25.0269	25.1195	25.3597	25.2084	25.2185	25.3863	25.2912	25.2908	25.3928	25.3184	25.2819	24.9943	25.2559	25.2472	24.9452	25.021	25.029	25.0599	25.0865	25.1016	25.0115	25.1215	24.7482	24.9955	25.1683	25.249
CIAO3	Q9H6Q4	CIAO3_HUMAN	4	12.1849		1.4872	0.349901		0.10992	0.0571036	19.173	19.0386	19.3804	18.187	18.3473	19.0847	18.9644	19.7521	19.3694	19.3131	18.9854	19.2555	19.3067	19.4817	19.4509	19.1356	19.3761	19.5846	19.415	19.1391	20.192	19.1731	19.1112	19.6839	18.3132	18.5051	18.9608	19.4476	20.1177	19.6145	19.0979	18.8712	18.7289	18.7621	19.544	19.5731
DBI	P07108	ACBP_HUMAN	7	66.6667		0.572466	-0.289524	+	2.93292	-0.995804	24.5362	24.4744	24.5823	25.7549	25.8511	25.713	26.0019	25.551	25.7059	24.4829	23.7393	24.4557	24.8211	24.6841	24.8123	24.1647	24.1238	24.0667	25.3291	25.0581	25.0081	25.007	24.9247	25.3747	24.1441	23.8092	24.2442	24.6547	24.3128	24.8233	23.4824	23.4809	23.0766	24.3507	23.9887	24.5313
DXO	O77932	DXO_HUMAN	5	14.6465		0.242801	0.127511		0.133536	-0.0829393	19.5819	19.5708	18.138	19.2293	19.4391	20.3571	19.7576	20.7856	20.1385	20.0312	18.899	19.4449	20.1547	19.8011	19.1054	19.6435	20.0446	19.8349	19.7672	19.2677	20.0727	19.6539	19.476	20.0813	19.8214	19.6957	19.5078	20.1336	19.0057	19.9897	19.915	19.4224	18.6819	19.0671	19.1268	20.0107
DYNLL1	P63167	DYL1_HUMAN	12	65.1685		0.887187	-0.171817		2.2355	-0.39225	26.6433	26.6268	26.699	27.168	27.1591	26.8298	26.3745	26.3411	26.3508	26.1865	26.1419	26.0788	26.4105	26.344	26.3615	26.5618	26.3829	26.3362	26.263	26.3737	26.3937	26.4753	26.3392	26.296	26.6168	26.4905	26.3092	26.004	26.1416	26.1518	26.2052	26.0336	26.3224	25.8644	25.7841	25.969
ERH	P84090	ERH_HUMAN	9	55.7692	+	3.04348	-0.878322	+	5.53456	-1.52709	26.6277	26.3107	26.5173	27.4384	27.5511	27.4497	27.4391	27.3869	27.143	25.8402	25.5393	25.6977	25.8453	25.8146	25.902	25.7229	25.7878	25.5877	25.9266	25.3797	26.0533	26.2822	26.0864	26.0126	24.5763	25.9091	25.8407	25.4911	25.1914	25.2164	25.0796	24.8131	24.9307	25.2858	25.0488	25.233
FAM210A	Q96ND0	F210A_HUMAN	6	21.3235		1.09827	0.257112		0.806847	0.24905	22.4322	22.4578	22.5754	22.2751	21.7494	22.3386	22.3989	22.4001	21.8601	21.684	21.3174	22.3819	22.5025	21.7163	22.7943	22.4634	22.3934	22.3602	22.5184	22.3207	22.739	22.5803	22.3691	22.1986	22.233	22.5654	21.582	22.4543	22.7025	22.7142	22.8375	22.2943	21.5712	22.4043	22.7135	22.7873
FTSJ1	Q9UET6	TRM7_HUMAN	4	17.6292		1.79999	-0.335458	+	2.70942	-1.16375	22.3769	22.2538	21.8315	22.0997	21.8127	22.6883	21.6702	21.9852	21.8625	21.6603	21.5621	22.0837	21.5862	21.6157	21.856	21.5677	21.6877	22.1113	21.6515	22.2354	21.4428	21.1567	21.5781	21.3725	18.8134	18.5535	21.4926	21.651	19.9225	21.4102	21.5873	21.4236	21.1616	21.4091	21.1251	21.3721
HMGN1	P05114	HMGN1_HUMAN	8	58		0.171108	-0.0803955	+	2.87029	-0.730023	24.3745	24.9063	24.7993	23.8534	25.2666	24.8921	25.7641	25.3592	25.9431	25.2193	24.9099	24.8451	24.7631	25.0606	25.168	24.5677	24.6826	24.1982	25.397	25.1722	25.1203	25.1366	24.9532	24.9485	23.9991	23.9895	23.8215	25.0502	24.5761	24.4305	23.9084	24.0179	23.8868	24.4762	24.6962	24.5201
MAFG	O15525	MAFG_HUMAN	4	35.8025		1.01635	0.323973		0.0620276	-0.0459185	19.2302	18.6278	20.0952	19.4237	20.2508	20.1813	20.107	19.8274	19.8288	20.4384	20.5934	20.7175	20.0493	20.0099	20.0228	20.277	20.2402	20.3408	20.8315	20.167	20.224	20.1667	20.4964	20.3835	19.3039	19.6668	19.4771	20.2796	20.4231	20.2486	20.3402	20.0145	20.1705	20.5356	20.3292	17.9814
MINDY3	Q9H8M7	MINY3_HUMAN	5	13.0337		0.915054	-0.294209		0.122112	-0.0517975	20.8663	20.6605	20.7286	21.1424	21.15	21.1377	20.3741	21.5867	19.7248	20.2658	20.5331	20.3847	20.6295	20.5733	20.5071	20.4618	20.2193	20.2904	21.112	20.8258	19.6652	20.5014	20.3371	19.9014	20.7137	20.3753	20.3322	20.7524	20.5567	20.3265	21.1211	20.8803	20.7997	20.8867	20.3658	20.8229
NRM	Q8IXM6	NRM_HUMAN	5	22.1374		0.413764	0.0720123		2.64763	-0.428206	21.8437	21.3483	21.6931	21.5605	21.2089	21.2744	21.2466	21.3594	21.7094	21.3952	21.4972	21.4883	21.1748	21.7885	21.55	21.4528	21.5127	21.712	21.5768	21.7543	21.5134	21.5583	21.1924	21.7032	21.5336	21.6916	21.203	21.0899	20.8561	21.1815	20.8342	21.0432	20.8495	20.2049	21.1602	20.8391
NUDT4B	A0A024RBG1	NUD4B_HUMAN	4	32.0442		3.44053	-0.54576		1.37509	-0.465522	21.5649	21.3296	22.0191	22.1036	21.9312	21.6351	22.1618	22.048	22.2025	21.794	21.613	21.5275	21.2375	21.4117	21.6871	21.0235	20.9449	21.0396	21.7634	20.9815	21.9113	21.1716	20.8937	21.3155	21.851	21.47	21.4262	21.6994	19.3025	21.6774	21.8774	21.4633	21.4406	21.5941	21.5609	20.9812
PTPN2	P17706	PTN2_HUMAN	4	13.9759		0.550928	0.236955		0.823991	-0.31009	20.3045	20.1801	20.0387	20.0537	19.7649	20.0153	19.756	19.1666	19.5056	20.948	19.8392	20.9767	20.2581	20.819	20.4987	20.3512	20.8487	20.6478	19.1291	20.1159	19.3866	20.4778	20.4451	20.4147	20.1303	19.9628	20.1892	20.3764	19.4762	19.703	19.0121	20.2015	19.4993	20.1034	19.1178	19.0562
RPLP2	P05387	RLA2_HUMAN	11	50.4348		2.27267	-0.420502	+	5.71759	-1.18877	28.1273	28.2716	28.5493	28.6648	28.495	28.5086	28.3642	28.2861	28.1143	27.8576	28.1397	28.0717	28.0026	28.1177	28.0176	27.7316	27.6827	27.9454	27.2889	27.2471	27.3997	28.5528	28.3132	28.1046	28.0203	28.2739	27.816	26.8281	26.7791	26.6102	26.9017	26.8876	27.0083	26.5245	27.023	26.5121
RYBP	Q8N488	RYBP_HUMAN	4	25.4386		1.26263	0.485247		0.304276	-0.226112	20.817	20.4539	19.5357	20.2786	19.3188	20.2896	20.1807	20.076	20.3365	21.1216	21.192	21.4417	21.0094	21.333	21.2846	20.7896	20.6987	20.4701	21.357	19.8792	21.0052	21.5264	20.1407	21.3712	20.0697	19.4299	20.5045	18.6676	18.5749	20.479	20.7106	20.9346	19.6245	21.4672	20.853	21.0134
SEMA4C	Q9C0C4	SEM4C_HUMAN	4	6.96279		0.199965	0.103457	+	2.16901	-0.656943	19.3032	19.4633	20.6084	20.5011	21.1414	20.2127	19.7224	19.7644	20.5018	20.6991	20.802	20.7647	20.7748	20.5484	20.2742	19.987	20.4099	19.7769	20.96	20.745	20.7648	20.7788	19.6549	20.0515	19.6407	20.4216	19.845	18.9677	19.8605	19.5996	20.1164	19.3123	19.6931	19.9842	18.6864	19.4735
STK11IP	Q8N1F8	S11IP_HUMAN	4	5.33088		0.0882736	0.0443629	+	2.80658	0.644362	20.3152	21.1184	21.4196	20.2321	20.3683	20.1793	20.3132	21.4196	19.5445	20.9584	20.7766	20.7776	20.7723	20.8253	20.8982	20.8492	20.7054	20.8848	20.2049	19.868	20.5273	20.9018	21.014	20.5039	21.3514	21.5138	21.278	21.0535	21.3508	20.7241	21.5063	21.1933	21.1538	21.3473	21.7013	20.9813
TMED1	Q13445	TMED1_HUMAN	7	25.5507		1.17809	-0.163721	+	4.20732	-0.551018	22.5405	22.6731	22.561	22.6727	22.7648	22.7848	22.2663	22.7737	22.667	22.5043	22.1702	22.6603	22.1595	22.5003	22.0925	22.126	22.4442	22.5851	22.7292	22.3916	22.3347	22.472	22.4646	22.7742	22.5658	22.4489	22.1671	21.5809	22.011	21.5058	21.8565	22.3476	22.0265	22.1533	21.6804	22.0824
YIF1A	O95070	YIF1A_HUMAN	4	19.7952		0.000648633	-0.000389099		0.27903	0.131272	22.9687	22.8172	22.9096	23.1716	22.7891	22.8887	23.1551	20.5526	22.8433	22.492	22.5242	22.3355	22.6158	22.7631	22.5424	22.808	22.7113	22.745	22.6033	22.596	22.6345	22.3757	22.686	22.3619	22.8463	22.7947	22.7488	22.8538	22.7909	22.6854	22.5764	22.6997	22.8323	22.5874	22.7253	22.8818
AAGAB	Q6PD74	AAGAB_HUMAN	5	18.7302		0.00633774	0.00656128		0.641771	0.277903	22.0203	21.5814	21.8248	22.2938	21.9028	21.2404	20.7239	21.5799	21.6751	22.7207	23.2056	22.924	22.06	22.488	21.9567	22.6773	22.5706	22.6633	19.8114	19.9603	22.0183	22.5957	22.4952	22.4747	22.0933	23.0886	22.4798	21.9839	22.1983	22.017	22.3443	22.0949	22.3813	22.133	22.0292	22.184
COMMD2	Q86X83	COMD2_HUMAN	5	29.6482		0.16261	-0.13768		0.627514	-0.461316	20.7915	21.4726	21.3842	21.4376	21.2611	21.572	21.2438	20.6087	18.5348	21.6169	21.9494	21.8395	20.9549	21.4052	20.9862	21.3106	21.1564	21.5594	20.7767	19.2335	19.9345	21.7073	21.7452	21.2902	21.5435	21.307	20.8997	18.2866	20.8368	20.6161	21.1924	19.2903	21.1025	21.3459	21.0089	20.7465
CYBC1	Q9BQA9	CYBC1_HUMAN	7	31.5508		0.418338	0.327721		0.0121608	-0.0167378	22.1402	21.704	21.9829	22.1557	22.2629	22.2822	19.7262	20.5022	22.8293	21.6075	18.6321	21.4518	21.9861	21.9782	21.4644	21.0686	21.7123	21.3252	22.0364	22.2422	22.1046	21.9142	21.518	21.8594	22.2186	21.739	22.1215	21.8772	21.8259	22.1585	21.1714	20.7366	21.5626	21.5295	21.9898	18.1457
HLA-H	P01893	HLAH_HUMAN	3	16.2983		1.06868	0.759629	+	3.0681	1.36298	18.9882	19.6453	21.1036	21.7114	21.6695	19.3394	22.2779	19.1882	19.6931	20.9336	21.284	22.0491	21.425	21.9402	21.8118	20.9372	21.5193	21.5379	19.0424	22.2994	21.2517	21.8486	21.7369	21.6484	21.8753	21.8268	21.7963	21.918	22.2464	22.3238	22.1352	22.1953	22.2301	21.9074	22.1026	21.6821
JAGN1	Q8N5M9	JAGN1_HUMAN	10	32.2404	+	5.44601	-1.04384	+	4.05072	-0.815873	23.7527	23.938	23.6842	24.2871	24.0927	24.3532	24.5593	24.2297	24.5627	23.0824	23.2593	22.9338	22.7356	22.7292	22.7869	22.7278	22.8475	22.9765	23.0367	23.0353	23.1001	22.9149	22.8789	22.4399	23.0588	23.3665	23.191	23.1633	23.2402	22.9814	23.1694	23.2705	22.8064	22.8148	22.8487	23.0339
LEO1	Q8WVC0	LEO1_HUMAN	6	8.85886		1.9117	0.690872		0.638332	0.334904	22.8286	22.2407	22.5894	22.681	22.1616	22.5458	22.2125	20.0907	21.965	23.2186	23.357	23.1831	22.9199	23.3286	23.0336	22.975	23.1778	22.9735	23.4591	23.1329	23.2406	23.1624	22.9549	23.0064	23.2399	23.0543	22.8443	22.3408	23.1373	22.4978	23.0268	23.1197	22.698	22.494	22.0147	22.6252
LPGAT1	Q92604	LGAT1_HUMAN	5	15.9459		0.467404	-0.322265	+	1.62845	-0.799503	19.1348	18.1914	21.0869	20.8133	20.6723	20.2953	20.6086	20.1379	20.6349	20.2217	20.7606	20.5608	18.9065	18.4018	20.4191	19.5234	20.3184	20.442	19.168	21.0518	20.2233	20.7861	19.6384	20.3726	20.7335	20.6471	18.9552	18.5366	18.892	19.0136	20.6248	18.9851	19.6086	18.6743	19.5611	19.2925
PAXIP1	Q6ZW49	PAXI1_HUMAN	5	5.51918		1.56607	0.537229		0.759888	0.320813	19.1039	19.3654	19.284	17.527	18.7348	19.5986	19.6009	19.4779	19.6691	19.5074	20.1226	19.5228	19.7977	19.9301	19.6172	20.1261	19.9063	20.2177	19.29	19.5872	20.6402	19.1399	19.4106	20.2981	20.284	19.1283	20.0096	19.0345	19.7819	19.5108	19.3283	19.0101	19.597	19.7381	20.372	19.5694
POLR2I	P36954	RPB9_HUMAN	4	47.2		0.347697	0.231846	+	1.29622	-0.758227	21.1901	20.8774	21.3316	22.0538	21.6431	21.7278	19.6688	20.4356	18.7745	20.7452	21.0015	21.0569	20.9872	20.2983	20.7565	20.8235	21.349	20.9451	21.0902	21.4925	21.2489	20.5525	22.1882	21.5565	21.197	21.3664	21.106	20.5036	19.9453	19.7504	19.3038	19.3233	20.4706	19.0048	20.6146	18.8217
RPS26	P62854	RS26_HUMAN	9	51.3043		0.584328	-0.277321		0.362355	-0.208738	27.7301	29.1086	27.7998	27.8188	27.7018	27.723	27.5775	27.5465	27.5107	27.7187	29.3346	29.2119	27.3838	27.4116	27.5923	28.6175	27.3738	27.5442	28.0175	28.1921	27.6699	27.6218	27.4938	28.5358	27.5446	28.8008	27.5309	27.4124	27.5726	27.6191	28.7461	27.5933	28.0851	27.0605	28.6381	27.6737
S100A6	P06703	S10A6_HUMAN	12	65.5556	+	2.89188	-1.03572	+	4.52967	-1.70235	28.8976	29.1008	29.1176	30.2146	30.3532	30.4782	29.5611	29.7907	29.4335	27.9046	28.0108	27.9545	27.8473	28.0519	27.9194	28.1081	28.2166	27.9576	27.8945	28.2667	28.1701	28.5379	28.469	28.9494	27.5352	28.1022	28.0359	27.8844	28.0824	27.8792	26.5206	26.6971	26.319	28.0792	27.4973	27.7565
SDR39U1	Q9NRG7	D39U1_HUMAN	5	20.1365		1.31315	0.66067	+	3.40548	1.17271	19.2739	20.6706	19.1282	19.6947	21.744	18.7384	20.0987	19.55	19.4276	20.6844	20.3778	18.3607	21.0334	20.5403	19.6618	20.7795	20.8252	20.8118	20.2451	20.8756	19.435	20.9383	20.7331	19.798	21.1894	20.9706	20.7265	21.0698	21.0968	20.5369	21.1606	20.8449	21.2663	21.1479	20.7732	21.0389
SEC11A	P67812	SC11A_HUMAN	7	32.9609	+	5.97196	-0.811653	+	7.73098	-0.931565	23.4264	23.49	23.5909	23.4847	23.2273	22.9422	23.2696	22.8737	23.3339	22.6764	22.8494	23.0127	22.2341	22.4899	22.2307	22.2062	21.7259	22.7943	22.3294	22.316	22.7126	22.3924	22.2444	22.7614	22.6373	22.2151	22.0605	22.0722	22.2718	22.0938	22.3987	22.4132	22.3061	22.4992	21.7925	22.238
TATDN3	Q17R31	TATD3_HUMAN	4	21.5328		0.865654	0.630148		0.0361455	-0.0413814	21.1621	20.9635	21.3511	20.7885	19.439	18.2024	20.1086	19.8552	20.5656	20.8783	20.5009	18.7792	21.1973	21.4302	21.553	21.4806	21.5555	21.5285	20.9851	19.8504	21.4624	20.8381	20.0794	18.1955	20.3168	19.0756	19.6644	21.1451	21.4175	19.1635	21.4569	19.14	21.2506	19.0996	19.3543	21.0134
UCKL1	Q9NWZ5	UCKL1_HUMAN	5	10.7664		0.62591	0.413171	+	1.82693	0.817117	21.0981	21.4325	21.7832	21.0654	19.1729	19.3444	19.8799	20.4287	18.7804	21.6615	21.1865	21.3878	21.3372	20.4664	21.4066	21.3953	20.8188	21.3715	20.9649	21.3853	19.624	21.0165	21.4138	20.979	21.4008	21.2654	21.3979	21.5376	21.6085	20.9665	21.3128	21.6505	21.3744	21.6104	21.6988	21.203
URM1	Q9BTM9	URM1_HUMAN	5	58.4158	+	4.77574	-2.65875	+	4.66944	-2.65544	22.7225	22.6659	23.0443	23.455	23.5883	23.8987	19.7355	19.7863	19.9128	21.3327	21.1051	21.5438	18.9919	18.4575	19.5394	17.8486	19.0426	20.1467	19.3632	19.3382	19.4999	19.2002	20.4227	19.0352	20.5525	19.4747	18.6491	20.0605	18.5307	19.5718	18.7091	19.2216	19.082	19.9455	19.2991	17.829
BLOC1S2	Q6QNY1	BL1S2_HUMAN	4	42.2535		0.781934	-0.306144	+	2.09784	-0.657945	19.6316	19.7127	19.8457	20.7528	20.6868	20.9464	20.3429	19.4495	20.2891	20.0375	19.7271	19.5321	19.7716	19.3875	19.8497	20.2073	19.6542	20.0186	18.6869	19.1216	19.5473	20.1769	20.491	20.3677	20.0658	19.7005	20.3822	19.8119	19.6818	18.3259	19.6645	19.1969	18.907	19.546	18.7878	18.9884
CNPY4	Q8N129	CNPY4_HUMAN	7	24.1935		0.35921	0.132553		0.880412	-0.272784	22.0277	21.5516	21.5893	22.5229	22.1698	22.2958	22.0581	22.8024	22.0817	21.1662	21.2638	21.185	21.972	22.1425	21.9066	21.9395	21.9054	21.8433	22.3338	22.3223	21.7966	21.8401	21.8863	22.4164	21.2296	21.767	21.4211	21.9039	21.5338	21.9593	21.7896	21.661	21.3257	21.353	22.0577	21.4393
ITPK1	Q13572	ITPK1_HUMAN	4	14.4928		0.11772	-0.126648	+	2.67105	1.11102	21.8241	21.0571	19.8992	20.9556	19.4774	19.086	21.0136	19.9613	21.4632	21.9018	22.2089	22.117	21.8443	21.4769	21.7475	21.3664	21.5693	20.93	19.1821	20.9006	19.997	21.3219	19.6003	19.5091	22.3286	22.1525	22.3793	21.6726	22.0408	21.9073	21.9287	22.031	21.5443	22.1742	21.7336	22.4044
KGD4	P82909	KGD4_HUMAN	5	58.2524		1.01694	-0.256424		0.0437657	-0.014002	22.6185	22.6238	23.1384	23.1344	23.0995	23.2239	23.4331	23.7516	23.2408	22.7972	22.5976	22.9292	22.9021	22.8448	22.7643	22.9411	22.8723	23.122	22.2784	22.0002	22.4853	22.8858	23.2687	23.1456	23.1735	22.9628	23.3655	22.748	23.0086	22.8416	23.2699	22.811	23.1154	23.0812	22.9979	23.0443
LRRC57	Q8N9N7	LRC57_HUMAN	7	25.1046		0.524533	0.230218		0.873391	0.281017	20.9743	21.2554	21.0955	20.9579	21.1695	21.4578	20.4833	20.6767	19.1776	20.9658	21.1751	20.95	21.0356	20.896	21.3368	21.6026	21.4181	21.5799	21.4634	20.7603	19.9743	21.2451	20.7183	21.0711	21.4293	21.2324	21.262	20.8041	21.1935	21.1915	21.2593	20.8916	21.4375	21.0251	20.8445	21.1403
MRPL48	Q96GC5	RM48_HUMAN	9	28.3019		0.981119	-0.15739		1.24504	-0.198163	22.9551	22.6931	22.4974	22.4817	22.7983	22.4521	22.585	22.8335	23.0493	22.5065	21.8991	22.4069	22.4657	22.347	22.4509	22.3332	22.2461	22.4103	22.5066	22.5327	22.6194	22.35	22.554	22.4535	22.2946	22.0469	22.4709	22.5296	22.3635	22.4254	22.5376	22.6563	22.4688	22.3817	22.3239	22.281
ORC2	Q13416	ORC2_HUMAN	5	10.3986		0.0918344	-0.0437482		0.244588	0.103384	19.579	20.0425	21.2215	19.7649	19.5878	20.1332	20.958	19.6762	20.492	20.5144	19.9761	20.6492	20.1558	20.3221	20.6019	20.4684	20.4404	20.2667	20.148	19.9233	19.676	19.8572	20.3716	19.8386	20.5642	20.32	20.7589	19.8457	20.5538	20.5567	20.2083	20.0874	20.0882	20.0059	20.6426	20.2039
POLR3K	Q9Y2Y1	RPC10_HUMAN	4	55.5556		0.16754	-0.066498	+	2.17526	-0.790434	20.722	21.0244	21.2922	21.4262	21.5284	21.3137	21.805	21.1901	21.5984	21.5357	20.8358	21.0047	21.0749	21.0544	21.3196	21.2513	21.3214	21.2017	21.1831	19.9452	21.5986	21.599	21.3006	21.6289	21.1473	19.8852	21.1647	19.7975	20.8705	20.515	20.3345	18.3615	20.1556	21.2779	21.1162	21.1656
POMGNT1	Q8WZA1	PMGT1_HUMAN	3	9.09091		0.5311	0.302309		1.79255	0.579173	19.8099	18.9167	19.3274	19.3052	18.8356	20.6063	19.5814	19.7529	19.5434	20.4391	20.2306	19.4893	20.1925	20.3376	20.1992	20.112	20.1569	20.1015	21.1738	20.7443	20.2398	18.7605	18.5236	18.9236	19.5095	19.5591	19.4663	20.5857	20.5564	20.1851	20.6578	19.6538	20.4188	20.7307	20.575	20.8895
PPP1CC	P36873	PP1G_HUMAN	5	18.5759		1.35641	0.221589		1.34679	0.217361	23.7695	23.9266	23.2648	23.7266	24.0055	23.8698	23.8583	24.0919	23.7271	24.2671	24.2838	23.9306	24.0672	24.1968	24.4888	23.9059	24.0952	23.9026	23.9997	24.1431	23.7551	24.0338	24.2243	24.5683	24.3663	24.2677	24.4291	24.1536	24.1681	23.7734	24.0539	24.0174	23.9192	24.1977	23.6992	24.2843
PRMT6	Q96LA8	ANM6_HUMAN	5	16	+	2.63714	1.30055	+	2.24719	1.27425	21.065	21.3895	21.0395	18.1177	19.6664	21.1062	20.2736	18.3028	19.252	21.6005	19.6345	19.194	21.9161	21.5874	21.7957	21.6944	21.5526	21.944	20.9893	20.3459	21.6808	20.9667	21.0414	20.7338	21.1465	21.1199	21.6443	21.6764	18.9595	21.3937	21.9042	22.0241	21.657	21.2744	21.6001	21.5325
PTER	Q96BW5	PTER_HUMAN	4	17.192		1.32103	0.573839		0.119224	0.0885013	19.6118	20.3816	19.6772	20.1937	20.2992	20.8987	19.1556	19.3703	20.4683	19.5484	19.8626	18.813	20.8499	20.4096	20.8365	20.974	21.0643	20.9349	19.202	18.9688	20.8868	19.7309	20.4275	20.881	20.7132	20.7188	18.2677	19.4996	19.013	20.2557	20.6668	20.871	20.0631	19.9531	19.5366	19.7838
RXRG	P48443	RXRG_HUMAN	6	12.959		0.164039	-0.14101	+	2.18559	0.642658	19.9591	19.3339	20.0142	19.8183	19.0933	19.5913	20.8309	20.574	20.3072	19.4679	18.6285	19.8387	20.0312	20.3039	20.3245	20.8929	20.4161	20.8248	17.8631	19.3739	18.8917	19.5047	19.3812	17.9569	21.1085	20.8744	20.4356	20.6683	20.594	19.993	20.5897	20.4121	20.6165	20.2108	19.9928	19.6734
SRP9	P49458	SRP09_HUMAN	9	69.7674		0.286711	-0.0507924		5.22535	-0.317792	26.193	26.3318	26.0243	26.4342	26.3195	26.2469	26.4868	26.5954	26.1825	26.2655	26.2715	26.4472	26.0666	26.1877	25.7696	26.2617	26.1761	26.2033	26.432	26.5619	26.2326	26.5064	26.3395	26.4517	26.1382	25.9503	25.9261	26.1943	26.1082	25.9528	25.9063	26.0078	25.9284	26.058	25.9384	25.8764
STRN4	Q9NRL3	STRN4_HUMAN	5	7.96813		0.945621	0.288486		2.40893	0.503746	21.2712	20.7236	21.2168	21.4484	21.0882	20.9499	20.8985	19.6378	20.8968	21.5539	21.1711	21.279	21.5667	21.4123	21.5012	21.3114	21.2709	21.3449	21.4201	20.4161	20.8916	21.6254	21.6621	21.1743	21.3058	21.7892	21.8702	21.2142	21.4578	21.2734	21.4144	21.5432	21.3483	21.6952	21.7518	21.5167
TCEAL4	Q96EI5	TCAL4_HUMAN	4	27.907		0.228084	-0.122118		1.54637	-0.509636	19.6323	19.3037	19.197	20.3422	19.815	19.8554	20.0656	21.2226	20.7942	19.859	19.3174	19.2588	19.722	20.3728	20.3014	19.7529	19.8238	19.6926	19.8435	19.9678	18.7177	20.1232	19.5635	19.3167	19.6059	19.3261	19.8215	19.0975	19.0074	19.3769	20.3811	19.0295	19.2921	19.1019	19.4394	19.0682
TMED8	Q6PL24	TMED8_HUMAN	6	18.4615		0.557408	0.32406		0.619794	0.273449	21.437	21.0892	20.7562	20.8004	21.0312	21.09	19.099	19.6563	20.4203	21.4408	21.2186	21.2834	21.5802	21.0131	21.4723	21.5178	21.641	21.52	20.4371	20.5971	19.2634	21.2628	21.3843	21.5221	21.1416	21.2386	21.0083	20.5945	20.7998	20.9439	21.1525	21.1671	21.5935	20.9774	21.3942	20.5925
UBE2H	P62256	UBE2H_HUMAN	7	32.7869		1.44058	0.921997	+	1.57652	0.981994	21.2378	21.3184	21.7787	22.4448	22.1805	18.4636	20.6688	19.8386	18.4772	22.1302	21.8473	22.1748	21.5822	22.0046	21.9832	22.0483	21.849	22.1426	22.1268	21.7661	22.4064	21.5294	21.9759	22.2103	22.3334	21.8557	22.1831	21.9355	21.8882	21.5483	22.332	22.2805	22.0429	21.7501	22.0316	22.1635
ZBTB21	Q9ULJ3	ZBT21_HUMAN	4	5.62852		0.0364994	-0.0246965		0.314282	-0.166093	19.2949	18.5929	18.762	19.0207	19.1789	19.1721	20.516	20.8042	18.7246	18.8685	18.7006	18.829	19.5469	19.652	19.3019	19.4088	19.3333	19.8023	19.0067	19.3796	18.4555	18.5666	18.9932	18.7211	18.3277	19.4098	18.4984	19.2485	19.3367	19.2303	19.3269	18.5732	19.094	18.9623	19.0095	19.454
APOBEC3C	Q9NRW3	ABC3C_HUMAN	6	32.1053		0.100668	0.0971271		0.117393	-0.16637	21.9814	21.7557	21.6199	21.6933	20.1674	19.7265	22.0247	20.1783	19.252	21.6145	21.5663	21.8443	21.7349	21.5715	21.6704	21.752	20.8687	21.5912	21.6508	19.5986	21.3729	21.4105	19.6011	21.7674	17.8473	18.527	21.1749	22.1787	21.829	21.9028	21.9735	22.2053	21.8063	21.7746	21.5712	18.6374
ATPAF2	Q8N5M1	ATPF2_HUMAN	5	21.1073		0.828339	-0.196191	+	2.9867	-1.13433	21.6484	21.5469	21.8013	21.8111	21.5352	21.3799	21.0762	21.365	22.2272	21.4712	21.6358	21.1762	21.3548	20.9666	21.3305	21.2267	20.864	21.6402	21.9441	21.5701	20.8797	21.3858	21.6653	21.4925	21.4161	20.8814	18.8803	20.8801	20.1221	19.8994	21.8439	21.0872	21.3243	19.9613	20.1085	18.658
CLTA	P09496	CLCA_HUMAN	16	24.5968	+	4.62368	-0.857516	+	9.07752	-1.84338	25.8475	25.6601	25.512	26.0551	26.1764	26.0921	26.18	26.3583	26.1272	25.6229	25.6316	25.3287	25.3886	25.2361	25.3889	24.9584	24.8566	25.0322	24.4617	24.3066	24.322	25.6124	25.3167	25.4214	24.6938	24.4373	24.4866	22.7902	23.8538	23.5729	23.9466	23.9019	23.7419	24.2633	24.652	24.131
CT45A1	Q5HYN5	CT451_HUMAN	5	32.2751		1.02701	0.745214		1.04569	0.748702	23.5785	21.7821	24.1646	23.3509	22.2201	22.6208	20.2007	19.6669	23.3684	23.5781	23.615	23.7252	23.3261	23.654	23.6296	23.4505	23.259	23.4393	23.4128	23.9696	23.0212	23.5159	23.319	22.8167	23.3026	23.3116	22.9513	23.4606	23.5828	23.7823	23.2981	23.4022	23.7032	23.3766	23.5282	23.1561
CTAG1B	P78358	CTG1B_HUMAN	5	33.8889	+	9.76823	-0.860125	+	11.6243	-0.849972	23.8173	23.6998	23.6215	23.701	24.1718	23.9185	23.8615	23.608	23.8436	23.4992	23.6349	23.516	22.9721	22.7197	22.7179	22.6725	22.7942	22.7167	23.0991	23.1186	22.6382	23.0498	23.1004	22.9723	22.8674	22.9644	22.8996	22.8787	22.8325	22.6834	23.0179	22.8608	22.8923	22.8228	22.9911	22.9824
DYNLRB1	Q9NP97	DLRB1_HUMAN	5	63.5417		0.301058	-0.0915006		3.76487	-0.49032	23.7662	23.5221	23.9295	24.1115	23.6858	24.1731	24.4114	24.2285	23.944	23.4647	23.8214	23.8259	23.7127	23.7888	23.867	23.5697	23.3303	23.1015	23.7737	23.8729	24.0198	24.2956	24.3131	24.1412	23.4856	23.6956	23.9356	23.3774	23.4458	23.1217	23.1338	23.3555	23.0882	23.4469	23.5607	23.3534
FADD	Q13158	FADD_HUMAN	3	29.3269		1.86722	0.730954		0.651444	0.326456	22.1639	22.0881	22.7305	21.9508	22.2159	21.9876	22.3339	20.5266	19.7329	22.6112	22.4853	22.0646	22.7765	22.5884	22.4652	22.8344	21.87	22.3564	23.0321	22.5677	22.6472	22.5183	23.1517	22.8549	22.182	21.9734	22.1465	21.9932	22.3977	22.5522	22.0041	22.2156	22.3689	22.4435	22.1681	22.3638
FKBP1A	P62942	FKB1A_HUMAN	13	56.4815	+	4.60876	0.718226		2.88956	0.507688	26.6931	26.7401	26.578	26.8594	26.6877	26.3228	27.8322	27.5293	27.2921	26.7246	26.8443	26.8804	27.4319	27.4135	27.28	27.7384	27.485	27.6188	27.8831	27.8879	27.7596	27.7509	27.6749	27.6789	27.2333	27.1622	26.9594	27.404	27.4515	27.4015	27.6534	27.5894	27.5904	27.6204	27.4089	27.6019
GABARAPL2	P60520	GBRL2_HUMAN	7	52.1368	+	4.41167	-0.890454	+	5.83543	-1.67109	22.6828	22.349	22.26	22.5056	22.6919	22.5122	22.2159	22.0768	22.0273	22.7265	22.8018	23.5524	21.9469	21.4274	21.4019	22.1488	21.7089	21.8046	21.7151	20.4715	21.4454	21.8296	21.7752	22.0416	21.5922	20.8766	21.0467	21.3773	19.2465	21.7554	21.6591	21.0353	20.796	19.5039	20.7515	20.7084
GPATCH11	Q8N954	GPT11_HUMAN	5	21.4035		3.7408	-0.612056		2.10483	-0.361299	21.9251	21.7492	21.6343	21.9792	21.6573	21.7362	21.8833	20.8001	21.8944	21.9698	22.1444	21.8842	21.2892	21.4716	21.4696	21.5316	21.1977	21.0527	20.5804	20.9201	20.6706	21.3601	20.9073	21.462	21.6119	21.7864	21.3202	21.0762	21.48	21.148	21.1199	21.5346	21.0403	21.7378	21.4959	21.5704
HDAC7	Q8WUI4	HDAC7_HUMAN	4	6.40756		0.167599	0.258963		0.155156	0.250584	23.5597	19.3569	23.445	23.4314	17.6957	23.1959	23.1776	23.1402	23.2915	23.082	19.446	22.9917	22.6634	22.473	22.8343	22.4282	22.4714	22.6394	22.1161	22.0118	20.6467	22.9491	22.9186	22.7693	23.0982	23.1198	19.8585	22.4199	22.2436	22.7731	22.7267	22.6097	22.7256	22.1964	22.5233	22.5259
INPP5K	Q9BT40	INP5K_HUMAN	4	13.6161	+	2.67351	-0.738758		1.22712	-0.456555	21.0208	20.6816	21.3988	20.9966	21.112	21.1691	20.8005	20.9859	19.3005	19.8415	20.1807	20.9653	19.9978	19.6919	19.5405	19.4776	19.6557	19.8032	20.3886	20.7242	19.6705	20.4083	20.2742	19.9556	20.0306	19.5142	20.7338	20.3431	20.4088	20.3012	20.4613	20.3271	19.1402	20.8408	20.1229	20.7505
LAMTOR3	Q9UHA4	LTOR3_HUMAN	3	49.1935	+	2.98503	-0.907864	+	3.23931	-0.963829	24.2873	24.3235	24.259	24.5185	24.4717	24.5575	24.4428	24.346	24.505	22.8662	22.9594	22.9664	22.5911	23.1819	22.8394	22.5721	23.1134	22.918	23.7577	23.5688	23.5116	23.4664	23.7466	22.342	22.6678	22.486	22.554	22.6067	22.7617	23.4571	23.6513	23.6575	22.8292	23.6011	23.0479	23.617
MED19	A0JLT2	MED19_HUMAN	4	25		2.11322	0.608229	+	2.21699	0.63494	21.6583	21.3079	21.4625	21.4668	21.2831	21.4916	19.8024	20.644	19.4622	21.1722	20.9582	21.0301	21.5894	21.5978	21.3138	21.6017	21.5797	21.2087	21.8526	21.833	21.3557	21.7004	21.6762	21.729	21.6958	21.1599	21.7328	21.7091	22.0132	21.6799	21.3834	21.4781	21.4828	21.6575	21.8238	21.5423
MRPS33	Q9Y291	RT33_HUMAN	8	57.5472	+	2.88982	0.789851		0.464275	0.206515	21.8943	21.8062	22.0944	21.9712	21.556	21.6794	19.8587	20.7995	21.0474	21.8448	21.1994	21.7675	22.1978	21.9651	22.1805	22.1335	22.1301	22.3586	22.4577	22.7127	22.976	21.4756	22.3251	22.0842	21.8742	21.896	21.3109	21.4455	21.6934	21.9051	21.0799	21.5651	21.6379	22.5348	21.612	21.4421
PTDSS2	Q9BVG9	PTSS2_HUMAN	5	12.5257	+	1.85824	0.886147		0.609871	0.465803	19.5316	18.7468	18.2234	18.9502	18.4524	19.7144	20.4502	19.3782	19.2268	21.4974	20.9859	20.8935	20.4915	20.9559	20.8299	20.5293	20.9795	20.962	19.8151	20.792	20.7639	19.6526	20.4178	20.495	19.4238	19.7748	19.7153	20.4068	20.6724	18.7632	21.008	20.4739	21.0447	18.7235	20.8969	20.7368
RAB3A	P20336	RAB3A_HUMAN	5	27.7273		0.222422	0.233685	+	2.71959	1.14761	22.7389	22.0877	22.2861	22.4141	22.3656	21.8199	21.4367	20.757	19.4744	23.2217	23.1657	23.3835	22.5705	22.7924	22.729	22.1226	22.6252	22.1784	22.0275	19.3798	22.0787	23.2361	23.1734	23.0416	23.1301	23.4856	23.3095	23.2165	23.0724	23.286	23.1925	23.3236	23.1966	23.2912	23.2106	23.2079
RBMX2	Q9Y388	RBMX2_HUMAN	5	18.9441		2.66026	-0.435519	+	4.69711	-0.614053	21.7999	21.3293	21.716	21.6404	21.3479	21.5422	21.8324	21.2813	22.2555	21.5395	21.1939	21.4412	21.2023	20.7144	21.2347	21.1504	20.6723	21.0204	21.8482	21.126	21.3995	21.3516	21.1016	20.8717	21.3508	20.9483	21.0514	20.649	21.1727	21.0539	21.1446	21.1163	21.0454	20.4072	20.8683	20.7428
RP2	O75695	XRP2_HUMAN	5	17.4286		0.816234	-0.306065		0.91123	0.224816	21.0111	21.1477	21.1707	20.8949	21.1346	21.1971	21.498	19.6566	21.0692	20.9311	21.1843	20.9209	21.0162	20.8184	20.6544	21.0467	19.3735	21.2733	20.8345	20.6687	19.7729	21.1372	20.8622	20.6855	21.5096	21.1273	21.1041	21.1281	21.2481	21.05	21.12	20.9076	21.2804	21.3244	21.5409	21.1735
RRAS2	P62070	RRAS2_HUMAN	6	29.902	+	4.8949	-1.38685	+	4.54715	-1.56831	21.7103	22.0647	20.3085	22.1587	22.1373	21.8753	21.507	20.2587	20.9474	20.5522	20.1532	20.8173	20.0114	20.0159	19.8528	19.6279	20.2612	19.3254	20.5637	19.4615	19.6868	19.8441	19.6625	19.5351	19.8631	20.5627	19.4504	19.0053	19.2493	20.4066	18.3683	19.3004	20.1982	19.0168	20.0731	20.1766
SNF8	Q96H20	SNF8_HUMAN	5	23.6434		0.153197	-0.0443517		1.97611	0.197897	22.9391	22.6481	22.7499	22.7533	22.8428	22.6842	22.8483	23.1813	23.0163	22.6687	22.6287	22.348	22.5431	22.8483	22.4093	22.7328	22.5762	22.6447	23.0594	23.336	23.1559	22.5232	22.8072	22.1402	23.2752	22.8857	22.9567	22.9874	23.0467	22.9415	23.0487	22.8087	22.8263	22.9951	22.9624	22.949
TMEM115	Q12893	TM115_HUMAN	3	17.3789		1.43365	0.615443	+	2.74687	0.955159	21.5374	21.6252	21.6564	20.4519	21.1746	21.4294	19.7924	20.6646	19.3778	21.7728	22.0304	22.22	21.2405	21.6457	21.9149	21.3164	21.8032	21.4626	21.6957	21.7356	21.8376	22.211	22.5265	21.7283	21.9391	21.6995	21.8683	22.0626	22.3423	22.0663	22.486	22.003	22.1295	22.5362	22.3185	21.7434
TTC4	O95801	TTC4_HUMAN	4	15.7623		0.355338	-0.278304		0.667338	-0.39687	20.0882	20.421	19.738	18.8254	20.4342	19.3109	20.4024	21.807	20.3237	20.7339	19.4701	20.8175	20.6104	20.3411	20.6275	18.8024	19.6886	20.6436	20.7396	18.6889	20.8069	19.099	20.671	18.3137	19.6322	19.8062	18.7354	18.3162	20.225	20.6743	19.8695	19.5261	20.3535	20.7581	20.2402	19.4732
ZNF593	O00488	ZN593_HUMAN	3	45.5224		0.266403	-0.178567		0.620804	-0.337265	21.8702	21.2704	20.879	22.5562	21.2173	22.0894	21.825	22.2665	22.0708	22.9407	22.7877	23.1096	22.3819	22.1672	22.4902	20.3844	20.9024	21.6093	21.3683	22.7499	22.2519	21.9526	22.1075	22.3745	20.7898	21.3022	20.7471	22.3915	22.1891	22.3544	22.551	22.2753	22.1932	21.5086	21.1652	21.3683
BST1	Q10588	BST1_HUMAN	5	19.4969		0.245869	0.160268		0.951826	-0.491317	18.3378	20.262	20.483	19.0754	19.1227	20.2426	19.2346	20.1886	19.8113	18.7973	18.364	18.8731	19.3257	18.9991	18.8177	19.4109	19.224	19.851	20.7455	20.2193	20.1251	19.0727	19.6185	19.3061	18.8521	19.0321	19.8355	17.581	19.9426	18.5284	19.3805	18.3945	18.308	18.7192	19.5303	18.7922
CLK3	P49761	CLK3_HUMAN	6	9.71787		1.41448	-0.622718		1.79684	-0.54146	19.5264	21.0003	19.9372	19.0988	19.4442	18.8926	19.8219	20.0482	20.2433	19.5391	19.1699	19.7204	19.4846	17.8541	18.6197	18.5165	18.8001	18.8085	19.6939	19.3958	21.0707	18.724	18.855	19.1466	19.0879	19.235	19.1804	19.5811	19.6203	19.4091	19.2259	18.7268	19.3554	18.9491	19.5176	18.056
EYA3	Q99504	EYA3_HUMAN	5	10.8202		5.04208	-0.595386	+	3.35171	-0.7425	21.0024	21.069	21.113	20.6109	20.666	21.0045	20.4476	20.9368	20.3035	20.9144	20.9787	20.9291	20.1959	19.8533	20.4085	20.4	20.1253	20.5319	20.5977	20.2874	19.8416	20.4053	20.1729	20.0114	20.1359	20.195	18.4877	20.2495	20.4663	20.569	20.0842	19.8537	19.9713	20.4368	20.6748	19.9417
FKBP2	P26885	FKBP2_HUMAN	9	43.662		0.212336	0.0715747		2.11053	0.396685	24.8164	25.1086	25.1656	25.2009	25.4109	25.2488	25.172	25.1203	25.0634	25.1454	25.2054	23.971	25.1304	24.2706	25.0277	25.1686	25.3783	25.442	25.0059	24.8959	25.3304	25.2234	25.2918	25.3225	25.564	25.7254	25.6512	25.0813	24.8486	25.8799	25.6777	25.2453	25.3584	25.4106	25.369	25.5774
GCA	P28676	GRAN_HUMAN	6	28.5714		0.745714	-0.287537		0.665288	-0.31031	20.0759	20.8885	20.4118	20.8651	20.7145	20.0225	19.8487	20.4309	20.421	20.2373	19.9782	19.9576	20.3253	20.4505	19.0194	20.3957	20.6321	20.4009	18.9761	20.1828	19.2767	20.5893	19.6824	20.4703	20.3646	20.76	20.098	20.3783	19.9541	19.7909	19.0988	18.3338	19.3078	20.5771	20.6226	20.8422
GEMIN6	Q8WXD5	GEMI6_HUMAN	9	37.1257		0.167318	-0.0563173		2.92068	0.363193	21.9944	21.8116	22.2059	22.1948	22.6513	22.4604	22.4439	22.2767	22.424	21.7941	22.1242	22.0798	21.7423	22.0433	22.0075	21.6727	21.7018	21.6519	22.4914	22.6744	22.4074	22.396	22.5067	22.4896	22.7733	22.8076	22.8295	22.4381	22.6986	22.5299	22.5481	22.2352	22.2097	22.7421	22.4196	22.5874
HMGA1	P17096	HMGA1_HUMAN	13	57.9439		0.795078	0.195775		2.31988	-0.418647	29.1784	29.0695	28.9858	27.8606	28.4413	28.1824	28.5643	28.8474	29.0349	28.4019	28.432	28.4894	28.8022	28.4414	28.6294	28.9681	28.7643	29.1408	28.9132	28.8524	28.8937	28.365	29.0254	29.0413	28.3215	27.9786	28.0101	28.0454	28.1235	27.8064	28.2804	28.4084	28.3751	28.607	28.3947	28.1131
HSD17B8	Q92506	DHB8_HUMAN	5	23.7548		0.558811	-0.268812		1.57236	-0.546546	19.086	19.8638	19.8075	19.4906	19.4927	19.0243	19.345	20.3895	19.0174	19.3468	21.266	18.7947	19.4165	19.3571	18.6173	19.9399	19.3119	19.6428	18.6089	19.826	19.7445	19.2187	19.3743	18.6408	19.6606	19.0497	18.6024	19.151	19.5775	19.0969	18.3905	19.2226	19.2232	18.7944	19.1235	18.4735
HSP90AA4P	Q58FG1	HS904_HUMAN	4	14.8325	+	3.75135	-1.27861	+	4.60709	-1.64023	21.8439	21.9241	22.3962	22.7406	22.6942	22.4587	23.1709	22.7998	23.3455	21.8869	22.0192	21.3805	20.9006	18.9257	21.0661	21.2387	20.9454	20.9119	21.1019	21.8729	22.0234	21.7737	21.2907	21.2663	21.4544	21.4641	21.3338	21.1597	20.9997	21.23	21.0351	20.6985	21.5688	19.02	19.2899	19.7238
IKBIP	Q70UQ0	IKIP_HUMAN	6	17.7143		1.19556	-0.252192		0.110109	-0.0385418	22.713	22.3019	22.9449	22.3781	22.3227	22.1254	22.3033	23.1969	22.1488	22.6518	22.5021	22.6262	22.2672	22.2993	22.3603	22.1493	22.2988	21.7659	22.7403	22.3414	22.7508	21.7231	22.3315	22.161	22.6873	22.4816	22.5778	22.8492	22.1624	23.0052	22.3986	22.5755	22.4997	21.7082	22.5111	22.296
MARCKSL1	P49006	MRP_HUMAN	5	31.7949	+	3.04709	-1.24778	+	5.97465	-2.32397	25.8229	25.66	25.8914	26.8558	26.5685	26.6002	27.6834	27.2831	27.8867	25.0717	25.181	25.2148	25.5062	25.0795	25.2501	24.498	24.7471	24.8722	24.5887	24.4478	24.382	25.7879	25.8394	25.7471	24.3798	24.4985	24.0382	23.5122	23.4489	23.6051	23.2507	23.0967	23.2893	24.8189	24.9239	24.9695
MGMT	P16455	MGMT_HUMAN	4	29.9517		0.545499	0.26631		0.271294	-0.154594	20.7303	20.6576	18.8486	21.1889	21.323	21.4918	20.2771	20.3302	20.8134	21.3427	21.1804	21.3128	21.0463	20.4515	20.196	21.4764	21.2356	21.3542	21.1012	20.6445	21.4485	21.278	21.3248	21.1354	21.1857	21.3898	20.0878	20.4236	20.1833	20.5196	20.3523	20.5519	20.6246	20.637	20.3857	21.3005
MRPS10	P82664	RT10_HUMAN	4	30.8458		0.744711	-0.4015		1.64408	-0.597658	21.2455	21.1418	21.0559	21.3499	22.0214	21.1445	20.9964	21.2502	19.4034	21.0349	20.3531	20.5684	21.0154	20.9344	20.7449	21.096	21.1277	21.2988	20.4798	20.8667	20.3261	18.602	20.7297	19.5258	20.7727	20.9793	20.5993	20.5624	19.8514	21.0158	20.2505	20.3004	19.9269	19.1422	20.0979	20.8947
MT-CYB	P00156	CYB_HUMAN	5	16.3158	+	3.94046	-1.50803	+	4.19582	-1.47966	22.2554	22.1138	21.9278	22.4299	22.4428	21.9898	22.444	22.0829	22.1567	20.595	19.9573	20.5661	20.7259	19.6667	20.6839	20.578	20.3635	19.8836	21.0159	21.4141	19.7256	18.9151	20.3876	19.5052	20.3796	19.4463	20.5438	20.7658	20.3255	19.2932	20.8046	20.9029	20.9328	20.1753	20.2006	19.4352
NDUFA7	O95182	NDUA7_HUMAN	7	54.8673		1.28066	0.192445		1.9568	0.238797	24.4702	24.4375	24.0734	24.3412	24.2459	24.3051	24.7393	24.6307	24.9418	24.2094	24.0937	24.0013	24.3391	24.683	24.3308	24.4992	24.509	24.551	24.6394	24.8199	24.7932	24.4528	24.5343	24.6472	24.6074	24.6352	24.5748	24.749	24.6633	24.573	24.6566	24.7258	24.4152	24.6401	24.5536	24.5611
NDUFAF3	Q9BU61	NDUF3_HUMAN	7	33.6957		1.25334	-0.255829		2.01929	-0.518882	22.9695	23.0256	22.6135	22.6753	23.427	23.3021	22.3962	22.8539	22.7225	22.4328	22.2319	22.5476	21.9616	22.7395	22.2742	22.7043	22.4655	22.6862	22.6116	22.1959	22.7035	22.681	22.6013	22.5034	22.1232	22.3988	21.0114	22.3802	22.6642	23.0451	22.0903	22.4841	21.7281	22.5782	22.4608	22.007
PCYT2	Q99447	PCY2_HUMAN	6	15.9383		2.30186	0.725985	+	5.0958	1.19678	20.7767	20.007	18.8693	20.3239	20.265	20.2692	20.6318	20.4129	19.0332	20.785	20.6782	21.1425	21.1711	20.9271	20.9512	21.1391	21.1222	21.2457	21.7159	20.8885	20.9704	21.3267	20.3158	20.1327	21.499	21.3842	20.9173	21.5047	21.5413	21.6554	21.2563	21.4292	21.5214	21.5543	21.5878	21.7052
PDIA5	Q14554	PDIA5_HUMAN	7	11.9461		1.86072	0.810802	+	2.54743	1.02683	21.0104	18.5268	21.1625	20.6759	20.2191	20.1138	18.6831	19.5402	20.8586	19.0611	18.9776	19.0196	20.7924	20.1649	20.9874	20.8271	20.9876	20.7615	20.9634	20.8827	20.6352	20.5387	20.4553	19.582	21.3385	21.2007	21.2644	20.823	20.745	21.0551	21.0272	19.7046	20.891	20.9513	20.6419	20.5277
PPIL3	Q9H2H8	PPIL3_HUMAN	7	38.5093		1.44154	-0.470159	+	3.35291	-0.523594	23.1716	23.5615	23.0545	22.9151	23.173	23.2416	22.872	23.0957	23.078	22.8781	22.895	23.4228	23.1007	22.5619	23.3183	22.9774	23.109	23.3801	21.7959	21.428	21.6086	23.0415	23.1236	22.2719	23.0187	22.6689	23.2301	22.4301	22.7803	21.8998	22.1022	22.5276	22.9406	22.3004	22.6719	22.5051
PSMF1	Q92530	PSMF1_HUMAN	7	22.8782		3.41169	-0.400722	+	4.27242	-0.670839	23.7339	24.2397	24.0483	24.3272	24.1614	23.8296	24.6989	24.5441	24.6672	24.0904	24.1707	24.13	23.9918	24.0291	23.7462	23.8592	23.9483	23.6175	23.6121	23.6851	23.7755	23.7679	23.9171	23.8831	23.7014	24.1311	23.9095	23.7361	23.1321	23.4447	23.5208	23.3961	23.8057	23.7561	23.0139	23.0437
PTP4A1	Q93096	TP4A1_HUMAN	7	35.8382		0.396569	-0.25705	+	2.94945	-1.55134	22.4622	22.4485	21.9977	22.5516	22.5489	22.8741	20.2531	22.5206	22.5609	22.5249	21.5165	21.5227	22.1094	21.7984	22.1085	22.3983	22.3687	22.0394	22.2414	21.8545	19.6271	21.8314	22.1269	22.1929	22.1733	22.1869	21.2264	19.3365	18.6725	19.4463	21.7818	21.328	21.4715	20.3327	19.6223	19.5874
SLBP	Q14493	SLBP_HUMAN	6	22.963		1.7221	-0.357903	+	5.24388	-1.29736	20.4083	21.1067	20.7901	20.906	20.8018	20.8113	21.1341	19.8544	20.8736	20.5738	21.3378	21.2644	20.6085	20.43	20.4746	20.6054	20.4298	20.6945	19.9922	20.5711	19.8432	20.5695	20.6728	20.6757	18.968	20.2858	18.8429	19.1176	18.8867	20.008	19.2523	20.5914	18.7206	20.1199	19.8414	19.6594
SNAPIN	O95295	SNAPN_HUMAN	4	45.5882		1.48139	-0.839531	+	2.12314	-1.31177	20.6577	18.6169	20.7029	21.676	21.8136	21.2581	22.4589	22.4023	22.5339	21.1517	21.1154	21.2964	21.068	20.6878	20.4543	20.212	21.2288	20.8951	19.6151	20.5101	18.9035	19.9228	20.8768	21.235	21.2562	21.0651	18.8122	20.8025	19.486	20.2544	17.3236	19.3701	20.3512	20.6602	19.8632	20.6981
SP3	Q02447	SP3_HUMAN	5	7.93854	+	2.68263	1.12242	+	3.71404	1.08883	19.0723	19.9483	19.4517	19.1202	19.6408	18.8276	19.3987	19.554	19.7386	21.1087	20.0003	21.0035	20.9497	21.3689	21.0708	21.3899	21.5283	21.597	20.3453	19.8791	18.6282	21.0206	21.2228	21.333	21.0355	19.4807	21.0614	20.9121	20.7365	21.2182	20.9558	21.0899	21.2131	20.6267	20.7678	20.8329
TMEM192	Q8IY95	TM192_HUMAN	7	22.8782	+	4.5652	-1.03832	+	2.07546	-0.870409	22.0826	21.9075	21.6959	21.4896	22.1278	21.8211	22.1498	22.1652	22.505	21.4006	21.2795	21.1262	20.5552	20.9541	20.8535	21.4787	20.959	21.202	20.4126	21.0254	19.3103	20.7357	20.8597	20.9447	22.1303	22.1104	21.7177	20.2931	20.5658	20.0042	21.2186	21.5029	21.3946	21.0027	20.5194	18.8461
TNFRSF10B	O14763	TR10B_HUMAN	4	14.0909		3.36876	0.579521	+	5.1304	0.841536	19.507	18.8139	19.0339	19.7192	18.7951	19.2588	19.5201	19.3002	19.1769	20.2808	19.0167	19.4931	19.9714	20.2397	19.664	20.0131	20.0202	20.4337	19.7069	19.7851	19.6652	19.8846	19.6305	19.8555	19.9396	20.3704	19.9487	20.4246	20.327	19.6491	20.4417	19.7823	20.1683	20.3451	20.1583	20.459
TSEN15	Q8WW01	SEN15_HUMAN	5	36.2573		0.534387	0.162207		0.243311	-0.111016	22.5215	21.7206	21.9343	22.6015	22.5738	22.4087	21.6399	22.15	21.4451	21.9097	22.2631	21.4242	22.1303	22.4236	21.9268	22.5413	22.4879	21.6579	22.0834	22.1334	22.0027	22.1257	22.3545	22.6712	22.3002	22.8603	22.1571	21	21.9432	21.8594	22.2835	21.5248	21.7856	21.9138	22.3673	21.265
UNG	P13051	UNG_HUMAN	5	19.8083	+	2.27797	1.19835		0.227559	0.246494	19.3272	19.1689	19.6743	17.8274	18.9131	19.2717	19.7139	19.4316	19.6146	22.0589	21.7015	21.5025	21.469	21.3025	21.1401	20.7832	21.2174	21.211	21.4315	21.0288	21.341	19.7396	20.761	21.1606	19.1011	20.2987	18.6698	21.081	19.4416	20.7832	21.3551	18.8118	19.9144	20.9044	19.7942	21.0082
VAMP3	Q15836	VAMP3_HUMAN	7	62		2.00774	0.31839		0.2533	-0.0779432	24.4804	24.2907	24.5592	24.1902	24.401	24.4146	25.0258	25.3926	24.7187	24.4857	24.7464	24.2767	24.7074	24.8082	24.7978	24.9221	24.6535	24.8577	24.9857	25.2499	25.0806	24.969	25.0804	24.6904	24.35	24.4104	24.0411	24.8324	24.9792	24.4393	24.7292	24.3305	24.7083	24.0558	24.715	24.4555
YEATS4	O95619	YETS4_HUMAN	7	27.3128	+	1.7949	0.935912	+	1.21719	0.707611	21.2441	21.135	21.5958	19.5995	20.4436	18.6517	18.688	19.6551	20.3998	21.8227	21.8059	21.9886	21.8459	21.206	21.5333	21.6564	21.7059	21.8431	21.0198	21.5177	21.7882	21.7985	21.2459	21.1002	21.3283	20.8258	21.2675	21.1307	21.1951	21.2924	21.7883	21.4642	21.1387	21.5144	20.8875	21.6884
YPEL5	P62699	YPEL5_HUMAN	6	51.2397		1.04049	-0.196205		0.522749	-0.127861	21.255	21.7197	21.6103	21.1775	21.6141	21.613	21.3873	21.0727	21.9618	20.9786	20.9787	21.3668	21.3384	21.1988	21.0422	21.2278	21.3256	21.4288	21.4752	21.1725	21.3966	20.6938	21.0929	20.9884	21.3662	21.3116	21.3218	21.5389	21.5009	21.2609	21.529	20.985	21.5565	21.1209	20.6398	21.0695
ZDHHC5	Q9C0B5	ZDHC5_HUMAN	4	8.67133		0.263496	-0.131228		0.44036	-0.224539	18.5298	18.3732	19.8814	18.9265	20.0231	18.5598	18.6656	20.4572	19.1521	19.3147	18.9797	19.2423	18.8133	18.9893	18.4796	19.3506	19.5613	19.138	18.9614	19.6766	18.6734	18.9982	18.8375	19.0514	19.1106	19.0123	18.42	18.733	18.6017	18.3415	19.1687	18.501	19.5242	19.7066	19.8326	18.4588
CD9	P21926	CD9_HUMAN	9	27.6316		1.51947	0.314911		0.61425	-0.143628	25.086	24.904	24.9104	24.849	24.7621	24.6812	25.3404	24.7803	24.9944	24.6998	24.1648	24.845	25.3094	24.8641	25.2533	25.3731	25.0092	25.2912	25.5248	25.5742	25.6554	24.4851	24.6814	24.7751	24.0452	24.3224	24.711	24.7203	24.924	24.7881	24.5791	24.6044	25.1725	24.5227	24.9972	24.9068
CTHRC1	Q96CG8	CTHR1_HUMAN	6	25.9259		1.1153	0.195946		1.17969	0.206618	21.9473	21.9879	21.7801	21.6458	21.3771	21.6281	21.7898	21.3592	21.9385	22.3279	22.1567	21.6872	22.1906	21.7615	21.574	21.8833	22.1412	21.6898	22.2389	22.1539	22.1657	21.9872	22.0054	22.1855	21.9256	21.8265	22.2623	22.4527	22.1056	21.8958	21.9887	22.1023	21.8101	22.2185	21.6104	21.9067
EMC7	Q9NPA0	EMC7_HUMAN	4	26.0331	+	1.26359	1.09298	+	2.94382	1.58366	22.305	20.1898	21.9901	22.4619	22.0497	18.5617	20.0144	19.6812	19.3001	22.4692	22.2698	22.2339	22.3954	22.1791	22.2502	22.5033	22.641	22.4245	22.9778	18.6107	23.1063	22.5364	22.4254	22.5924	23.0453	22.4845	22.694	22.5238	22.8757	22.7256	22.43	22.4184	22.8871	22.8528	22.8391	22.7543
FABP6	P51161	FABP6_HUMAN	5	49.2188		0.60589	-0.313059	+	3.8727	-1.19051	21.2329	20.798	21.5446	20.8813	21.3301	21.396	20.5634	21.2002	19.8256	18.9302	20.1437	20.8385	19.6535	20.5401	20.5096	20.9773	20.6143	20.7904	20.6942	20.8437	19.4217	19.8278	20.3691	20.6857	20.2966	19.7866	19.1872	19.3277	19.3608	20.0086	18.9043	20.2869	19.5826	19.3538	19.0571	19.2459
HLA-DRB3	P79483	DRB3_HUMAN	7	23.6842	+	6.29785	0.696971		1.86195	0.3135	26.1521	26.1284	26.2434	25.8555	26.2815	25.8808	25.7301	25.7778	25.957	26.494	26.2616	26.6897	26.8619	26.8491	26.7778	26.863	26.6658	26.8388	26.6227	26.9511	27.2649	26.6894	26.5816	26.8498	26.4003	26.3012	26.1562	26.4602	26.5877	26.7068	26.637	26.6003	26.9245	26.2192	25.8871	26.3338
MAD2L1	Q13257	MD2L1_HUMAN	8	30.7317		3.97647	-0.444292	+	3.50495	-0.628991	23.9684	23.7838	23.6304	23.769	23.8536	23.607	23.5575	23.5893	23.6009	23.7611	23.6672	24.1183	23.3924	23.4195	23.4625	23.0859	22.916	23.4198	23.713	22.7107	23.3533	23.3255	23.5574	23.2191	21.802	23.0799	23.5452	23.5644	23.4099	23.5146	23.144	23.1875	22.84	23.2208	23.2195	22.8305
MT-CO2	P00403	COX2_HUMAN	6	27.7533	+	2.74221	-1.06623	+	3.54675	-1.3162	27.3604	27.1823	27.5853	27.719	27.6907	27.5895	26.9252	27.0949	26.7715	25.1554	25.1853	25.317	25.8582	25.5847	25.8794	25.6992	25.7697	26.0457	26.0243	25.6946	26.1915	25.167	25.3263	25.5411	25.7182	25.7139	25.4919	25.8672	25.7959	25.5485	25.395	25.0904	25.4441	25.7115	25.409	24.5965
POLR2M	P0CAP2	GRL1A_HUMAN	5	17.1196		1.06423	0.419008		0.707036	0.348736	20.3063	20.0179	20.5912	20.6766	20.278	21.0355	19.7581	20.0298	21.0447	20.2609	20.0073	20.1161	21.1301	21.3167	21.2046	21.1044	20.8101	21.0304	21.3003	19.3708	20.0673	19.5389	21.1399	21.137	21.7207	20.8315	21.173	20.4736	20.702	21.6025	19.8438	18.6631	20.5878	20.8669	20.8705	20.9719
PSMG2	Q969U7	PSMG2_HUMAN	7	23.8636		0.694189	0.260126		0.127554	-0.0662468	22.6344	22.6085	22.6603	22.3461	22.7568	21.8251	21.833	22.2947	21.1253	23.076	23.1149	23.2296	22.4396	22.5963	22.4075	22.6525	22.5683	22.4592	23.055	23.0863	23.2859	22.4289	22.8936	22.7533	22.4847	22.3347	22.7217	22.4709	22.872	22.3667	22.4469	21.6692	22.7413	22.3638	22.1806	22.0574
RMI2	Q96E14	RMI2_HUMAN	6	42.8571		0.608672	-0.262323	+	2.4506	-0.689943	19.1996	19.1578	19.8193	19.5156	19.3417	19.1561	20.1469	19.905	20.6084	20.2491	20.1539	20.2506	19.5993	19.2801	19.4825	19.1093	19.1894	19.8437	20.2361	18.9287	18.4199	20.3583	19.8928	20.0159	19.5956	19.488	18.9377	18.7034	19.3889	18.482	19.1747	19.0543	18.468	20.1662	19.34	18.4258
RPL22	P35268	RL22_HUMAN	5	49.2188		0.376801	-0.0686328		0.539638	-0.0855463	27.5638	28.0636	27.8944	27.8254	27.8378	27.7335	28.0295	27.9808	28.0874	27.6091	28.0571	27.4724	27.5563	27.8844	27.6813	27.6772	28.09	27.9635	27.8434	27.4556	27.621	27.6493	27.909	28	27.643	27.5686	27.751	27.7291	27.4974	27.666	27.8103	27.933	28.0643	27.7177	27.7286	28.0191
RPS14	P62263	RS14_HUMAN	13	41.7219		0.294311	-0.0619052		0.55747	-0.0897826	27.8246	28.2802	28.1265	28.0503	28.3049	28.4338	27.8618	28.0265	27.542	27.8376	27.77	27.8246	27.8745	27.76	27.8364	27.7828	27.7886	27.8013	28.3117	28.1492	27.9846	27.764	27.9443	28.1426	27.8192	27.9123	27.6828	27.8554	27.9733	27.7951	27.9268	28.0337	27.8849	27.9623	27.9536	28.0061
RRAGC	Q9HB90	RRAGC_HUMAN	6	15.7895		0.554842	-0.127462		0.0467286	-0.0192564	21.9617	21.7261	21.7304	21.5748	22.0321	21.9682	21.7424	21.6552	21.5712	22.2513	22.0721	21.9453	21.8809	21.9771	22.0651	21.8552	21.6868	21.8492	21.4705	21.9137	21.4704	21.9487	21.7385	20.8452	21.4662	22.1757	22.2563	21.6636	21.8008	21.3962	22.3106	22.54	22.3564	21.4707	21.3337	21.2295
S100A4	P26447	S10A4_HUMAN	11	62.3762		0.373208	-0.0926428	+	11.6148	1.39776	26.1259	25.8758	25.9395	26.2854	26.8033	26.656	26.2637	26.6674	26.7303	26.1578	26.1422	26.3545	25.9677	26.0664	26.0094	26.2259	26.1587	26.0205	26.4947	26.2273	26.0978	26.6232	26.6532	26.3453	28.0692	27.7968	27.622	27.7413	27.6878	27.6719	27.6214	27.5756	27.5141	27.7052	27.8596	27.91
SMAD3	P84022	SMAD3_HUMAN	5	14.8235		0.207091	-0.0896014		0.206829	-0.0904678	21.9064	21.7828	21.7849	21.5265	21.5427	21.4678	19.8479	20.7888	21.6552	21.2608	21.2587	21.2683	21.2996	21.1379	21.1154	21.0036	20.7037	21.0942	21.6075	21.2749	21.4301	21.3331	21.6411	21.3744	21.233	21.1396	21.0288	21.3502	21.4916	21.2445	21.3001	21.5779	21.7004	21.2523	21.0308	20.6559
SYPL1	Q16563	SYPL1_HUMAN	4	24.3243		2.3382	-0.530946	+	2.503	-1.73895	23.4346	23.4035	23.0849	23.816	23.718	23.26	23.868	23.5262	23.8858	22.9383	23.2689	23.8314	23.2727	23.1923	23.4999	23.5736	23.3761	22.9903	22.6408	22.518	22.2279	22.4932	22.4204	23.4587	23.1184	22.985	22.5468	19.0953	23.3552	20.9195	18.6021	22.5114	22.7949	22.8481	19.2719	23.1195
UBE2D3	P61077	UB2D3_HUMAN	6	42.8571		3.81918	0.576862	+	4.71783	0.710119	25.9975	25.8857	26.2398	26.3835	26.2493	26.335	25.8864	25.5143	25.0704	26.2657	26.5181	26.2199	26.6853	26.7618	26.625	26.7726	26.5575	26.4657	26.757	26.7151	26.5478	26.8038	26.4234	26.3728	26.5399	26.4254	26.805	26.9333	26.7714	27.074	26.7113	26.49	26.8255	26.7523	26.8642	26.8944
ASAH1	Q13510	ASAH1_HUMAN	5	16.2025		0.801359	0.567044	+	1.32595	0.814833	22.6926	22.9068	22.3623	22.8547	23.0739	23.3863	19.574	19.6267	22.9869	22.8072	22.9678	22.4743	23.2179	23.1814	23.1611	22.9717	22.8369	23.0179	22.7203	22.8476	22.7506	23.0793	22.8913	21.8421	22.7388	22.7428	22.8298	23.3905	23.3225	22.5441	23.5168	23.3409	23.5678	23.1905	23.4752	22.832
B3GLCT	Q6Y288	B3GLT_HUMAN	4	12.8514		0.838185	-0.410219		0.204787	-0.0950104	21.0864	20.818	21.0499	20.9372	20.9784	20.9358	19.9164	20.198	19.9651	20.8322	20.9862	20.6231	20.9504	20.7988	20.6084	20.7596	20.5937	20.8213	19.7138	18.6121	20.3259	18.675	20.5111	21.0339	20.985	20.9617	20.7315	20.8098	19.7233	19.9808	20.5094	20.4776	20.6209	21.4253	21.0331	19.9283
CARHSP1	Q9Y2V2	CHSP1_HUMAN	5	43.5374		0.0257125	-0.0048089		2.28586	-0.270754	24.3722	24.2425	24.3835	24.6862	24.4211	24.3719	24.6226	24.6195	24.5937	24.1899	24.2001	24.2838	24.4596	24.7442	24.2403	24.4756	24.4015	24.3748	24.2224	24.318	24.2978	24.5237	24.3467	24.5248	24.4078	24.3304	24.5617	24.0478	24.1181	24.0314	24.1428	23.6151	24.0629	24.1926	23.9218	24.3056
CHMP3	Q9Y3E7	CHMP3_HUMAN	8	28.8288		0.0459945	0.0182312		0.452406	0.113023	21.4699	21.4523	21.2645	21.557	21.7606	21.3754	21.001	20.7741	20.7777	21.844	21.5277	21.8994	21.7111	21.1498	21.6668	21.7177	21.6045	21.7245	21.025	20.8339	21.1848	21.2634	21.3275	21.7133	21.4799	21.6269	21.55	21.2797	21.3678	21.4233	21.3806	21.5712	21.5537	21.8887	21.3588	21.5793
DNASE2	O00115	DNS2A_HUMAN	7	17.7778		0.746236	-0.214318		1.58176	-0.386366	23.2857	23.2241	23.3626	23.5556	23.6922	23.4245	22.936	22.98	21.9797	22.6313	22.8898	22.6401	22.4644	22.7349	22.7552	23.156	22.9474	22.988	22.7075	22.8823	23.331	22.628	22.7285	22.7068	23.1644	23.1869	22.7156	22.3861	22.5123	22.6824	22.6425	22.2523	22.3185	22.8254	22.6322	22.6467
EIF1AD	Q8N9N8	EIF1A_HUMAN	4	38.7879		1.67539	0.335987		1.10512	0.27843	21.7416	21.575	21.5418	21.7097	21.9194	21.9881	21.6373	22.3711	22.7371	22.4075	22.3084	21.8299	22.298	22.124	22.4526	22.4429	22.1608	22.1319	22.7903	22.4388	22.3675	22.44	21.711	22.4411	22.2839	22.1002	22.0996	22.4155	22.5242	22.3805	22.7487	22.5981	22.4402	22.272	21.6205	21.6245
EPN1	Q9Y6I3	EPN1_HUMAN	7	11.1111		0.476824	-0.277009	+	1.93178	-0.618046	21.8543	21.3738	21.5036	21.6092	21.7009	21.9731	21.0776	22.149	21.6645	21.9322	21.981	21.9499	21.9113	22.0038	22.1129	21.5832	22.1279	21.6355	20.9361	19.2554	20.0345	22.017	22.0364	21.791	21.5252	21.5663	21.1151	20.9426	21.1099	21.2013	21.3465	20.8971	19.004	21.6949	21.6776	21.2721
H1-2	P16403	H12_HUMAN	12	30.0469	+	8.73443	1.25413		2.76156	0.446351	28.86	29.3546	29.0447	28.8979	29.5654	29.8777	29.7677	30.0639	29.4726	29.6976	29.9006	29.626	30.7074	30.7412	30.8242	30.8593	30.5983	30.7241	30.9715	31.0978	31.0257	30.5487	30.4753	30.6048	29.9006	29.9171	29.7127	30.1495	30.0239	29.9338	29.7722	29.8181	29.7919	30.1235	30.0972	30.2445
H2BC26	Q8N257	H2B3B_HUMAN	15	50.7937		0.778675	-0.190448	+	6.70635	-0.827247	32.304	32.6349	32.5583	32.3127	32.2189	32.0229	32.7706	32.67	32.7313	31.9286	31.7842	31.8838	31.8329	31.8486	31.8708	31.942	32.1394	32.0338	32.6825	32.7144	32.2411	32.1464	31.9999	32.083	31.4121	31.4702	31.1252	31.5924	31.5067	31.3248	31.5268	31.7124	31.6418	31.5448	31.5158	31.5204
KRTCAP2	Q8N6L1	KTAP2_HUMAN	3	47.0588	+	4.32198	-1.68567	+	6.10825	-2.03893	23.3472	23.4641	23.4844	23.5673	23.4316	23.1476	23.2823	22.3609	22.9412	22.1302	21.8818	22.0675	21.3118	21.094	21.5375	21.3578	21.1632	21.1382	22.1555	22.3308	22.2849	18.6097	20.9602	20.9348	21.3721	21.4466	21.598	21.0293	18.7669	21.3764	21.3101	21.4999	21.0514	20.7331	19.9338	20.5214
LGALS8	O00214	LEG8_HUMAN	6	20.1893		0.693341	0.201764		1.595	0.34096	20.919	21.1185	21.0339	20.6672	20.3322	20.9837	20.5358	20.1004	20.5932	20.9173	21.393	21.63	21.1074	20.8709	20.7215	21.1638	21.2073	21.0731	21.2505	21.6222	21.0741	21.2335	20.3738	20.9473	21.0527	20.8453	20.9486	21.2595	21.7633	21.2455	21.0704	21.1143	21.4114	21.2428	21.1823	21.1794
MARS2	Q96GW9	SYMM_HUMAN	5	10.7926		0.435624	-0.163306		0.74711	0.341447	19.3866	19.1997	19.7815	19.6808	18.3481	19.4366	19.9734	20.1532	20.0853	19.9912	19.2435	20.1351	19.2956	19.3715	19.4104	19.8312	19.768	19.7646	18.8534	19.3678	19.7587	19.1439	19.704	19.1864	19.7471	18.9314	19.6349	20.6405	20.1556	19.7676	18.6187	20.6214	20.6792	20.5752	20.0499	20.0907
MCRIP1	C9JLW8	MCRI1_HUMAN	6	65.9794		0.931403	-0.275307	+	2.35617	-0.699972	21.3134	21.856	21.1792	21.8728	22.5582	22.4776	22.7383	22.8288	22.41	21.8772	21.9402	21.9479	21.8626	21.5702	21.9854	22.0833	21.4457	21.6117	21.9632	21.9962	21.735	21.4265	21.8163	22.2	22.0762	21.9286	21.8086	20.114	21.2097	21.5069	21.4127	20.777	21.8522	21.311	21.5686	21.0348
MRPS14	O60783	RT14_HUMAN	5	50		1.69044	0.432028	+	2.92503	0.620013	21.9244	22.3879	22.1948	22.1104	21.8599	22.4437	21.6164	21.8698	20.7705	21.5825	21.289	22.3167	22.0435	22.066	22.164	22.3734	22.4015	22.0612	22.6141	22.9772	22.8072	22.1132	21.9947	21.9343	22.6392	22.3665	22.3739	22.221	22.9999	22.6856	22.1814	22.506	21.9248	22.7969	22.3684	22.7425
MYL6	P60660	MYL6_HUMAN	9	42.3841		1.75599	-0.296603	+	5.99139	-1.0503	26.1343	26.1379	26.1267	26.597	26.7072	26.5179	25.8576	25.4019	25.7869	26.0737	26.0855	25.8939	25.9366	25.8078	25.9536	25.6203	25.761	25.8821	25.6057	25.5252	25.8481	25.8553	25.8974	26.0683	25.6315	25.7947	25.6072	24.801	24.7357	24.5189	24.9614	24.9267	24.8669	24.9644	25.1182	24.7906
NSUN4	Q96CB9	NSUN4_HUMAN	7	16.6667		0.681528	0.504704		0.877633	0.630059	21.7115	22.2	21.6753	22.3531	22.1066	21.6469	21.7392	19.4144	19.7054	19.7057	21.5347	20.8997	22.0473	22.2466	21.991	22.0692	22.3119	22.2892	19.2039	21.7254	21.9747	21.7077	22.0019	21.1803	22.103	22.1028	22.3973	19.0122	21.723	22.6375	22.271	21.9544	22.0081	21.9441	21.8539	22.2461
PTPMT1	Q8WUK0	PTPM1_HUMAN	5	31.8408		0.536499	0.195525		0.0713661	0.047448	19.885	20.0736	20.2846	19.5403	19.7004	18.8671	18.9778	20.079	20.2968	19.5165	19.734	19.2328	19.9375	19.4479	20.1714	20.2607	20.2657	19.8649	19.3667	19.2172	19.6285	20.4323	19.7018	20.2392	20.4402	20.1745	19.114	18.4988	20.1723	21.043	19.6263	20.0916	19.3551	18.9857	19.8154	19.4402
RGS10	O43665	RGS10_HUMAN	6	35.3591		0.382085	0.279188		0.651012	-0.432809	20.5523	20.8152	21.1831	20.5557	20.139	20.0188	20.3667	19.712	20.2457	21.4816	21.4436	19.4064	18.5869	20.6913	20.9997	21.3305	21.71	21.0659	19.5602	19.9827	20.6736	21.5981	21.2622	21.8092	20.9955	21.2315	18.9804	20.0721	19.69	18.9403	20.9698	18.8653	20.7423	21.0322	20.6463	18.5604
SF3B6	Q9Y3B4	SF3B6_HUMAN	8	51.2		1.52715	-0.245824		3.85219	-0.362499	24.8358	24.958	24.9398	25.0996	25.1226	25.0116	25.2169	25.191	24.9999	24.8892	24.5724	24.6414	24.5744	24.5506	24.5547	24.5727	24.6079	23.9949	25.0766	25.0403	24.6903	24.9793	24.9376	24.9492	24.2371	24.6937	24.2988	24.9265	24.6681	24.5507	24.7139	24.6964	24.5812	24.6019	24.5055	24.6546
SLC2A1	P11166	GTR1_HUMAN	7	13.0081		1.19517	0.494255		1.0383	0.433868	23.3283	23.4288	23.5583	23.5834	23.6291	23.7427	23.3935	22.8877	23.4425	25.1374	25.1381	24.9695	24.2827	24.0923	24.1268	24.0514	23.8473	23.7915	25.1905	24.4253	24.8424	24.2343	24.7262	24.5595	24.2658	24.1771	24.2785	24.5048	24.4069	24.1416	23.8653	23.7081	24.436	24.5827	25.0874	23.9916
STIM1	Q13586	STIM1_HUMAN	4	9.34307		1.02008	-0.327631		0.00925342	-0.00433954	20.3276	20.5836	19.9768	20.2175	20.1694	20.6081	20.1472	20.38	20.2385	20.1	20.0272	20.1699	19.9118	20.2399	20.1364	20.2807	20.3425	20.1904	18.392	20.1256	19.0051	20.6013	19.7818	20.0065	19.2426	20.0352	19.2873	20.9325	20.1181	20.447	20.5698	20.0584	20.6151	20.5808	20.6198	20.387
TLE4	Q04727	TLE4_HUMAN	5	8.27943	+	2.61772	-0.900471		0.233759	0.11773	21.4241	21.3023	21.6628	21.598	21.2528	21.2923	19.4063	21.377	20.7645	21.032	20.9255	21.1524	20.4645	20.8363	20.8247	20.4842	20.2385	20.3525	18.3761	20.3493	19.4685	20.6755	19.8715	20.4426	21.4959	21.2348	21.3742	20.991	21.5241	21.4104	21.6366	21.4931	21.1833	20.8356	20.058	21.3658
TTYH3	Q9C0H2	TTYH3_HUMAN	5	12.2371		0.0745709	0.0869349	+	2.75868	-1.28554	20.4516	19.6593	19.7225	21.8348	21.7276	20.8731	19.0388	20.8456	19.9361	20.7764	21.4442	21.0627	21.2575	21.159	21.9135	20.3391	22.1273	20.3846	19.424	20.6283	19.0871	22.862	19.0539	20.1797	18.3969	21.0199	19.4545	18.8162	19.361	18.4889	20.7568	19.8074	18.3686	19.8697	18.7846	18.8217
UBE2T	Q9NPD8	UBE2T_HUMAN	6	32.4873		0.646662	-0.329049		0.310102	-0.189634	21.9961	22.0222	22.0769	22.6001	22.7499	21.6284	22.4612	22.4524	22.5752	23.535	23.5957	23.7527	21.6011	22.1251	22.1257	21.2433	21.6975	22.1122	22.4049	22.6026	22.326	23.0512	23.071	23.1363	21.9561	22.3453	21.4226	22.8596	22.9524	22.3795	21.4323	22.0599	22.9316	22.3309	23.269	23.2308
COQ7	Q99807	COQ7_HUMAN	7	29.9539		0.139378	0.0706151	+	2.34492	-0.585451	20.3674	19.8499	20.9338	20.7941	21.0623	20.5576	21.0456	20.6639	21.0795	20.396	20.3699	20.1941	20.9514	20.8812	21.0734	21.2046	20.8916	21.1277	20.6132	20.0491	20.8157	20.6104	19.1615	20.7819	20.671	20.765	20.5386	19.2221	19.3957	20.1917	20.2612	19.7902	19.587	20.3437	19.682	19.8406
DDRGK1	Q96HY6	DDRGK_HUMAN	5	20.7006		1.15144	0.840566	+	2.27666	1.10325	22.5499	22.6096	22.1037	22.4117	22.4731	22.6323	20.8598	19.5978	19.6856	22.6613	22.7306	23.1404	22.9365	23.0415	23.1215	23.1038	23.1117	23.1614	23.3305	19.8579	23.2581	22.8263	22.9445	22.8487	22.8767	22.7828	23.0516	23.1618	23.3405	22.6655	23.2544	22.8477	23.4698	23.0781	23.1699	22.9958
DEPTOR	Q8TB45	DPTOR_HUMAN	5	15.8924	+	2.44882	0.999816		0.91984	0.483999	20.7656	20.8554	18.0804	20.8324	20.8743	19.4244	21.0668	19.1882	19.5137	19.7748	19.3342	19.0254	20.8517	21.0211	20.6898	21.1394	20.7683	20.6404	21.5479	21.4915	21.235	20.5037	20.9497	19.8948	19.9679	20.5759	20.7853	20.6461	20.4288	20.5131	20.3968	19.3607	20.7854	20.364	20.487	20.2326
DNAJC21	Q5F1R6	DJC21_HUMAN	5	12.2411		1.78413	0.684838		1.06161	0.443594	21.3437	21.2815	20.7566	21.3944	20.1933	20.6516	19.8138	21.3729	18.8155	20.8772	21.4208	21.3325	21.4893	21.0187	21.2269	21.7614	21.1387	21.3852	22.0938	22.3921	21.3834	21.0876	21.3965	21.0983	21.515	21.487	21.7205	20.8734	20.8475	20.8079	21.3848	21.085	21.1811	21.2888	21.1073	21.2786
DRAP1	Q14919	NC2A_HUMAN	7	31.7073		0.967588	0.123852		0.161553	0.0371369	23.6188	23.4181	23.4866	23.3347	23.2864	23.4443	23.2968	22.978	23.1061	23.32	23.3593	23.1503	23.4235	23.5606	23.5819	23.4354	23.5955	23.5505	23.1863	23.2658	23.0968	23.3449	23.5127	23.7317	23.5672	23.6777	23.7149	23.4087	23.1225	23.6312	23.1965	23.3699	23.4698	23.0453	22.9827	23.0586
ELOB	Q15370	ELOB_HUMAN	11	55.0847		3.48124	-0.528653	+	4.67719	-0.731162	24.4149	24.7297	24.6272	25.0754	25.1997	25.3414	24.7626	25.1129	25.0763	24.7704	24.3944	24.4963	24.4949	24.3026	24.3038	24.0169	24.101	24.3787	23.8055	24.0436	24.1888	24.6022	24.7208	24.6987	24.6291	24.6838	24.5582	23.967	23.8187	23.8165	24.0296	24.2475	23.9664	23.8049	23.9999	23.7057
FIS1	Q9Y3D6	FIS1_HUMAN	7	42.7632		2.10828	-0.406825		1.11957	-0.219136	23.7486	23.9031	23.9046	24.6085	24.3726	24.5001	24.3247	24.677	24.7494	23.9634	23.9079	23.7218	23.9914	24.0136	23.9858	23.7902	23.6673	24.0037	23.2692	23.4935	23.3065	24.0616	24.1244	23.7925	23.9408	24.1199	24.1458	23.8522	23.9269	23.916	23.7873	24.0625	23.7834	24.0535	24.2632	23.9005
FOXK2	Q01167	FOXK2_HUMAN	5	9.84848		0.732386	0.497639		0.892534	0.537672	18.7464	21.1651	20.4961	21.2164	20.2317	18.6723	18.8894	20.6809	20.6682	20.9935	20.269	20.4828	20.973	21.4686	21.1219	20.8876	20.7087	20.7713	18.078	20.9443	20.5959	21.0232	21.0745	20.8365	21.1714	21.2825	21.4698	20.6848	20.5376	21.1679	20.3562	18.9377	19.9028	21.039	21.1125	21.3014
FUCA1	P04066	FUCO_HUMAN	6	13.9485		1.29729	-0.385967		0.214596	0.102124	21.0665	21.2292	21.4695	21.233	21.1405	21.4536	21.8479	21.7982	21.6987	20.4776	20.2996	19.9087	20.5274	20.6878	20.5258	20.7082	20.479	20.5395	21.0593	20.9544	21.0204	20.799	20.8599	20.831	20.4769	21.3426	21.1093	21.4247	21.1508	21.1754	21.3288	21.2659	21.4597	21.5628	21.583	20.9688
GPX8	Q8TED1	GPX8_HUMAN	7	31.1005		0.194598	-0.174033		0.500323	-0.350779	22.1799	21.6681	20.8687	19.5031	21.1521	19.5831	19.3261	20.8102	20.0017	21.5448	21.5286	21.3923	21.0413	21.3742	20.5685	21.1792	21.0908	21.2289	20.3142	20.2689	19.4374	20.9058	21.3368	18.7241	21.0796	21.1457	19.5225	19.3593	20.1666	19.6203	20.9854	21.0887	20.8395	21.0982	19.9376	20.506
INTS15	Q96N11	INT15_HUMAN	5	14.4766		0.174	0.0926892		0.76686	-0.426491	20.696	20.3737	21.0035	19.6132	20.4507	20.2921	21.0949	19.9785	20.7011	20.7269	19.6916	19.5284	20.5559	20.5577	20.6844	20.724	20.6715	20.512	21.1223	20.6381	20.7497	20.0873	19.2462	19.7138	20.0494	20.3064	19.4018	20.6647	20.9711	20.6047	20.0799	20.241	20.2863	20.0355	18.0598	18.3321
MOCS2	O96007	MOC2B_HUMAN	4	34.5745		1.13693	0.348369		0.793373	0.245802	21.0897	21.3604	21.3387	20.9823	21.1902	21.1708	20.4507	19.8403	20.4084	21.5348	21.5394	21.4785	21.7506	21.7073	21.5281	20.6837	21.4169	20.9996	21.7373	21.7106	21.5993	21.317	20.9746	21.1399	20.7753	21.2526	21.3105	21.7143	21.4945	21.5069	21.0697	21.0986	21.1691	21.2378	21.2185	21.4863
MSL1	Q68DK7	MSL1_HUMAN	4	10.5863		2.11158	-0.787098	+	3.26483	-0.897885	20.6428	20.513	20.7571	19.7145	20.1644	19.5549	19.9847	19.9103	20.4202	21.2883	20.79	20.5533	20.0303	20.1475	19.4487	20.1145	20.0731	20.4207	19.5134	18.6317	18.2438	18.3479	19.4466	20.4302	19.526	19.2913	20.5864	19.4708	18.5994	19.8319	18.9804	18.476	19.8734	19.848	19.5851	19.4501
MTRR	Q9UBK8	MTRR_HUMAN	5	9.31232		0.160857	-0.0533775		0.703864	0.211269	20.0001	20.2619	19.6057	19.3112	19.9423	19.5725	19.7382	20.0943	19.3875	19.8299	20.2832	20.1125	20.0316	19.7506	19.9235	19.7411	19.8365	20.0749	19.1374	20.0389	20.2378	19.8835	19.3613	19.4818	20.2579	20.3342	19.9043	19.8216	20.7004	20.0014	20.1301	20.1742	19.5895	20.4631	20.2896	19.0081
NDUFB7	P17568	NDUB7_HUMAN	9	47.4453		0.0844071	-0.0290707		1.13141	-0.230472	23.1626	23.0317	22.9334	23.0357	23.2834	22.9347	23.0219	23.1291	23.2334	22.6375	22.2712	22.8556	22.993	23.0414	22.9733	22.9172	22.858	23.1236	23.5957	23.2637	23.0269	22.5067	22.284	22.5979	22.4662	22.1264	22.5434	22.8715	22.6366	22.8559	23.0564	23.1786	23.1	22.9131	22.6607	22.3556
PFDN4	Q9NQP4	PFD4_HUMAN	10	48.5075		0.844721	-0.226927	+	5.09962	-0.871709	24.4177	24.6259	24.7771	25.1501	25.2194	25.2579	24.6909	24.4423	25.1673	24.1934	24.3658	24.3013	24.4368	24.3472	24.4172	24.0923	24.0317	24.1368	24.7072	24.6511	24.4395	25.2277	24.8283	24.5702	23.7795	24.079	23.9021	24.1505	24.1971	23.9732	24.0018	23.916	23.7591	22.893	23.9064	23.591
PRRX1	P54821	PRRX1_HUMAN	7	26.5306		3.25719	0.665863	+	3.4425	-0.602052	22.3041	22.0715	22.236	21.8681	21.8246	22.2296	22.7897	22.6568	22.3921	22.0062	21.9269	21.4012	22.8906	22.9825	22.8306	23.0687	22.6039	22.0331	23.5952	22.4951	23.3747	22.538	22.8606	22.4241	21.3531	21.8063	21.6126	21.5145	21.3937	22.2086	21.8658	21.574	21.5654	21.4052	21.0367	21.1461
PYROXD1	Q8WU10	PYRD1_HUMAN	4	13		1.04035	-0.561339		0.0724357	0.0394705	19.889	20.9147	20.6145	20.3454	20.7595	20.9322	20.8444	18.9978	19.9099	21.005	20.8867	20.2717	20.2444	20.4111	20.4089	20.5011	20.395	20.8633	19.2067	20.6268	19.3355	19.888	17.6015	19.1525	19.6126	20.807	20.4122	20.4913	20.3071	20.6242	20.4151	20.7614	20.5625	21.0477	20.5207	20.2826
RAB1C	Q92928	RAB1C_HUMAN	6	32.3383		1.79333	0.516607		1.90162	0.480174	25.0376	24.9909	24.9603	24.2017	24.2128	24.45	24.3275	23.3158	23.6931	25.0631	25.0934	24.9941	24.6793	24.5975	24.6865	25.0803	25.1334	25.3306	24.8462	24.9707	24.7596	25.5912	25.4704	25.3938	24.9642	24.7115	25.0747	25.025	25.0497	25.2703	24.8466	25.1013	25.0628	25.0606	24.9126	25.023
RMDN3	Q96TC7	RMD3_HUMAN	7	13.8298		0.0786337	0.020246		0.121566	0.029459	21.4799	21.6855	21.5949	21.8341	21.958	21.6813	21.0017	21.355	21.4624	21.6477	21.5094	21.7063	21.5024	21.6834	21.7005	21.4677	21.7507	21.4218	22.1478	21.6709	21.5665	21.4016	21.2839	21.5622	21.5871	21.7637	21.8563	21.4278	21.7788	21.6309	21.7147	21.3841	21.743	21.731	21.5386	21.1139
RPL34	P49207	RL34_HUMAN	14	55.5556		1.00066	0.0518325		0.263572	0.0251222	27.5436	27.357	27.4192	27.2797	27.3601	27.2828	27.3066	27.2902	27.3209	27.3444	27.4472	27.4388	27.3923	27.3171	27.4117	27.3738	27.4273	27.5031	27.3207	27.5054	27.3925	27.3982	27.4722	27.4979	27.4083	27.3778	27.1072	27.4309	27.3524	27.3378	27.328	27.5363	27.3853	27.4528	27.4055	27.5695
RPS21	P63220	RS21_HUMAN	16	78.3133		3.06528	0.264595		3.22574	0.285511	27.0307	26.8772	26.8126	26.8791	26.9128	27.0784	26.8541	26.9105	26.9661	27.2487	27.3787	27.3106	27.2314	27.1031	27.2331	27.0638	27.2418	27.1977	27.4659	27.4551	27.3193	27.4557	27.4394	27.2283	27.1568	27.1943	27.2636	27.4976	27.4451	27.3269	27.2398	27.1752	27.0409	27.5053	27.3361	27.5039
S100A10	P60903	S10AA_HUMAN	11	67.0103		2.66148	-0.425549	+	6.2361	-0.918549	25.39	25.3634	25.5331	26.1125	26.4129	26.3489	25.9007	26.028	25.7012	25.4799	25.3771	25.3482	25.3188	25.3053	25.3416	25.3339	24.9931	25.1635	25.3187	25.3308	25.4872	25.5839	25.2498	25.4626	25.0094	25.1456	25.0016	24.9489	25.0593	24.684	24.3657	24.658	24.5342	24.8741	24.8507	24.842
S100A11	P31949	S10AB_HUMAN	13	61.9048		3.83247	-0.63418	+	4.6148	-0.835823	26.8449	26.8914	26.7983	27.5274	27.4969	27.7533	27.644	27.9383	27.5963	26.7595	26.9273	26.8002	26.3812	26.4816	26.3696	26.7292	26.7973	26.5473	26.5389	26.4951	26.5567	26.9116	26.7876	26.7714	26.7106	26.9144	27.0207	26.2552	26.2017	26.4083	26.1232	26.0879	26.131	26.3502	26.4652	26.2794
SLC30A7	Q8NEW0	ZNT7_HUMAN	8	17.2872		3.5135	-0.496863		3.96518	-0.476176	24.0068	24.4942	24.1627	24.1225	24.4347	24.4221	24.041	24.4559	24.1771	23.7314	23.7097	23.6581	23.3784	23.5353	23.4785	23.7384	23.3036	23.7677	24.0722	23.894	23.8582	23.7867	23.231	23.4096	23.915	23.8209	23.4407	23.7138	23.881	23.6583	23.745	23.4047	23.4859	23.4742	23.6724	23.49
SLC35F6	Q8N357	S35F6_HUMAN	5	17.5202		1.30448	-0.24534		2.84582	-0.491063	23.2758	22.7677	23.2291	22.7799	22.4672	22.6778	22.4194	23.1266	22.6483	23.5028	23.2537	23.0767	22.3015	22.6018	22.7003	22.3649	22.6944	22.8118	22.8295	22.9084	22.9376	22.8348	22.5074	22.7886	22.5515	21.7957	22.2604	22.4168	22.3646	22.2337	22.8665	22.9046	22.7529	22.2943	22.4185	22.4729
SLC5A6	Q9Y289	SC5A6_HUMAN	4	10.2362		0.0456156	-0.0399547		0.0600473	-0.0533555	19.8977	19.5795	19.6889	20.4658	20.1817	19.8707	19.7454	19.5305	19.5428	21.4996	21.5601	21.2957	19.4536	20.48	20.8298	20.4535	20.4581	20.6705	20.6957	20.4276	18.9344	18.6167	20.4134	20.9454	18.1867	20.8516	20.3039	20.2921	20.2911	19.0162	20.3237	20.3507	20.1509	20.6114	21.0133	20.8262
SNRPD1	P62314	SMD1_HUMAN	8	54.6218		0.230649	-0.149537	+	2.0809	-0.917004	25.5897	25.3701	26.4412	25.7591	26.7258	25.9973	26.1903	25.6698	25.7155	26.8996	27.0027	26.4278	25.5222	25.3057	26.9724	26.7073	27.0496	26.0295	25.9127	25.8134	25.3989	25.0122	27.0805	25.1902	24.3682	26.3115	26.6822	25.2022	25.1516	25.1972	25.0727	24.8705	27.0019	24.2655	24.4383	24.2229
UBAC2	Q8NBM4	UBAC2_HUMAN	6	18.8953		1.11527	0.416374		1.24923	0.424101	21.1182	20.9864	21.3144	21.0376	20.3123	20.7869	19.9978	19.4085	20.3739	21.542	21.697	21.6624	21.5003	21.6233	21.3595	21.1042	20.8877	21.4317	21.2739	21.1302	20.5168	21.3669	21.5694	21.47	21.2815	21.5883	21.2939	21.1592	21.1804	21.038	21.2397	21.3392	21.3133	21.4534	21.4507	20.9891
UNC119B	A6NIH7	U119B_HUMAN	5	25.8964		1.66111	0.265573		0.145568	-0.0460134	21.0028	21.007	20.8221	21.0059	20.8032	20.9665	21.0526	20.2057	20.9995	21.0741	20.7936	21.0207	21.2834	20.8982	21.1789	21.6523	21.3639	21.5277	21.0927	20.874	20.7796	20.7793	21.3114	21.1991	20.8135	21.0092	20.9849	21.0941	21.1436	20.3827	20.8251	20.7344	21.2363	20.8633	21.139	19.9752
UQCC1	Q9NVA1	UQCC1_HUMAN	7	21.7391		1.40581	-0.343708	+	3.15555	-0.750226	22.0339	22.1557	21.9741	21.8998	22.2583	21.8891	22.3559	22.3324	21.8919	21.1126	21.2175	21.1498	21.4256	21.2064	21.4355	21.2596	21.5128	21.4258	22.1387	22.0071	21.1261	21.462	21.7046	21.4424	21.5281	21.5763	21.5526	20.8203	21.068	20.6518	21.6473	21.3185	21.4525	20.1514	20.8917	20.6099
BOLA2B	Q9H3K6	BOLA2_HUMAN	8	76.7442		0.853224	0.177174		0.110708	-0.0284762	26.1798	25.9691	26.4726	25.8144	26.0842	26.2218	26.0774	25.983	25.6091	26.3227	26.5789	26.6019	26.3124	26.36	26.3673	26.2027	25.9146	26.1483	26.0581	26.151	26.8015	26.5416	26.4629	26.7205	25.8348	25.876	26.2203	26.2269	26.2744	26.1918	26.2632	26.0671	26.2944	26.072	26.2476	26.0046
C18orf21	Q32NC0	CR021_HUMAN	6	30		0.291845	0.178173		0.866658	0.424119	20.0171	20.7283	20.9067	20.0102	20.1827	19.0302	19.1434	19.5835	19.0403	20.4454	20.7015	18.4351	19.8648	20.0313	20.2663	20.0653	19.9906	20.7825	20.1936	19.3924	20.0508	20.0252	20.6212	19.0783	20.5681	20.6207	20.6254	20.5794	20.6171	19.1681	20.6939	20.2254	19.8346	19.4549	20.4436	20.4824
CDIPT	O14735	CDIPT_HUMAN	9	30.9859		0.427904	-0.2407		0.145757	-0.0947717	24.2782	23.6817	23.8365	24.158	22.9452	24.208	21.9869	22.1113	22.0595	23.1664	22.4876	22.8352	22.7286	22.9267	22.7549	22.8191	22.6969	22.5713	23.5497	22.9367	23.3759	22.9569	22.8317	22.7179	23.047	23.3251	23.1988	23.0323	23.2148	22.8574	22.7958	23.131	22.9119	23.1992	22.9798	22.9243
CHCHD2	Q9Y6H1	CHCH2_HUMAN	6	43.7086		3.21245	-0.6114		2.1455	-0.496774	25.0465	24.8478	24.9923	25.4726	25.8884	25.8617	24.4952	25.6122	25.835	25.7816	25.6523	25.6776	24.6273	24.6091	24.6059	24.5704	24.5817	24.6085	24.7152	25.0699	25.1117	25.0546	25.2019	25.0701	25.4086	25.2298	25.3732	24.6004	24.4537	24.6225	24.6721	24.6592	24.8489	25.0982	25.3766	24.8585
CHMP4A	Q9BY43	CHM4A_HUMAN	6	29.7297		0.10738	-0.147036		0.114935	-0.152821	22.1962	23.1685	22.3215	22.6502	22.5301	21.9858	19.7814	21.0831	20.0062	22.4726	22.4121	22.4201	22.3573	22.7411	22.2059	22.3371	22.4857	22.4338	18.6439	22.4672	22.3626	22.2731	18.6592	22.2963	22.0227	22.5669	22.582	22.1334	22.846	22.7709	22.5136	21.5862	22.3501	22.1083	18.469	19.245
CRBN	Q96SW2	CRBN_HUMAN	4	14.9321		0.00245946	-0.00272862		0.0401294	-0.0343194	19.7565	17.9317	18.8704	19.739	17.9067	18.4999	19.5509	19.6333	19.0463	17.5229	19.8753	17.7226	18.5767	17.619	17.4581	17.9922	17.4409	19.3832	20.1812	19.8702	19.2732	19.3749	19.5324	19.3208	18.1659	18.0944	18.2154	18.8842	18.5411	19.5114	19.0139	18.6985	19.4456	19.0828	19.777	18.2135
MARK3	P27448	MARK3_HUMAN	5	8.76494		1.11905	0.778398		0.34742	-0.35644	21.709	19.396	17.9431	17.5158	19.5605	19.8514	20.2026	20.4106	20.5129	19.405	18.9161	20.1567	19.9012	21.4493	20.4003	20.5062	20.8278	20.784	20.7386	19.1596	19.4681	21.1067	21.7095	18.8692	18.783	19.3283	18.7239	18.4177	19.0884	18.147	19.0747	17.9439	21.6272	19.1504	21.2056	19.8122
MGST1	P10620	MGST1_HUMAN	6	42.5806	+	4.38669	-0.814095		2.47764	-0.508023	23.5999	23.4547	23.1704	24.026	23.8822	23.7912	23.8809	23.2418	22.8514	23.4088	23.377	23.4286	22.7396	22.7645	22.9027	22.7073	22.6608	21.6274	22.9709	23.0924	23.2871	22.7412	22.6962	22.1534	22.5069	22.629	22.6849	23.4593	23.3546	23.3992	23.2893	23.1393	23.4124	22.2256	23.0033	22.9126
MOB1A	Q9H8S9	MOB1A_HUMAN	9	30.5556		0.189162	-0.0460831		0.154339	-0.0322223	23.3713	23.4561	23.6351	23.2863	23.0122	23.8889	23.8333	23.5475	23.6504	23.4315	23.2498	23.1837	23.4461	23.6453	23.1604	23.2385	23.0989	23.1726	23.6476	23.7114	23.7127	23.3919	23.3742	23.3934	23.3395	23.326	23.4928	23.3554	23.4216	23.5742	23.3703	23.2575	23.4645	23.6569	23.5248	23.3758
MRPL23	Q16540	RM23_HUMAN	8	43.1373		0.51898	0.567956		0.866093	0.832256	23.2233	23.4062	19.2246	23.6296	23.4002	23.3214	23.4907	23.208	18.181	23.3167	23.5331	23.4928	23.1673	23.1873	22.6867	23.5004	23.3922	23.4078	22.9449	23.389	22.8554	23.1329	23.1575	23.4216	23.4843	23.5046	23.1716	22.9802	23.7599	23.7467	23.2955	23.1972	23.3824	23.6107	23.6796	23.6021
NDUFB4	O95168	NDUB4_HUMAN	9	51.1628		1.84523	0.22372		0.739933	0.131695	25.4404	25.6049	25.5095	25.7079	25.4918	25.665	25.871	25.3252	26.0142	25.6622	25.5939	25.9197	25.8217	25.9601	25.9367	26.1227	26.1154	26.0457	26.0141	25.7323	25.3949	25.8833	25.7662	25.6972	25.869	25.7826	25.9625	25.263	25.4464	25.9203	25.975	26.1015	25.9573	25.7983	25.8831	25.427
OARD1	Q9Y530	OARD1_HUMAN	6	43.4211		1.10845	-0.410733	+	3.11043	-1.07117	21.7089	21.776	21.3996	21.6291	19.9684	21.3203	20.9078	19.808	20.7701	20.2604	20.7957	20.9085	20.4605	20.9379	20.1101	20.6754	20.9492	20.917	19.8901	20.5164	19.9282	20.6595	20.3706	20.9092	20.592	20.7473	21.253	19.4474	18.9473	20.0577	19.6184	19.6939	19.8632	19.5188	19.4787	19.1809
POLR1D	P0DPB6	RPAC2_HUMAN	8	49.6241	+	4.25636	-0.685627	+	5.56753	-0.785908	22.9749	23.5116	23.6445	23.2329	23.9314	23.8247	23.4352	23.0913	23.3045	22.8989	22.8179	22.5971	22.7767	22.6517	22.5912	22.5502	22.5416	22.4887	22.662	23.1069	22.0941	22.6156	22.5774	22.3812	22.3997	22.437	22.2201	22.6537	22.6133	22.6239	22.5866	22.5274	22.4448	22.3568	22.378	22.5927
RPL22L1	Q6P5R6	RL22L_HUMAN	8	54.0984		1.23428	0.226756		3.68545	0.445459	24.8366	25.2656	25.476	25.3746	25.2123	25.4481	24.6968	25.5984	24.8612	25.6317	25.2872	25.3473	25.355	25.392	25.7698	25.2395	25.2535	25.3196	25.7824	25.9007	25.7653	25.1981	25.3741	25.4067	25.5415	25.7212	25.5307	25.7983	25.7854	25.9836	25.6445	25.6142	25.3998	25.8346	25.9004	25.627
RPP25	Q9BUL9	RPP25_HUMAN	6	33.1658		1.38804	0.301756		0.888456	0.213277	21.0487	20.7581	20.3671	21.3926	21.0693	20.7226	21.6291	21.7961	21.2528	21.1857	21.1347	21.4914	21.3618	21.4301	21.2289	21.256	21.2759	21.4057	21.6488	22.1209	21.7194	21.3291	21.4533	21.2391	20.9425	21.4647	21.0845	21.6992	21.4175	21.7055	21.6182	21.252	21.2083	21.3319	21.4308	21.2523
RPS25	P62851	RS25_HUMAN	15	52.8		0.360251	-0.101818		0.0732927	-0.0160192	27.4042	27.9246	28.139	27.7097	28.0327	28.1152	27.6977	28.0171	27.5735	27.4846	27.6595	27.8455	27.6127	27.3345	27.7368	27.6839	27.6315	27.9258	27.243	27.293	27.5511	27.6303	28.347	28.3919	27.8843	27.7557	27.6606	27.669	27.8434	27.6565	27.6934	27.7278	28.0871	27.8049	27.911	27.7174
S100A16	Q96FQ6	S10AG_HUMAN	10	64.0777		1.6915	-0.495764		1.04058	-0.337475	25.0215	24.9957	24.8002	25.7071	25.7397	25.6999	25.8393	26.123	25.6226	24.4112	24.3055	24.3367	24.7286	24.6394	24.5346	24.4515	24.5154	24.4191	25.029	25.1301	24.7952	24.851	24.8653	24.694	25.0088	25.0909	24.8249	24.9378	24.8693	24.9941	24.8342	24.8869	24.6732	24.8929	24.8902	24.6494
SLC25A19	Q9HC21	TPC_HUMAN	7	20.625	+	2.37946	0.84466	+	2.15178	0.74826	21.1601	20.1809	21.1799	20.1674	20.4268	18.3449	19.6053	19.8179	19.3506	20.8099	20.5718	20.9737	21.5351	20.9583	21.008	20.5264	21.5907	21.1987	21.4053	21.1547	21.1825	20.4897	21.0893	20.5862	20.7887	21.4062	21.1565	20.9953	20.603	20.8798	20.9549	21.2027	21.2639	20.7863	20.6958	20.8352
SNX33	Q8WV41	SNX33_HUMAN	6	11.4983		0.655565	0.942916		0.722741	0.93201	19.1837	23.8931	20.1408	22.3213	23.5404	22.0774	20.3275	19.6215	20.0737	23.6675	18.3468	22.3293	22.6635	22.7829	22.7197	23.802	22.8747	23.4953	19.3293	23.3499	21.7657	23.5006	22.4863	18.068	22.8936	23.4106	22.3639	22.571	18.9995	22.7894	22.0575	22.0755	23.4924	23.049	23.3111	19.6937
SRP19	P09132	SRP19_HUMAN	9	45.8333		0.0981789	0.0190125		1.71384	0.190595	23.1242	23.0523	23.3998	23.4397	23.2118	23.5236	23.5991	23.8388	23.5147	23.336	23.4059	23.4773	23.241	23.3903	23.4274	23.4643	23.3784	23.2602	23.6804	23.4733	23.5591	23.2942	23.3729	23.6099	23.5786	23.4067	23.4357	23.748	23.4906	23.5304	23.8417	23.741	23.7001	23.5636	23.4199	23.754
SSR4	P51571	SSRD_HUMAN	8	38.1503		1.64839	-0.335974		0.284022	0.0781039	24.9799	25.0287	24.9416	24.7387	24.7626	25.2759	24.9741	24.8169	24.0429	24.7439	24.7058	25.1051	24.6461	24.3817	24.3582	24.0548	24.282	23.9918	24.8519	24.8506	25.2669	24.5096	24.2878	24.603	24.5598	24.7344	24.7748	24.9392	25.3053	25.28	24.9414	24.7247	24.5884	25.3608	25.0863	24.7583
UFC1	Q9Y3C8	UFC1_HUMAN	7	39.521		2.14581	0.330365		2.25877	0.306424	22.6484	22.7247	22.1791	22.5081	22.7486	22.918	22.6228	22.4974	22.7726	22.533	22.699	23.0164	23.3842	22.9299	23.308	23.2187	22.9884	22.9381	22.9058	23.2857	23.1101	22.6396	22.8838	22.24	22.9874	22.8158	23.1758	22.4835	22.9535	23.4653	22.7945	22.9564	22.8777	22.8394	22.8208	23.375
AP4M1	O00189	AP4M1_HUMAN	5	14.7903		0.182755	-0.121426		0.503023	-0.271274	19.322	19.1605	19.1864	18.8202	18.8135	18.8418	20.728	21.2673	19.4492	19.6024	19.6634	18.4585	19.3478	19.3824	18.9719	19.3523	19.2545	19.5695	18.244	19.4605	19.8861	18.8882	19.7457	19.7532	18.7291	19.1398	19.5992	19.7855	18.9603	19.4554	18.9261	18.5281	19.2355	19.6479	19.3348	18.716
ARL2BP	Q9Y2Y0	AR2BP_HUMAN	6	41.1043		0.84427	-0.508341	+	3.10663	-1.26491	22.2388	21.988	19.1092	21.6448	21.8792	19.6897	20.9126	20.1463	20.5322	20.7827	21.3161	20.9087	20.4216	20.959	20.2077	20.1329	21.4498	20.6786	21.1409	20.4154	20.7653	19.2371	20.2928	19.3471	20.3728	19.5565	20.6037	19.1495	19.4639	19.0448	19.0595	20.3182	18.8574	20.2516	19.5527	19.7389
DDT	P30046	DOPD_HUMAN	14	56.7797		0.235978	0.0469786		0.189249	0.0362738	26.0677	25.973	26.2016	26.0998	26.2273	26.4039	26.3964	26.2433	26.3095	25.841	25.7052	25.6856	26.0189	26.1008	26.2179	26.0804	25.8597	26.1832	26.2028	26.1694	26.4966	26.0844	26.1129	26.1909	26.0503	26.136	26.2187	26.1202	25.9736	26.1794	25.969	26.1005	26.0733	26.2978	26.2225	26.2482
DHCR7	Q9UBM7	DHCR7_HUMAN	7	14.1053		2.18326	-0.318635		2.1519	-0.315101	22.7688	22.7916	22.9489	21.9697	22.6038	22.788	22.7398	22.6541	23.0763	22.2809	22.446	22.2768	22.2078	22.458	22.2146	22.4387	22.0335	22.5165	22.0584	22.5857	22.4308	22.1307	22.1378	22.3084	22.372	22.3058	21.8693	22.3996	22.4563	22.5775	22.1309	22.175	22.4889	22.2356	22.2639	22.2887
DNAJB6	O75190	DNJB6_HUMAN	7	20.5521		0.486362	0.166833		0.0706907	-0.0318192	22.0924	22.106	21.9886	21.6744	22.0762	22.282	22.2275	21.5568	21.6001	22.6913	22.6198	22.5821	22.4663	21.7567	22.5773	22.192	22.2753	22.3032	22.4216	21.7613	21.5349	22.9382	22.8322	22.4402	21.7156	21.7307	22.1298	22.5745	22.2407	22.6861	21.5368	22.8623	21.8924	22.1594	21.794	21.7931
EIF4E2	O60573	IF4E2_HUMAN	6	27.3469		1.17214	-0.144172		0.709871	-0.0919309	22.7957	22.7112	22.3905	22.6594	22.7476	22.3403	22.697	22.9393	22.2966	22.8195	22.6519	22.7014	22.7042	22.5393	22.6265	22.4563	22.446	22.5135	22.4882	22.4979	22.7802	22.373	22.4707	22.1246	22.6292	22.5891	22.3736	22.6606	22.7351	22.4675	22.6467	22.5523	22.6693	22.5712	22.4412	22.3115
ELMOD2	Q8IZ81	ELMD2_HUMAN	6	22.8669		0.359656	0.262253		0.631155	0.378059	20.8198	21.3439	21.7791	21.2727	21.174	21.5991	21.2352	20.2174	20.9265	19.0854	20.9811	21.258	21.6446	21.8075	21.621	22.0142	21.763	22.2213	19.8805	21.3977	19.8818	21.1293	21.7779	19.7003	22.0908	21.7489	21.511	22.0697	19.2831	21.512	21.6828	21.392	21.9092	21.4929	21.1523	20.3838
GSTT1	P30711	GSTT1_HUMAN	6	27.9167		1.61379	0.765869	+	1.69632	0.791505	20.3948	20.0931	21.3067	20.9513	19.1327	21.7179	20.3177	19.6381	22.6561	19.7353	20.5888	19.2518	21.2976	21.1212	21.4282	20.9494	21.0335	21.166	21.9291	21.6812	21.2902	21.3751	20.6168	21.0864	21.2628	21.1882	20.9838	20.7915	21.3602	21.6709	21.4213	21.5376	21.5534	20.7518	21.0176	21.7433
H4C16	P62805	H4_HUMAN	26	65.0485		0.125604	0.0462704		2.33955	-0.495741	31.6894	31.7821	31.9056	31.8002	32.1494	32.0987	31.6777	31.6833	31.7285	30.7478	31.2297	30.9949	31.5127	31.4513	31.5755	31.6078	31.4824	31.787	31.9943	32.1843	31.9276	31.3183	31.538	31.6633	30.6027	30.7024	30.6532	31.2823	31.4215	31.5725	30.999	30.9622	31.1044	31.4268	31.4126	31.3986
IFT27	Q9BW83	IFT27_HUMAN	5	36.0215		0.249246	-0.144084	+	2.52728	-0.848375	21.2718	20.8916	19.9618	20.5794	20.728	20.3155	20.2761	19.8257	19.5111	20.0961	18.5941	19.9626	20.2774	19.8982	20.132	19.729	20.1284	20.1886	19.9674	20.8089	19.9599	18.7522	20.3784	20.0645	19.0154	20.279	20.0312	18.4912	18.9577	19.1774	19.0942	19.0778	18.8988	19.5468	19.9889	19.275
KIN	O60870	KIN17_HUMAN	6	17.0483		0.307093	0.153694		0.133234	0.0925439	20.137	19.0844	18.4909	19.7323	19.2239	19.3841	19.5267	20.0022	19.9976	20.1843	20.1983	20.7117	18.8838	19.1486	20.0217	19.9037	19.8836	20.5301	19.629	20.1068	19.9138	20.1612	20.0752	20.2604	19.5024	20.1791	20.3048	19.6746	18.1122	19.9944	20.071	20.4371	20.3	18.7722	20.4309	20.0053
LSM14A	Q8ND56	LS14A_HUMAN	9	14.4708		0.343467	-0.114506		1.41468	-0.399622	23.4245	23.1664	24.6783	23.3109	23.469	23.4372	23.5771	23.0034	23.2999	23.4323	23.0296	23.2357	23.7224	23.2466	23.5814	23.4685	22.5991	23.4198	23.1056	23.4936	23.311	23.1352	23.3858	23.2211	23.5208	22.3833	22.6193	23.1978	23.4234	23.1697	23.4088	23.176	22.2938	22.4463	23.471	23.1585
MED25	Q71SY5	MED25_HUMAN	4	8.96921		0.85533	-0.231541		1.13904	-0.248476	21.515	21.6534	21.465	21.618	21.8395	22.0203	22.22	20.8466	21.8818	21.8373	21.1405	21.4433	21.5661	21.2172	21.5586	21.4211	21.4485	21.4424	21.0363	20.4314	21.5405	21.6189	21.6379	21.7835	21.3838	21.3192	21.248	21.6589	21.4458	20.9698	21.1571	21.532	21.6375	21.0945	21.2281	21.8244
NSMCE2	Q96MF7	NSE2_HUMAN	8	27.1255		0.418453	0.238106		0.148877	0.0931373	21.494	21.2594	20.0669	21.8936	21.779	21.0186	20.4004	19.2519	20.5379	21.3341	21.3672	21.537	21.6847	21.5808	20.8907	21.2431	21.169	21.4883	21.3849	19.8376	21.2612	21.2642	21.4194	21.5737	21.0567	20.8432	21.0347	21.3558	21.1418	20.5622	21.384	20.6659	21.7855	21.3779	20.9409	20.9093
RMDN2	Q96LZ7	RMD2_HUMAN	5	16.3415		0.77287	0.26809		1.13186	0.373227	19.2581	19.7084	19.2548	19.0184	19.7845	18.8697	20.1255	20.1905	19.8298	19.1917	18.9702	18.556	19.6111	19.4697	19.6381	19.7454	19.8382	20.0636	19.4577	20.3347	20.1698	19.4764	19.1354	19.0348	19.8481	19.9293	19.9022	18.6106	20.3592	19.3306	19.9212	19.704	20.2344	19.9487	19.8196	19.6286
SDF2	Q99470	SDF2_HUMAN	7	31.7536		0.979885	0.159758		0.560991	0.0936012	23.4618	23.6609	23.5289	23.1956	23.4625	23.3717	22.8907	23.6885	22.9403	23.0781	23.2404	23.3469	23.4888	23.13	23.3999	23.3767	23.5984	23.414	23.2573	23.5965	23.9207	23.5481	23.4816	23.5714	23.1542	23.5088	23.4092	23.384	23.3769	23.5383	23.3762	23.6274	23.4314	23.4711	23.4614	23.2507
STX6	O43752	STX6_HUMAN	7	26.2745		0.591378	-0.0873394		0.030599	-0.00586112	22.433	22.3676	22.3794	22.1403	22.2939	22.1333	22.3746	22.1436	22.0939	22.1794	21.9817	22.229	22.3316	22.0668	21.9033	22.419	22.3424	22.4461	22.0079	21.8526	21.8487	22.0281	22.2641	22.1908	21.8822	22.4063	22.2382	22.2467	22.2995	22.1231	22.1502	21.8831	22.4543	22.3265	22.243	22.4262
ARL8B	Q9NVJ2	ARL8B_HUMAN	9	36.5591		0.0478256	0.00841236		2.27341	-0.267063	23.7544	23.596	23.6281	23.5499	23.4711	23.4583	23.46	23.3227	23.2039	23.6369	23.4897	23.6475	23.4488	23.4351	23.2333	23.6225	23.6357	23.5422	23.8177	23.4268	23.6809	23.3454	23.6004	23.5304	22.8878	22.8427	23.243	23.1128	23.1274	23.133	23.4364	23.6905	23.4458	23.1876	23.3229	23.5836
CASP7	P55210	CASP7_HUMAN	6	22.4422		0.208367	-0.0375346		1.72412	0.234097	22.2098	22.6641	22.444	22.0774	22.4358	22.259	22.3471	22.0663	22.339	22.3121	22.4683	22.4507	22.3146	22.3937	22.4436	22.2828	22.5654	22.4518	22.0148	21.9098	22.2342	22.4264	22.4182	22.1678	22.6071	22.588	22.8053	22.2122	21.9608	22.6139	22.5029	22.7281	22.4529	22.6469	22.8529	22.9118
CDK8	P49336	CDK8_HUMAN	6	14.6552		1.27328	-0.459011	+	4.51733	-1.30638	20.9216	20.8679	20.7455	20.0332	20.9798	20.7818	21.0057	19.8224	20.6384	20.2973	20.4016	20.2874	19.8471	20.8222	19.8331	20.5726	19.7504	20.1931	19.5142	21.0724	20.98	18.9443	19.3848	20.3603	19.6478	20.4069	19.2565	18.677	19.8976	18.1813	17.9632	19.3553	20.4224	19.1793	18.8899	19.2289
CIRBP	Q14011	CIRBP_HUMAN	9	39.5349		0.665471	-0.173726		0.94484	-0.331907	24.2343	24.2614	24.2609	24.3102	24.3925	24.6371	24.5977	24.4858	24.7344	23.8221	23.7123	24.0894	23.5327	24.357	23.9844	23.8436	24.2189	24.1103	24.5465	24.7916	24.2758	24.0106	24.1321	23.6499	22.9958	23.0792	22.7861	24.1963	24.5033	24.1187	24.1852	24.2775	24.4696	24.1777	24.4791	24.2867
CLTB	P09497	CLCB_HUMAN	10	29.6943	+	3.25465	-0.801305	+	4.72506	-2.18511	23.5439	23.4401	23.8474	24.4133	24.1981	24.2704	24.1754	23.9386	24.2452	22.9562	23.0274	22.8183	23.1816	23.0936	23.0583	22.9573	22.7831	22.6913	22.2788	22.3501	22.7196	23.4175	23.181	23.5464	22.5473	22.5305	22.7298	21.6887	19.4966	22.3703	21.5499	21.1868	19.5829	22.5546	22.6832	19.7323
COMMD1	Q8N668	COMD1_HUMAN	7	35.7895		0.095636	0.075899		0.275493	-0.221202	21.9429	19.3103	21.4647	21.8157	21.183	21.2089	21.6338	20.2356	21.9336	21.7157	21.7481	21.5401	20.7782	21.2691	21.7618	21.4538	21.1833	21.1734	22.0774	22.1776	21.9216	19.6853	21.3478	21.814	21.6433	21.1953	21.924	21.06	21.489	19.4934	19.0191	21.4897	21.4818	20.9129	21.8563	21.5134
COX11	Q9Y6N1	COX11_HUMAN	5	24.6377		3.06605	-0.68296	+	6.96947	-1.46622	21.2712	21.6091	21.059	21.789	21.6693	22.1235	22.0335	20.9636	20.611	21.4806	21.4788	21.4247	21.0494	20.7016	20.5453	20.8513	20.4734	20.9002	21.6135	19.8933	20.9679	20.739	21.1581	20.4247	20.7588	20.1653	20.6186	19.8029	19.3521	20.1351	19.8794	19.7447	20.6735	19.258	19.8006	19.7296
MFGE8	Q08431	MFGM_HUMAN	4	17.5711		0.501399	-0.3214		0.175664	-0.129027	19.3442	18.6592	19.1014	18.9968	18.9596	20.528	20.1347	20.9589	20.7172	18.6126	18.3712	18.4524	18.3161	18.8739	19.3294	18.5985	18.7676	18.6015	19.5811	19.6571	19.5826	18.8794	18.6775	20.1148	18.6506	19.9579	19.8217	19.352	18.7514	19.3384	18.7236	19.1824	19.7483	19.2775	19.0868	19.3973
MRPL40	Q9NQ50	RM40_HUMAN	7	33.0097		0.563176	0.0857499		0.488383	-0.0960596	23.1814	23.1541	23.1219	23.038	22.9697	22.9451	22.463	22.9315	22.9872	22.792	22.7363	22.6854	23.1435	22.9459	22.7838	23.2877	23.0154	23.0487	23.0966	22.9705	22.9761	22.766	23.1561	22.8442	22.3018	23.3337	23.0338	22.7789	22.5549	22.7064	22.7415	22.7973	22.8822	22.851	22.9408	22.9305
MRPL41	Q8IXM3	RM41_HUMAN	6	49.635		0.0275208	-0.00423781		1.28022	-0.125296	22.9839	23.0141	22.9141	22.5356	22.7778	23.0073	22.8423	23.1413	22.712	22.9407	22.9103	22.8284	22.8864	23.0672	22.8839	22.8877	22.9345	22.8005	22.7924	22.675	22.9353	22.9222	22.9607	22.811	22.8668	22.8207	22.9552	22.5104	22.7783	22.696	22.7891	22.6706	22.5706	22.8315	22.6686	22.9464
NDUFA5	Q16718	NDUA5_HUMAN	7	58.6207		0.479899	0.102908		1.34601	-0.230602	23.9183	24.0208	24.0004	24.2705	24.4343	24.5693	23.7932	23.6975	23.8016	23.4924	23.9409	23.7902	24.1291	23.9892	23.9578	23.913	24.1096	24.1323	24.4478	23.9121	24.3878	24.0795	23.917	23.9889	23.7737	23.9279	23.7948	23.3745	23.7147	23.462	23.7839	23.5488	23.6799	23.8486	23.9258	24.1276
NR2F6	P10588	NR2F6_HUMAN	6	16.8317		0.342464	0.158071		1.01029	-0.35675	18.8386	18.5455	19.5499	19.5	19.6062	19.5286	20.3437	20.2285	19.9914	20.1283	20.09	19.9394	19.1942	19.7943	19.9414	20.1727	20.1094	19.8423	19.0019	20.6707	19.722	19.9691	19.4943	20.2746	19.1065	19.3507	19.905	18.9144	19.7752	19.2003	19.2316	19.2525	19.3212	18.3819	19.4925	20.0772
PODXL	O00592	PODXL_HUMAN	4	12.1864		1.53621	-0.647638		1.4938	-0.5987	21.0503	21.5344	21.3117	21.3243	21.899	21.4609	21.8082	21.6951	21.771	21.7225	21.2375	21.883	21.8026	21.7248	21.7662	21.1123	19.1076	21.1732	19.6983	19.674	20.7413	21.1593	21.4839	21.4829	21.3599	21.5451	21.6318	19.682	21.2157	21.5326	20.7524	20.8408	20.8358	21.6773	21.5449	18.8953
PPIL1	Q9Y3C6	PPIL1_HUMAN	9	40.9639		2.30919	-0.221271		3.3622	-0.347877	23.2746	23.2915	23.264	23.4201	23.4259	23.403	23.4988	23.5771	23.5278	23.0619	23.2649	23.2418	23.153	23.1696	23.0362	23.1974	23.4505	23.2525	23.147	23.0933	22.6023	23.1329	23.2341	23.1276	23.2497	23.2543	23.3679	22.5579	22.7405	22.7606	22.9079	23.0276	22.9198	22.8812	23.234	23.1757
PSMB6	P28072	PSB6_HUMAN	10	28.4519		0.283959	-0.0381629		2.48126	-0.241067	25.3231	25.2034	25.3116	25.3623	25.4046	25.2096	25.4278	25.2544	25.0651	25.5049	25.3856	25.537	25.4778	25.3408	25.4416	25.2029	25.2455	25.3281	25.231	25.0525	25.1956	25.4679	25.0767	25.4712	25.2385	25.074	25.2276	24.917	25.0029	24.9697	25.1924	25.301	25.5135	24.8951	25.0491	24.716
SEPHS2	Q99611	SPS2_HUMAN	4	15.1786		0.0685949	-0.0405226	+	2.35284	0.648698	21.4153	21.4199	21.1306	21.0152	21.6036	20.8098	19.6974	20.307	21.3023	20.7011	21.1587	20.8868	21.3016	21.1855	20.8609	21.5673	21.0328	21.4531	20.2358	19.7221	21.0393	21.1874	20.8817	20.4942	21.9381	21.6847	21.9616	20.3025	21.7747	21.8481	21.8431	21.4056	21.2117	21.738	21.6123	21.9119
STING1	Q86WV6	STING_HUMAN	4	17.942	+	2.09163	0.822206	+	6.62856	1.65953	19.5252	19.8868	17.9246	19.1565	18.6049	19.4776	19.0984	19.0012	20.1077	18.1606	20.1754	18.7616	19.929	20.3338	19.894	19.721	20.0585	20.2747	19.1597	20.8791	18.4296	19.9844	20.4823	20.6009	20.5887	21.2903	20.6868	21.2932	20.5483	20.9934	20.838	20.6039	21.0656	20.5832	20.3506	20.9529
TIMP3	P35625	TIMP3_HUMAN	6	32.2275		0.0491767	0.0196767	+	7.86969	1.05871	22.1866	22.6612	22.5374	21.9577	22.3155	22.202	21.8364	22.5277	21.7421	22.6216	22.5569	22.6775	22.1079	22.0601	22.2629	21.9707	21.7046	21.9507	22.5697	22.4998	22.6735	22.6614	22.7729	22.8244	23.1743	23.1981	22.781	23.8317	23.3923	23.532	23.4435	23.2545	23.4937	23.5477	23.4229	23.4556
TRAPPC3	O43617	TPPC3_HUMAN	7	37.7778		0.111701	-0.0257991	+	6.51919	0.502289	22.9961	22.9053	22.7377	23.2274	23.4338	23.2284	22.8459	23.183	22.9945	23.0076	23.2672	23.1988	23.3429	23.238	22.6827	22.9514	22.8617	22.7831	22.9516	23.0783	22.9491	23.2289	23.2633	23.385	23.5938	23.8116	23.7245	23.7131	23.415	23.5863	23.4923	23.3959	23.5593	23.6985	23.5892	23.4739
TTPAL	Q9BTX7	TTPAL_HUMAN	6	19.883		0.0781518	-0.0440702		0.300832	0.149095	20.0447	20.0278	19.3203	19.6745	19.266	19.9875	19.8003	20.427	20.5745	18.6349	19.9356	18.6171	19.8199	19.6688	19.7358	20.0534	19.3573	19.8493	19.0892	20.1178	18.8937	19.8779	19.6989	19.6194	20.2575	20.0794	20.4768	19.6344	19.8983	20.2721	20.0807	19.5933	19.4322	19.7383	19.6561	18.9802
TXNDC17	Q9BRA2	TXD17_HUMAN	10	55.2846		0.152569	0.0288812		3.19297	0.291475	26.2903	26.4566	26.3817	26.6735	26.5522	26.6819	26.6576	26.5491	26.7211	26.0888	26.1369	26.2124	26.4737	26.5316	26.5186	26.3249	26.3147	26.3433	26.729	26.6458	26.5881	26.4419	26.3892	26.4478	26.5602	26.677	26.7969	26.8355	26.8504	26.9161	26.6212	26.6698	26.7748	26.8506	26.5714	26.7759
YIPF6	Q96EC8	YIPF6_HUMAN	5	28.8136		2.5742	-0.733943		0.988592	-0.344256	22.8705	23.1259	23.3269	23.2505	23.2215	23.5076	22.6438	23.5154	23.3105	21.6002	21.9199	22.115	22.2204	22.3137	22.0836	22.2583	22.1187	21.7073	22.8777	22.5539	22.205	21.526	21.9788	21.757	22.2126	22.0629	22.7944	22.3566	22.7945	22.8037	22.3315	22.7189	22.551	22.5059	22.4058	22.7388
ARRB1	P49407	ARRB1_HUMAN	5	16.5072		0.779767	0.429862	+	1.83872	0.792757	21.8285	21.6981	21.8694	21.8718	21.2499	20.9455	18.9123	21.3047	21.452	22.3462	22.3108	22.5594	21.9395	21.806	22.4778	22.5032	22.3126	22.2513	21.205	22.2077	21.9644	21.8438	21.4586	21.537	22.1498	22.2201	22.158	22.5521	22.4884	22.1736	22.5522	23.1653	22.126	22.2586	22.5525	21.465
B4GALT1	P15291	B4GT1_HUMAN	5	17.3367		0.228419	0.182431		1.04277	0.530687	19.8573	19.3521	20.0103	18.6078	17.8925	18.7863	19.8365	20.3583	20.2815	20.9018	21.3874	20.4901	20.0272	20.5567	20.346	20.8877	20.6863	20.0235	19.1411	19.6685	19.8136	18.9565	19.9888	19.8549	20.0759	20.4595	20.5124	20.6677	20.6268	20.5673	19.8887	20.0999	20.2081	20.146	20.2274	20.6505
BTRC	Q9Y297	FBW1A_HUMAN	7	11.405		1.10654	-0.766184	+	3.47246	-1.37636	18.9877	19.808	21.345	17.98	19.8282	19.242	19.8304	18.7964	20.0101	19.2925	18.274	21.2092	19.6662	18.2523	18.5252	19.844	16.9295	17.5497	19.9969	19.9181	18.5396	19.5838	18.4289	18.1752	18.3874	17.9603	18.202	17.5524	18.027	17.8675	17.8285	18.1546	19.3248	17.8092	18.5356	18.4379
CUEDC2	Q9H467	CUED2_HUMAN	6	24.0418		0.152108	0.0964759		0.414576	-0.27049	19.6564	18.8613	19.7828	19.5264	19.5606	18.6726	19.4075	20.7178	20.7696	19.1016	20.9342	20.1577	19.9641	19.348	20.3921	18.89	20.0653	19.8858	20.2109	19.2979	20.2025	20.0357	20.1214	19.8925	19.7219	18.3236	18.4383	20.1523	19.9164	18.8063	19.0506	19.4015	19.1144	20.4576	20.4741	20.0455
GNPDA2	Q8TDQ7	GNPI2_HUMAN	7	25		0.732822	-0.22726		1.40941	-0.428569	20.9869	20.4849	19.7966	20.9447	21.0825	20.9335	20.45	19.6477	20.3666	20.2046	19.9744	20.1259	20.4315	19.9335	20.1441	20.5499	20.3716	20.1917	20.1044	19.6952	20.5355	20.0297	20.546	19.7379	20.22	19.6422	19.3304	20.8495	19.8141	20.7431	19.9971	19.629	20.0126	20.0714	19.4354	20.1107
H1-0	P07305	H10_HUMAN	15	35.567		0.0237987	0.00776259		0.785911	-0.165053	26.8417	26.6625	26.8696	26.7711	26.5836	26.8897	26.8312	26.9064	26.5178	26.1965	26.2066	25.7958	26.5423	26.7363	26.5797	26.5097	26.5032	26.4328	26.6985	26.8275	26.9362	26.6269	26.248	26.5244	26.4353	26.8003	26.5592	26.3604	26.5465	26.3791	26.2547	26.449	26.5038	26.2474	26.4731	26.0829
MPHOSPH6	Q99547	MPH6_HUMAN	7	43.125		0.0537083	0.0420769		0.881506	-0.502227	22.545	21.9901	21.4754	22.2859	22.1732	21.925	21.9385	22.7431	19.8794	22.5159	22.3522	22.3687	22.1739	21.9279	22.3656	22.2562	22.1075	22.3476	22.4642	20.153	22.1431	22.5227	22.3686	21.867	21.8593	22.2825	22.1372	21.8031	19.214	21.3842	22.1519	21.3692	22.0197	21.342	21.3153	21.2873
MYADM	Q96S97	MYADM_HUMAN	7	21.4286		1.77332	-0.362931	+	7.04847	-0.971597	23.7507	23.6359	23.593	23.635	24.0129	23.5269	22.8298	23.3206	23.1797	22.8856	22.8458	23.4854	23.3394	23.0248	23.0223	23.3113	23.308	23.5056	22.7096	22.9183	22.4584	22.9067	23.0196	22.8224	22.5174	22.5074	22.4069	22.3348	22.4207	22.4872	22.6589	22.2954	22.7637	22.2923	21.9862	22.3713
NME3	Q13232	NDK3_HUMAN	7	40.8284		0.10735	-0.132729		0.594831	0.483524	24.3176	24.0654	24.168	21.4172	23.1364	23.3543	23.1693	20.5484	23.5835	22.4283	20.6277	22.9394	23.2401	23.0107	22.0719	22.0397	23.1602	22.9235	23.1965	19.9023	23.4817	23.0622	22.903	23.171	23.2068	23.4413	23.4889	23.5577	23.1531	23.6666	23.7244	23.3866	23.3754	23.6747	23.3395	21.5428
NOL4L	Q96MY1	NOL4L_HUMAN	6	15.8257		1.51651	-0.585046	+	1.15434	-0.99117	22.64	22.5756	23.7995	22.896	23.6075	22.5842	23.473	23.0807	21.816	22.8014	22.6967	22.5229	22.4246	22.2112	21.7802	21.5885	22.655	22.2596	23.689	22.8147	20.8892	22.3545	22.3553	22.4512	22.7129	19.3446	22.4325	24.1194	19.6387	22.0599	22.4803	23.4532	22.3893	22.0565	18.7041	23.2079
PAM	P19021	AMD_HUMAN	4	7.09147		0.266666	-0.133033		1.11889	-0.40458	19.9326	19.6865	19.6278	19.3576	19.017	19.3181	19.3392	21.1736	20.1794	19.1093	19.7276	18.7707	19.7428	19.5781	18.9534	19.5032	19.5152	19.9527	19.0792	19.5733	20.2245	19.0843	19.0691	19.3673	19.4377	19.6144	19.5409	19.0917	19.3344	19.3489	19.581	18.5941	18.2847	18.9918	19.3483	19.2168
PLGRKT	Q9HBL7	PLRKT_HUMAN	9	46.9388	+	4.36858	-0.67066	+	5.9241	-0.988976	23.6557	23.6835	23.8087	23.716	23.6493	23.6065	23.836	24.1955	24.0573	22.909	23.0365	22.9252	23.0475	22.9813	22.6956	23.0326	23.2069	22.5904	22.8947	22.9511	22.7612	22.8273	23.1379	22.905	22.503	22.7318	22.4289	22.2311	22.7215	22.3866	22.9845	23.1015	22.9396	22.53	22.5408	22.1124
PXYLP1	Q8TE99	PXYP1_HUMAN	6	14.375		1.19367	0.657491	+	2.14954	0.735573	21.5007	21.8109	20.3602	22.026	19.1851	19.7516	20.2015	20.398	20.0651	20.2739	20.9131	20.3263	21.1819	21.4873	21.2277	21.0207	21.179	21.1076	22.1061	21.8368	18.8779	21.6358	21.3962	21.6454	21.3667	21.2992	20.9502	21.5174	21.4085	21.3982	21.2759	21.2539	21.1638	21.4722	21.1899	21.3434
RAMAC	Q9BTL3	RAMAC_HUMAN	7	58.4746		1.65165	-0.526413	+	3.0514	-1.18228	21.8868	22.0874	22.0147	22.8752	22.6968	22.8539	23.0616	22.7975	22.8396	21.2879	21.878	21.7774	21.8325	21.8311	21.8935	21.2165	21.3679	21.3958	22.4497	21.5416	22.8699	21.9308	21.7919	21.6185	22.0082	21.6448	21.8755	19.5374	19.1637	21.6442	21.6368	21.485	21.3592	20.9739	21.0615	21.479
RPAIN	Q86UA6	RIP_HUMAN	4	31.5068		0.507476	0.398119		0.466791	-0.401494	22.1911	19.0896	21.8163	20.2132	22.0806	21.9601	19.427	20.4751	20.1	21.7201	21.6944	22.2223	21.3645	21.8408	21.7611	21.0742	21.8717	21.283	21.7923	21.0797	21.6522	22.5965	19.7839	21.6673	19.3209	21.3078	21.9366	20.3929	20.4521	20.6754	21.6029	19.7521	19.6861	21.4993	21.3798	20.1658
SAMD1	Q6SPF0	SAMD1_HUMAN	7	12.8253		0.569166	-0.199114	+	4.17543	-1.273	20.928	20.691	21.0797	20.8991	21.2092	21.1124	21.6357	21.6721	20.8871	20.8886	20.7312	21.1283	20.8861	20.6897	21.0691	21.0818	21.2764	21.0191	19.4236	21.3895	21.0476	21.2379	20.8899	20.4623	20.2741	19.7102	20.8189	18.0725	18.4211	20.8366	19.7303	19.4415	19.926	20.2175	19.8235	20.3142
SAP30BP	Q9UHR5	S30BP_HUMAN	6	22.4026		0.120373	-0.0329779		1.78273	-0.225357	22.3883	22.3978	22.2675	22.6303	22.5335	22.7984	22.7882	22.9335	22.8881	22.7771	22.59	22.3836	22.6397	22.5552	22.4222	22.2424	22.17	22.269	22.8249	23.0806	23.0026	22.6218	22.6963	22.4558	22.0306	22.3102	22.1912	22.3707	22.6276	22.7718	22.4416	22.458	22.3	22.4395	22.5262	22.2046
SLC30A1	Q9Y6M5	ZNT1_HUMAN	5	13.6095		0.0815763	-0.0879919	+	4.89321	1.41807	22.2171	20.5063	21.8388	21.98	22.4472	22.2496	22.0805	20.8403	20.5825	22.7359	22.6344	22.8946	22.0184	22.054	22.3075	22.2325	22.2681	22.6091	21.3019	18.4885	21.622	22.2044	22.1614	22.6835	23.5627	23.7025	23.8775	23.3292	23.0349	23.2939	23.2333	23.4498	23.2852	23.3477	22.8669	23.0405
SLC43A3	Q8NBI5	S43A3_HUMAN	5	14.053		1.08208	0.799597		0.744563	0.611216	19.5949	21.9041	22.1047	18.9262	23.0971	22.7713	22.5851	22.8871	19.9386	22.9586	23.2241	22.6711	22.5411	22.6927	22.6809	22.6794	22.9054	22.485	22.7846	22.6094	22.3709	22.7142	22.6926	23.1019	22.4154	22.3041	22.5101	22.3612	22.5373	22.8819	22.5424	22.6059	22.8136	22.0014	22.4766	22.5475
SMAP	O00193	SMAP_HUMAN	7	37.7049		0.936052	-0.237299	+	3.32768	-0.658734	23.8436	24.3798	23.887	24.5191	24.4586	24.368	25.104	25.1202	25.186	24.2013	24.1069	24.3525	24.1922	23.975	23.9896	24.2251	24.0152	24.1776	24.4499	24.3025	24.0504	24.4471	24.6306	24.2242	23.832	23.791	23.5027	23.8768	23.5366	23.9664	23.7176	23.6852	23.327	23.6559	24.373	24.3578
TMEM11	P17152	TMM11_HUMAN	7	35.9375		0.442968	-0.066621		0.17637	0.0339222	22.5053	22.7675	22.7407	22.5733	22.6213	22.9368	22.7269	22.6389	22.6712	22.367	22.5363	22.411	22.7305	22.3897	22.5399	22.6442	22.3223	22.5428	22.6724	22.5003	22.9774	22.6355	22.3469	22.3949	22.8887	22.6843	22.9513	22.4838	22.3905	22.7737	22.7904	22.411	22.9491	22.4372	22.6974	22.4457
TRMT11	Q7Z4G4	TRM11_HUMAN	6	14.9028		0.0725973	-0.0393863		0.564945	-0.239938	20.0204	20.0081	20.5102	20.4558	20.0075	20.6002	18.8897	20.9233	18.9345	19.9189	19.8257	19.7608	19.9354	19.8997	19.5994	19.8045	19.9549	19.9615	19.4376	20.7215	19.702	20.0703	20.0949	20.2007	19.8702	19.9738	20.1052	20.1439	19.9897	19.7159	19.7435	19.9987	19.9903	19.2055	19.4639	18.7753
TUBB2A	Q13885	TBB2A_HUMAN	7	15.5056		0.00411869	-0.00448561	+	1.94848	0.981859	22.4133	23.1579	22.7925	22.5847	23.2623	22.9159	22.3819	19.2955	20.7308	22.2544	22.6172	22.5466	22.4526	23.0672	21.8206	22.6462	21.9989	22.2263	22.255	20.9366	22.4215	22.7325	21.3234	23.0182	22.9978	22.6223	23.3361	23.4918	23.4502	23.8427	22.8096	23.1997	22.3027	23.8173	23.0904	23.7744
TXN2	Q99757	THIOM_HUMAN	5	41.5663		0.25334	0.206541		0.355799	-0.340226	22.8735	22.4166	22.7728	21.9047	22.9743	22.0395	19.2795	20.1369	20.4116	21.5758	20.7553	21.1006	21.8264	21.615	21.7687	21.7361	21.4892	21.8248	21.5514	21.5819	21.8482	21.6862	22.0314	21.7605	20.5203	21.4003	19.5787	22.196	22.1958	21.755	21.1676	21.3854	21.3241	21.4519	21.786	19.3973
WDR54	Q9H977	WDR54_HUMAN	4	20.6587		0.500814	-0.222443		0.0237291	0.01006	20.2873	20.2066	20.3232	20.4143	20.0778	19.7419	21.027	21.1317	21.0336	21.0206	21.0437	20.9075	20.6425	20.5633	20.5827	20.381	19.6561	20.5704	20.9816	20.9044	19.857	20.2642	19.1013	21.0412	20.6355	20.6708	20.4531	20.1539	20.7758	20.6188	20.7361	20.8093	20.5899	20.5695	20.4228	20.9006
AIF1L	Q9BQI0	AIF1L_HUMAN	5	46.6667	+	3.29178	-0.849113	+	2.73339	-0.956229	19.4719	20.1988	19.7402	20.2325	20.4073	19.0902	20.8357	19.3235	19.5346	20.089	20.7045	20.6452	19.3742	19.6215	19.4537	19.3655	19.486	18.3643	19.0323	18.7508	19.228	19.7743	18.5889	19.0443	19.5082	18.5727	19.2305	18.2241	17.8945	19.99	18.9834	19.475	18.9878	20.2925	18.222	19.4178
ANKRD13A	Q8IZ07	AN13A_HUMAN	6	11.8644		0.026946	-0.0277529	+	1.97692	-0.84689	21.4586	20.9314	21.4823	21.3633	21.1329	21.212	20.589	19.8523	19.7132	20.8269	20.881	20.0582	21.1947	21.5058	20.7061	21.1152	21.0089	20.5373	21.3461	18.9142	22.0905	18.2639	21.3984	21.0872	20.8497	20.2065	19.1749	19.234	20.9675	19.0125	21.2115	18.928	20.861	19.25	19.6998	19.9431
BUD13	Q9BRD0	BUD13_HUMAN	6	11.3086		0.162991	0.0979767		1.17473	-0.469966	20.1911	18.4024	19.94	19.8455	19.7811	19.6739	19.8656	20.5269	20.4461	20.3237	20.4225	19.1341	19.6843	20.2035	20.317	19.9476	20.336	20.2828	20.1939	20.1245	20.1619	20.2429	18.2947	19.9393	19.7673	18.9624	18.9979	18.5438	19.2415	20.2154	18.945	19.2762	20.3266	18.8944	19.9922	19.7505
CBS	P35520	CBS_HUMAN	6	12.7042		0.20882	0.15206		0.284984	0.107981	21.6258	21.2916	21.6754	22.2719	21.7983	22.0308	21.8821	20.3568	21.6717	21.6582	21.4947	21.7611	22.1324	22.081	22.1728	22.5801	22.3603	22.4067	21.4465	22.2648	21.9557	21.4112	19.1105	21.4209	22.0655	22.0948	22.2914	21.8066	21.5272	21.8122	21.7514	21.5817	21.6825	21.1528	21.7272	21.3207
CETN2	P41208	CETN2_HUMAN	6	40.6977		0.157647	-0.212514		0.672744	-0.807852	22.0288	22.4167	18.4373	22.4668	22.5634	22.5384	22.5594	22.294	22.2591	19.5119	18.5363	21.4784	21.3459	21.4383	21.2981	20.9325	20.8631	20.6546	21.8864	22.3793	21.5488	20.0404	19.4394	22.7137	19.0846	18.6012	21.9669	22.2822	22.5268	20.1174	20.7727	19.6583	19.4412	22.0403	18.9878	21.917
DPH5	Q9H2P9	DPH5_HUMAN	5	24.5614		2.23583	0.616723		0.413625	0.197286	19.5044	20.4119	19.9995	20.0224	21.4614	19.3633	20.3377	20.4176	20.0087	20.7666	20.7667	21.0702	20.9199	21.1072	21.0291	20.7341	20.7068	20.6841	21.6175	21.4927	21.1563	20.8208	20.5152	20.7474	19.6929	20.9205	20.3822	20.8642	20.6338	20.3538	20.7868	20.7752	20.9057	20.1921	19.7858	21.2047
EPB41L1	Q9H4G0	E41L1_HUMAN	6	7.94552		0.461251	-0.267859		0.038195	-0.0353616	20.3569	20.2929	19.1554	20.87	20.6843	19.1782	20.8066	20.1257	20.3989	20.9469	20.6231	21.1977	19.6839	20.3849	20.9714	20.3364	20.4953	20.5715	20.7621	20.178	19.3853	20.736	18.6336	19.2838	20.8304	20.5437	21.4751	20.9184	20.2421	20.4336	18.0479	21.2159	19.0013	20.3617	20.4954	20.6467
GPRC5A	Q8NFJ5	RAI3_HUMAN	11	19.6078		4.50956	-0.54902	+	10.9455	-0.980816	23.4945	23.5059	23.2976	23.8707	23.5772	23.9715	23.5771	23.5201	23.7941	23.7654	23.9397	23.6148	23.1777	22.9935	23.0262	22.7157	22.8376	22.599	23.4157	23.5171	23.5429	23.0808	23.1582	23.2761	22.5843	22.8775	22.6774	22.9502	22.5448	22.7849	22.754	22.2991	22.669	22.6234	22.7366	22.6577
HEBP2	Q9Y5Z4	HEBP2_HUMAN	5	34.1463		2.05357	-0.355258	+	4.70156	-1.39236	21.5743	21.4044	21.5235	21.8525	21.7342	21.6864	21.7541	21.9244	21.5547	20.9079	20.9414	21.1524	21.5736	21.3781	20.6823	21.2295	21.1199	21.1527	21.2118	21.0896	20.7124	21.4254	20.9904	21.1815	20.6989	20.9537	21.2228	19.9883	20.5581	20.1031	20.363	20.0084	20.594	19.5239	18.5101	18.7775
HSBP1	O75506	HSBP1_HUMAN	6	92.1053	+	4.50707	-2.60106	+	4.83106	-2.69955	22.516	22.252	22.3706	23.7775	24.0173	24.0364	19.7325	20.873	19.4547	20.954	21.4335	21.1198	19.6228	19.5111	17.7974	18.7684	18.4085	19.7136	19.7965	20.5661	18.8032	19.2861	19.2052	19.8457	18.3693	18.7299	19.6099	19.6524	18.6835	20.4943	19.4675	18.4629	19.9758	18.9494	18.8851	18.8628
HSPA7	P48741	HSP77_HUMAN	8	19.0736		0.814055	-0.1221		0.962361	-0.13808	25.6227	25.9779	25.8968	26.0552	25.6826	25.8392	25.8893	25.7664	25.2553	25.6856	25.5564	25.5104	25.6932	25.8567	25.5162	25.2447	25.4099	25.4352	25.7614	25.6459	25.6817	25.7122	25.7635	25.5519	25.3675	25.5238	25.612	25.7607	25.8375	25.9175	25.6483	25.4465	25.3628	25.6234	25.5082	25.4726
MAP2K7	O14733	MP2K7_HUMAN	8	16.7064		0.787516	-0.278155		0.592749	-0.290781	20.2401	20.8683	20.0516	20.0558	20.3185	20.7955	19.5505	20.9257	19.0033	20.5399	20.6743	20.9139	20.1431	19.7373	20.2147	20.4112	20.2546	20.3145	19.3806	20.3332	19.7591	19.9694	19.9514	20.1304	20.935	20.7659	19.9237	20.1321	19.9028	20.9326	19.5154	20.3117	18.8352	19.8707	19.5897	19.7331
MFSD1	Q9H3U5	MFSD1_HUMAN	4	15.0538		1.7827	-0.46212		0.524136	-0.219281	21.1621	20.9356	21.6324	21.3366	21.1802	21.0445	20.5692	21.444	21.0531	20.6861	20.3273	20.7022	20.7164	20.4825	20.9869	20.4741	20.5443	20.779	20.8322	20.7933	21.0266	19.1924	20.2786	20.4217	20.9587	21.2822	21.1792	21.0529	20.9404	21.1857	20.8309	20.8582	19.095	20.9509	20.9557	20.1523
MORF4L2	Q15014	MO4L2_HUMAN	6	24.3056		1.39517	-0.573703		0.991731	-0.428949	20.6543	20.21	20.9731	20.8661	19.9822	20.832	21.3111	20.7984	19.8896	21.1585	21.2101	21.2059	20.6535	20.6399	20.8887	18.9942	20.5443	20.6815	20.4291	20.2426	19.6435	20.8249	20.228	18.4365	20.74	20.9531	20.7244	18.612	20.3776	20.7454	20.4896	19.5737	20.0263	20.7555	21.1742	19.7722
NEU1	Q99519	NEUR1_HUMAN	6	16.8675		0.148215	-0.0572966		0.590319	0.169906	21.6559	21.9054	21.7128	21.1846	21.7968	21.6224	20.9247	20.5429	21.0269	21.8727	21.7359	21.7232	21.6041	21.5325	21.394	21.5922	21.4235	21.4584	21.614	21.1057	21.1221	21.5346	21.8613	20.7742	21.7126	21.4816	21.4829	21.4652	21.8981	21.9967	21.4294	21.7724	21.3212	21.9286	21.8928	21.3614
PFN2	P35080	PROF2_HUMAN	9	50		1.02048	0.184887		2.37057	0.341196	24.9054	25.0912	25.2668	25.2851	25.4075	25.3304	25.3619	25.9091	25.474	25.6348	25.7629	25.9855	25.3585	25.4019	25.7562	25.6928	25.4682	25.4271	25.6461	25.8623	25.7515	25.7666	25.6605	25.8419	25.6329	26.095	25.729	25.4452	25.7861	25.7322	25.7915	25.7962	25.8819	25.6524	25.8674	26.0994
PPTC7	Q8NI37	PPTC7_HUMAN	5	23.0263		1.25479	0.268022		0.232491	-0.113048	20.9638	20.9844	21.3771	21.2481	21.4311	21.3944	21.3366	20.7499	21.1293	20.3322	20.2677	20.9624	21.596	21.4447	20.8881	21.6086	21.2804	21.1709	21.4111	21.3275	21.467	21.0421	21.0126	21.1444	20.6315	21.4924	21.1955	21.0361	19.1585	20.9085	21.1957	20.9881	20.956	21.1895	21.0841	20.9846
REEP5	Q00765	REEP5_HUMAN	13	37.037		4.2013	-0.377406		1.52908	-0.198953	24.5847	24.8522	24.905	25.1313	24.901	25.0692	25.3172	25.3505	25.1365	24.7672	25.0703	24.7768	24.4788	24.5126	24.4899	24.4495	24.5848	24.66	24.6006	24.6973	24.556	24.8821	24.7972	24.6244	25.0766	24.9672	25.047	24.7228	24.7762	24.9803	24.5292	24.6337	24.7232	24.7305	24.7352	24.5527
RPL24	P83731	RL24_HUMAN	14	44.586		0.0139183	0.00257333		0.0480645	0.00789738	27.6442	27.6838	27.7686	27.2801	27.5232	27.4193	27.6534	27.4742	27.7349	27.8453	27.5832	27.9456	27.6475	27.6202	27.7452	27.8687	27.8071	27.5833	27.6226	27.4508	27.5405	27.5505	27.5235	27.6269	27.7063	27.5639	27.6651	27.6576	27.5034	27.5051	27.6296	27.6001	27.7888	27.6299	27.7103	27.6907
RSL24D1	Q9UHA3	RLP24_HUMAN	7	42.9448		1.25978	0.221845		1.66987	0.251221	22.384	22.7399	22.7397	22.1172	22.9183	22.8459	22.5011	22.4954	23.0715	22.3268	23.0084	22.8542	22.6856	22.6842	22.8201	22.5756	22.7528	22.6598	23.3176	22.8669	23.0581	23.1907	23.0836	22.9696	22.5376	22.7922	22.9769	22.865	23.2294	23.1403	22.8961	22.9379	22.7632	22.8256	22.9525	23.1004
SLC1A1	P43005	EAA3_HUMAN	4	13.3588		1.42481	0.782212	+	2.11792	-1.36783	21.9539	21.9153	21.9292	21.8195	21.6449	21.9187	20.2297	21.3673	17.759	21.0826	20.8032	21.4057	22.1385	22.1042	22.2481	21.9411	21.9784	22.2094	22.2332	21.8398	21.5233	21.4932	21.6648	21.8417	18.4585	20.8708	20.8203	20.894	18.1107	20.4055	18.3711	19.5092	18.7926	19.9964	20.3943	20.7917
SLC25A32	Q9H2D1	S2532_HUMAN	5	22.2222		0.018287	0.0187599		0.128622	0.123797	21.2097	20.8503	18.556	20.6634	20.419	21.7015	19.8944	21.6624	19.7476	21.9367	21.4536	21.4367	21.4633	21.2083	21.4137	20.9148	21.5868	21.1295	20.3776	21.1388	20.4666	21.1759	19.5923	19.2889	21.4995	21.3804	21.222	21.4009	19.0799	21.109	21.2261	20.8488	21.4425	21.4773	19.3418	20.9888
SRP14	P37108	SRP14_HUMAN	12	51.4706		0.624817	0.084538		1.52848	-0.168499	25.6689	25.8045	25.7509	25.7862	25.8009	25.6369	26.1478	26.1351	26.2239	26.1385	26.1048	26.0794	26.1287	25.9913	25.986	26.1162	26.0362	25.9533	26.1823	26.0329	25.986	26.1532	25.8062	25.9199	25.9692	25.9577	25.7464	25.6456	25.6618	25.7801	25.8218	25.6995	25.9496	25.6228	25.7648	25.6364
ST13	P50502	F10A1_HUMAN	11	18.9702		0.498843	-0.0930109		1.86797	-0.315552	25.8071	25.9906	25.3541	26.2749	25.9548	25.9563	25.7226	25.8078	25.742	25.4712	25.4116	25.5034	25.6517	25.7218	25.581	25.3439	25.4339	25.6334	25.7712	25.8231	25.5974	25.8198	25.6902	25.8128	25.6285	25.6131	25.4228	25.7542	25.5858	25.7791	25.582	25.3851	25.4691	25.067	24.7773	25.1457
TOMM22	Q9NS69	TOM22_HUMAN	6	49.2958		1.41311	-0.402416	+	3.12003	-0.729884	25.2799	25.4268	25.5741	25.8079	25.7165	25.7963	24.6499	24.3991	24.2716	25.3759	25.2088	25.601	24.8388	24.9848	24.7615	24.8535	24.9242	25.1152	24.2919	24.2552	24.6105	25.1502	25.3936	25.0994	25.1675	25.0513	24.8896	24.0189	24.2227	24.3832	24.2468	24.789	24.5308	24.4074	24.1997	24.4423
WDR45	Q9Y484	WIPI4_HUMAN	6	19.4444		0.171027	-0.0876176		1.89283	0.416123	21.367	21.2911	21.361	20.2439	21.1403	20.7006	21.2875	21.4188	20.1307	21.4885	21.3102	21.2127	20.4444	20.3322	21.0343	20.5866	20.7561	20.8142	20.8092	21.5575	22.0524	21.5001	20.4975	21.5162	21.4877	21.6316	21.7623	21.5802	21.6036	21.6122	21.6393	21.532	21.1095	20.8258	21.6431	21.5185
ARFRP1	Q13795	ARFRP_HUMAN	6	35.3234		0.0775174	0.0716461		0.75172	-0.405342	20.8422	19.9648	19.3796	20.4934	20.2191	19.9932	20.2031	19.9322	20.6271	20.6946	19.3337	21.0683	20.7379	20.7578	20.6319	20.9491	20.9337	20.9597	17.2794	20.5028	20.9428	19.4114	19.9899	20.5147	19.5073	20.7191	18.448	19.3394	20.6282	20.6579	20.353	18.4822	19.4693	19.953	19.4354	20.8945
ARPP19	P56211	ARP19_HUMAN	9	63.3929	+	2.23057	0.806543		0.0720935	0.0502496	20.5446	21.1395	21.8269	22.3792	21.8299	22.0046	22.6888	22.9863	22.9795	23.0761	22.8065	22.4623	23.3269	23.3744	23.2549	22.4128	22.2315	22.4082	23.0529	23.1131	22.8753	23.5718	23.6315	23.1495	21.8423	22.2384	21.6773	22.3379	21.8915	22.3951	22.0238	22.2155	22.1401	22.9427	22.9856	22.637
ATP5IF1	Q9UII2	ATIF1_HUMAN	14	66.9811		2.92961	0.653016		0.62589	-0.24539	24.8635	24.8837	24.8411	24.6053	24.4141	24.405	25.4121	25.5332	25.3903	24.293	24.1643	23.5542	25.4276	25.3078	25.1903	25.6016	25.2531	25.3027	25.7047	25.3125	25.5121	25.3053	25.105	25.1736	23.8064	23.8806	23.9719	24.4883	24.6253	24.5577	24.9205	24.8597	24.8719	24.5342	24.6545	24.2444
BRMS1	Q9HCU9	BRMS1_HUMAN	5	28.8618		2.10616	-0.496902	+	3.60414	-0.902702	20.0286	20.1254	19.9555	19.9925	20.1188	21.1895	19.5309	20.2786	19.8557	19.915	19.7945	19.8199	19.7299	19.2714	19.5357	19.9474	19.6273	19.7963	20.3755	18.9872	19.2901	19.0377	19.9255	19.1181	19.3522	18.7343	19.0358	19.2371	19.0754	19.373	19.7569	19.7657	18.4499	19.257	19.9011	17.8342
CCDC43	Q96MW1	CCD43_HUMAN	6	31.6964		0.790647	0.882758		0.376703	0.503416	24.8624	24.6534	24.5984	25.0762	25.0354	24.9296	25.8978	20.6704	18.8436	25.0958	24.7363	24.7946	25.0513	25.2216	24.6858	25.0121	25.0666	24.6804	24.4402	24.7187	24.9979	25.4432	25.287	25.182	24.5167	24.9399	23.9461	24.7341	24.8274	25.2151	24.7222	24.4421	24.1364	24.3509	24.5429	24.8609
CCDC59	Q9P031	TAP26_HUMAN	6	29.4606		1.33518	0.160911		0.0600375	0.0146694	21.705	21.7463	22.0051	21.6436	21.8219	21.9532	21.4695	21.4286	22.1013	22.0341	21.8376	22.0812	22.0009	22.0577	21.9374	22.0325	22.0267	22.035	21.8596	22.2238	22.0979	21.8863	21.7082	21.8923	21.9322	22.0761	21.806	22.1298	21.9086	21.5062	21.9303	21.67	21.5291	22.0135	21.6197	21.8819
CHPT1	Q8WUD6	CHPT1_HUMAN	6	17.4877		0.189399	-0.116304		0.867777	-0.464161	19.712	20.0788	20.582	20.4722	20.1742	19.6263	20.6556	19.7946	20.5967	20.2325	19.9258	21.1451	19.5482	19.529	20.7029	20.7327	20.7758	20.8798	20.4907	19.6466	18.3834	20.5237	20.3357	20.0518	21.0343	20.4204	20.5861	19.7738	19.6441	20.2522	18.6981	18.2159	18.6142	19.0687	20.5014	20.6168
CIAO2B	Q9Y3D0	CIA2B_HUMAN	4	43.5583		1.00881	-0.758991	+	2.19234	-1.23122	21.3941	20.7968	21.8848	22.6527	22.4431	22.8309	20.6653	20.733	19.1496	21.423	21.6229	21.7301	20.6888	20.9101	19.1123	20.9389	20.786	20.6072	19.0867	21.6471	18.8105	21.7902	21.6933	22.1474	21.3536	21.4873	21.4713	21.0696	19.8327	19.0852	19.0372	19.3719	21.0441	19.5345	19.6098	19.6542
EDRF1	Q3B7T1	EDRF1_HUMAN	5	5.73506		0.0975119	0.0492647		0.383142	0.189948	18.5818	19.3461	19.3869	19.4359	19.2474	19.3137	20.7452	20.0568	19.6174	18.6776	19.1514	19.3582	19.4482	19.4592	19.4642	19.5821	19.642	19.0137	18.9216	20.1994	19.5431	19.7162	19.2171	19.303	19.4317	18.8129	19.9405	19.8255	19.4826	19.9542	20.7913	18.7817	19.2037	19.8701	19.6267	19.4772
GORASP1	Q9BQQ3	GORS1_HUMAN	4	16.1364		0.465968	0.420909		0.310441	-0.321112	21.4484	19.1597	21.2318	20.0075	19.532	20.2007	20.5426	19.794	20.0612	22.0708	22.3197	21.6762	21.8959	21.4897	21.9377	21.6543	21.487	21.5542	19.5612	19.2438	19.1867	21.922	21.4762	21.6871	21.5085	18.9324	19.3001	19.8852	21.1967	19.3847	21.8025	21.8397	21.9254	19.5076	19.6417	19.2667
HSF1	Q00613	HSF1_HUMAN	8	13.4216		0.385939	-0.0770486		0.393103	-0.0876047	22.1813	22.2127	22.4705	22.4422	22.7601	22.5163	23.0486	22.3477	22.3505	22.5501	22.4512	22.0554	22.5072	22.5871	22.6028	22.2054	22.0631	22.3398	22.5453	22.2274	22.2867	22.199	22.4318	22.4664	22.5711	22.2891	22.0689	22.6047	22.5237	22.865	22.2987	22.2635	22.4024	22.1791	22.0959	22.1734
KRT77	Q7Z794	K2C1B_HUMAN	6	12.2837	+	4.44734	-2.56025	+	3.99971	-2.36525	28.0085	27.9207	28.2332	26.6269	26.1953	26.186	29.2714	28.9621	29.0697	24.719	25.0056	25.1937	24.8483	24.5215	24.6673	23.9921	23.9558	24.0414	24.8874	25.0473	25.34	24.3888	24.61	24.3693	25.2206	25.3859	25.1632	24.3854	24.0738	24.4477	24.9534	24.9265	25.4119	24.4436	24.4125	24.1847
LSM6	P62312	LSM6_HUMAN	7	88.75		0.430231	-0.0746063		4.51958	-0.470755	24.4858	24.4245	24.4851	24.2116	24.3005	24.1668	24.5434	24.5314	24.2893	24.545	24.0328	24.4907	24.2471	24.0259	24.3497	23.8051	24.4774	24.2128	24.678	24.5085	24.3551	24.3733	24.2703	24.3083	23.7474	23.5471	23.938	23.7208	23.9497	23.709	24.1858	24.352	24.3069	23.9407	23.6396	23.8207
PEF1	Q9UBV8	PEF1_HUMAN	5	25		0.0496539	0.0377679		0.444943	-0.25646	21.9217	21.9766	22.2409	23.312	23.1596	23.0427	20.0589	21.4722	21.6796	22.354	22.0208	22.322	22.5604	22.2199	22.2109	22.0845	21.7904	22.2733	22.0945	21.204	22.4267	22.1485	22.3636	22.6374	22.2423	21.7703	22.153	21.647	21.9135	22.1302	21.7195	21.9307	20.906	21.7724	22.268	22.0304
RPL35A	P18077	RL35A_HUMAN	16	64.5455		3.36471	0.377066		2.20964	0.325869	27.6229	27.7436	28.1189	27.4207	27.3799	27.6987	27.437	27.3495	27.041	27.9752	27.7656	27.9318	27.9651	27.9656	27.992	28.0611	28.1298	27.9274	28.0791	27.9256	28.0199	27.9731	27.9642	28.0066	27.5963	27.6391	27.6172	27.9425	28.0882	28.1667	28.0909	28.0059	28.0957	28.057	28.0678	28.0278
STX8	Q9UNK0	STX8_HUMAN	5	30.0847		0.181113	-0.11556		0.0270656	-0.0210352	20.9152	21.5716	21.2323	21.427	19.2531	21.6322	20.9127	20.3311	20.5564	21.3532	21.4099	21.2707	21.4561	20.9891	21.2108	21.3181	21.1787	21.036	20.5904	20.3837	20.962	20.92	19.2695	21.1643	21.5752	21.7987	21.6446	20.5569	20.9868	20.6189	19.5438	20.622	21.01	20.318	21.5623	21.3755
SUB1	P53999	TCP4_HUMAN	15	55.9055		0.882012	0.21533		1.12685	-0.274906	25.8704	26.5984	26.5037	26.6739	25.8415	25.78	26.3342	26.75	26.8019	27.0868	26.839	26.8567	26.8683	26.6929	26.9198	26.8205	26.6911	26.6476	26.8301	26.7849	26.8715	26.3436	26.5244	26.5255	25.8007	25.9999	26.278	25.9877	26.4962	26.2325	26.6049	26.4589	26.4367	26.2939	26.0458	26.0025
UBQLN2	Q9UHD9	UBQL2_HUMAN	4	11.3782		2.45829	-0.69597	+	4.38074	-1.47654	20.7659	20.3714	20.8806	22.2677	22.6439	22.0988	22.0458	22.1297	22.3778	21.5808	21.5156	21.834	21.4168	21.1114	21.1159	20.8343	20.6756	20.9831	20.887	20.8199	21.2347	20.9329	20.9932	21.1557	20.1522	20.5212	20.5062	19.43	20.8564	20.0367	19.6954	19.6354	18.9356	20.661	21.0917	21.2716
ZWILCH	Q9H900	ZWILC_HUMAN	6	12.0135		0.228318	0.128357		0.0570513	0.0345311	20.858	20.8905	20.854	20.914	20.8349	21.1898	19.737	20.0424	19.257	21.3355	21.4138	21.0907	20.7513	20.9999	21.2773	21.1943	20.8427	21.1073	20.3261	19.7951	20.239	21.1883	21.1761	21.0606	21.111	21.3347	21.3312	20.6832	20.3844	20.7959	20.7201	20.1487	20.4296	20.8187	20.5777	20.4967
CNOT3	O75175	CNOT3_HUMAN	7	9.56175		1.69181	-0.549276		1.4667	-0.507489	21.3019	21.5594	21.6467	21.8174	21.8121	21.8009	21.7559	19.1957	21.495	20.9703	20.9342	20.9741	20.7909	21.0469	20.9475	20.8907	20.6	20.5854	20.3721	20.5663	20.7777	20.7775	20.6918	20.6255	21.1545	20.6833	20.8656	20.6869	20.8807	20.4247	21.0146	20.6208	20.572	20.4122	20.7315	21.1271
CNOT7	Q9UIV1	CNOT7_HUMAN	6	25.2632		0.803844	0.301109		0.227214	-0.153479	20.648	21.3963	21.3292	21.3135	21.3178	21.6497	20.5713	20.3521	19.9153	21.4474	21.3296	21.0132	21.5683	21.4224	21.3576	21.53	21.5947	20.8972	21.7032	20.299	21.8162	21.46	21.6628	20.5852	19.1205	19.4405	20.8291	21.4511	20.5861	21.1523	21.5468	21.4797	20.6954	21.605	21.0082	21.5271
CNPY3	Q9BT09	CNPY3_HUMAN	7	25.8993		1.22679	-0.739248		0.497217	-0.307094	23.0231	21.9896	22.4111	22.908	22.6755	22.8781	22.722	19.482	21.6366	21.5535	22.3359	21.1516	21.0356	21.0589	21.3915	21.4031	21.6277	21.3552	21.4259	19.6705	23.2556	21.5381	20.8602	21.2736	22.0021	21.8815	21.8011	21.2973	21.6012	22.0187	21.4707	21.7456	21.5551	21.6175	22.0122	22.0791
DAGLB	Q8NCG7	DGLB_HUMAN	5	10.7143		0.54094	-0.274042		0.469731	-0.18783	19.7089	20.5192	20.3352	21.0021	21.0395	19.391	20.0785	20.584	20.1792	20.3272	20.397	19.8164	20.3508	20.2489	19.9745	20.3121	19.9561	20.6229	20.9872	20.2463	19.6821	18.7519	18.5313	20.4255	19.8371	20.368	19.1543	20.2125	20.2918	19.9549	19.8191	20.7679	19.6825	20.3514	20.69	19.9945
EMC4	Q5J8M3	EMC4_HUMAN	5	39.3443		0.0751499	-0.0466847		0.324573	0.174158	22.5865	22.4351	22.5589	22.425	22.6966	22.6617	22.5959	19.9772	22.7638	22.413	22.1702	22.8413	22.3965	22.2745	22.6868	22.6892	22.3977	22.2571	22.0406	22.0036	22.1526	22.2525	22.1681	22.2458	22.666	22.4251	22.6176	22.6159	22.7837	22.7824	22.6866	22.4824	22.6603	22.5216	21.6279	22.3457
MAP3K7	O43318	M3K7_HUMAN	6	11.8812		0.0348819	0.0183458		0.245845	0.0968897	20.4956	21.4151	19.7553	20.7218	21.2367	21.2845	19.8593	20.3013	20.3558	20.6684	20.6468	20.7524	20.7819	20.8072	20.8171	20.759	20.5693	20.5152	20.5173	19.5411	20.6144	21.0872	20.8743	20.8294	21.1286	20.5848	20.4421	20.7792	20.8371	20.5536	20.9102	20.4182	20.4701	21.0821	20.8924	20.5574
MMGT1	Q8N4V1	EMC5_HUMAN	5	54.9618		0.65414	0.168517		1.35306	0.241248	23.0169	23.0963	23.0674	23.5182	23.48	23.2907	23.5796	23.8819	23.6038	23.4567	23.5082	23.0935	23.308	23.614	23.8236	23.6202	23.5616	23.3919	24.0549	23.8897	23.7647	23.5506	23.4803	22.5558	23.4789	22.9994	23.2188	23.8909	23.5019	23.6319	23.7577	23.8283	23.9999	23.7503	23.7345	23.6957
MRPS16	Q9Y3D3	RT16_HUMAN	6	52.5547		3.23316	0.277491		5.2764	0.327039	23.8561	23.8215	23.6315	23.5628	23.5917	23.8824	23.468	23.5882	23.6717	23.7562	23.904	23.6649	23.9297	23.9308	23.9638	23.8781	24.0217	23.8362	24.22	24.2905	24.3013	23.768	23.821	23.7678	23.8974	23.8903	24.3127	24.0597	24.0457	24.0191	24.1016	24.0004	24.1116	24.1051	23.8775	23.9024
NCBP2	P52298	NCBP2_HUMAN	8	46.1538	+	4.45413	-0.778138	+	5.22518	-0.94968	24.583	23.9721	23.8659	24.2131	24.1979	24.4701	24.4165	24.5677	24.3713	23.2929	23.3329	23.2154	23.2385	23.1985	23.2733	23.2654	23.1189	23.1978	23.4518	23.3564	23.4771	23.15	23.3118	23.1214	22.9201	22.9274	23.1369	23.2451	23.4127	23.4938	22.9687	23.259	22.8983	23.1035	23.0076	22.7293
PEA15	Q15121	PEA15_HUMAN	10	55.3846		0.626597	-0.214397	+	4.68441	-0.878165	23.8736	23.9948	24.098	24.8448	24.7051	25.0035	23.8793	23.68	23.7729	23.6601	23.538	23.5208	23.8738	23.9366	23.6476	23.2312	23.5977	23.4247	23.9942	23.7037	23.937	24.3175	24.2248	24.1092	23.6088	23.3932	23.3609	23.0184	23.1452	23.0919	23.2729	23.1714	23.261	23.0166	22.8135	22.8791
PGPEP1	Q9NXJ5	PGPI_HUMAN	5	34.4498		1.07319	0.485013	+	6.46001	1.73083	21.3063	19.3405	20.1513	20.1411	20.3398	19.3079	20.2376	20.3303	19.2829	20.0681	19.6408	20.1639	20.5419	21.0063	20.2675	20.8537	20.9948	21.1582	18.9167	21.7432	20.1985	20.486	19.751	20.2128	21.4595	21.5797	20.0431	21.9767	21.9713	22.151	22.5086	21.6974	22.1203	21.9388	21.6831	21.9508
POLR2H	P52434	RPAB3_HUMAN	9	48		1.69693	-0.339356		2.95444	-0.365908	24.2696	24.476	24.2752	24.4434	24.5113	24.4519	24.6663	24.5618	24.4417	23.9617	24.0259	24.0458	23.8964	23.953	23.9797	23.7784	23.1173	23.5839	24.4988	24.5368	24.5109	24.0378	23.9867	24.1784	23.5683	23.6766	23.6835	24.1706	24.2492	24.2807	24.1296	24.2099	24.001	23.8197	24.1038	23.8466
QPCTL	Q9NXS2	QPCTL_HUMAN	8	18.8482		0.113766	-0.04204		0.367585	0.0895877	21.1681	21.0175	21.1974	21.3025	20.5592	20.8532	20.8937	20.5008	21.0807	20.835	20.7181	20.4745	20.7406	20.7515	20.9686	21.1144	21.0627	21.2198	19.7498	20.4336	21.071	20.9378	20.9855	21.0611	21.1417	21.0202	20.7699	20.9158	21.3173	21.0024	21.2859	21.0311	20.8515	20.9343	20.308	21.0977
REPIN1	Q9BWE0	REPI1_HUMAN	7	12.6984		0.998646	0.404426		0.447844	0.20873	21.6782	21.4954	21.8363	21.9517	21.6133	20.9633	20.4695	20.432	19.7306	21.893	21.8672	21.4549	21.845	21.6128	22.1857	21.9593	21.9051	21.9212	21.4197	22.0912	20.8795	21.7874	21.2751	21.3565	21.7325	21.3324	21.4933	21.0497	21.3014	21.4091	21.7892	21.9474	21.4366	21.2173	21.7703	21.411
SLC38A1	Q9H2H9	S38A1_HUMAN	4	14.7844		0.0739579	-0.0647861		1.41632	-0.636671	18.667	20.4302	19.4687	21.1998	21.0441	21.0033	20.4591	20.5105	20.6768	20.6423	20.48	20.6246	20.5028	19.7684	21.2509	19.9391	20.5752	19.2302	21.344	21.6051	21.3508	18.9979	19.9268	19.9379	18.6895	19.1266	18.7809	20.5691	20.4878	19.173	20.6329	19.7071	19.7282	20.307	19.9611	20.4033
SNRPD3	P62318	SMD3_HUMAN	10	57.1429		5.1679	-0.404287	+	8.6187	-0.839119	26.5101	26.7444	26.6366	26.4792	26.6968	26.866	26.4516	26.5004	26.5496	26.2874	26.2887	26.5172	25.9403	26.1677	26.1067	26.1154	26.3211	26.3992	26.1418	25.9277	26.4257	25.9922	26.1173	26.0214	25.6496	25.2671	25.5031	25.582	25.7274	25.7614	26.1245	26.044	25.9686	25.4853	25.5868	25.7588
TADA3	O75528	TADA3_HUMAN	4	16.6667		0.103582	0.0523238		1.36837	-0.432326	21.4105	21.4795	21.2009	21.2272	21.142	19.905	20.2237	20.0483	21.5095	21.4081	21.4385	21.4798	21.4174	21.2812	21.1566	21.0712	20.5606	21.2407	20.8701	20.6459	21.1521	21.3578	21.0448	21.3026	20.0513	20.7177	20.4572	21.0559	20.662	20.3632	21.1818	20.7983	20.7467	20.0723	20.6578	20.5209
TAPT1	Q6NXT6	TAPT1_HUMAN	5	12.6984		1.50136	0.37453		1.2844	0.33449	20.93	21.1298	20.641	20.6247	20.4796	21.2823	20.8243	20.3751	19.8319	20.0718	19.82	20.3114	20.8574	20.9132	20.8965	20.9736	20.7341	20.2259	21.2754	21.435	21.1616	20.7283	20.7386	20.8767	21.1709	20.6699	21.1149	20.7673	21.148	21.003	21.0775	20.8056	20.36	20.8158	20.2735	21.1292
THOC7	Q6I9Y2	THOC7_HUMAN	6	35.2941		0.659669	0.245857		0.346295	-0.243755	21.3532	21.5178	21.6777	21.7723	21.2461	21.774	21.737	19.765	20.5201	21.2907	21.4533	21.7924	21.7985	21.8825	21.6346	21.5724	21.7757	21.8398	21.725	21.5625	21.6928	21.0443	21.1102	21.2116	21.8838	21.3899	21.6826	21.6993	19.625	21.6089	21.6808	21.4552	21.2422	21.1072	18.9227	20.6769
TMEM126A	Q9H061	T126A_HUMAN	9	36.9231		0.662594	-0.243818		0.355931	-0.170995	23.1973	22.6946	21.3427	23.0646	23.2538	23.0958	23.0778	23.15	23.8399	22.481	22.456	22.8148	22.3221	22.6811	22.593	22.6683	22.8359	22.5364	22.5519	22.9276	22.4861	22.0664	22.9516	22.922	22.8095	22.8474	22.8823	22.6473	22.9665	21.5825	22.9306	22.8758	22.9378	22.0005	22.9746	22.9614
TWNK	Q96RR1	PEO1_HUMAN	4	10.5263		2.10337	0.453964		0.345168	0.174977	20.4257	21.032	20.7014	19.9874	20.4382	19.7531	20.0511	19.8808	19.4798	20.2619	20.6537	20.0789	20.8029	20.2687	20.8894	21.0594	20.9886	20.9786	20.3638	20.5034	20.1616	20.9379	20.6329	20.6044	20.9848	20.7408	20.3991	20.1062	20.6842	20.0948	20.721	20.8396	20.6456	20.7796	20.3199	18.5279
VPS37B	Q9H9H4	VP37B_HUMAN	6	25.2632	+	4.32115	-1.25674	+	3.75783	-1.3011	20.5913	20.932	20.8549	22.2184	21.7983	22.1406	21.9882	22.3699	21.8632	20.7357	21.0042	20.8645	20.702	20.0668	20.5978	20.8337	20.5051	20.5915	19.4406	19.7071	19.1346	20.6196	20.1852	19.8961	21.1238	21.0073	21.2423	19.4993	19.1854	19.5388	19.7153	19.76	19.6229	19.6487	20.6388	20.7654
ARMH3	Q5T2E6	ARMD3_HUMAN	6	10.5951		1.39641	0.283519		0.643979	0.154287	20.1139	20.1481	20.4056	20.1048	20.2775	20.2594	19.8043	20.8139	19.5161	20.797	19.9704	20.5672	20.5011	20.7895	20.2341	20.7572	20.5388	20.2014	20.377	20.5259	20.1487	20.5373	20.6983	20.8709	20.3724	20.4689	20.3741	20.4789	20.5651	20.4635	20.4825	20.527	20.0678	20.5896	20.2966	19.9431
BUD31	P41223	BUD31_HUMAN	14	50.6944		5.91341	-0.292975	+	9.25795	-0.670462	23.646	23.7182	23.5386	23.8223	24.0018	23.8463	23.7841	23.7797	23.8834	23.8283	23.7654	23.6226	23.3984	23.4129	23.4731	23.5545	23.5366	23.398	23.457	23.4252	23.662	23.3501	23.486	23.567	23.2126	23.4372	23.2716	23.0603	22.9811	22.8137	22.9867	23.2448	23.2641	23.0154	23.012	22.8915
DERL1	Q9BUN8	DERL1_HUMAN	7	29.0837		0.269465	0.147348		0.167442	0.0983941	24.6277	24.6476	24.1454	25.113	24.929	24.7214	24.0534	22.2829	24.0299	23.4855	24.0586	24.3762	24.0995	24.5724	24.764	24.5214	24.7065	23.9473	24.24	23.9455	24.2707	24.679	24.0376	24.455	23.7123	24.0309	24.1628	24.3245	24.2592	24.8227	24.5311	23.9778	24.5122	24.3554	24.5927	24.3699
KRAS	P01116	RASK_HUMAN	6	38.6243		0.339683	-0.066131		0.835738	-0.124535	22.3777	22.4806	22.8079	22.6571	22.3122	22.3951	22.5663	23.0036	22.4907	22.5358	22.3651	22.3782	22.6608	22.4366	22.609	22.3395	22.4582	22.894	22.3943	22.1203	22.0845	22.5837	22.5323	22.4634	22.4356	22.3003	22.4473	22.4201	22.0457	22.1783	22.3148	22.7495	22.6169	22.5327	22.2494	22.5853
MRPS15	P82914	RT15_HUMAN	10	28.4047		1.61684	-0.572018		0.573422	-0.159093	21.9082	22.0276	21.9264	22.1629	21.9539	22.0839	21.4867	22.13	21.6795	21.841	21.3052	21.4579	21.4855	21.638	21.8237	21.7954	21.6326	21.4074	22.0363	20.3339	21.7031	21.443	20.1551	19.6451	22.044	22.0698	22.2327	21.0433	21.7005	21.1891	22.0072	21.5457	21.6897	21.8639	21.172	21.496
MYL9	P24844	MYL9_HUMAN	7	42.4419	+	10.5716	-5.69961	+	7.18685	-5.08739	25.9975	25.7451	25.65	26.0767	26.2791	25.9792	25.3256	25.4793	24.9329	22.5596	21.9265	22.5995	19.3123	19.2463	18.6657	19.5085	19.4389	19.3324	18.9515	19.3584	18.5013	19.7828	19.2409	18.8166	19.4633	19.2466	20.1639	19.8115	18.9556	18.7995	19.5865	24.4752	19.6652	20.056	18.5854	18.6937
PGRMC1	O00264	PGRC1_HUMAN	8	37.4359		2.23313	0.525374		1.0029	0.324746	23.1829	23.3543	23.1045	23.5635	23.5794	23.1996	22.8613	23.6586	23.2495	22.8772	22.9156	23.092	23.0331	23.5344	23.3089	23.7517	23.4531	24.1144	24.8992	23.27	24.4845	23.6506	23.6707	23.772	23.1394	23.1326	22.7873	22.9713	24.0269	24.3244	23.4206	23.1423	24.8092	23.5208	23.6759	23.5845
RHEB	Q15382	RHEB_HUMAN	11	39.6739	+	7.40042	-0.809213	+	6.71339	-0.985227	23.0634	22.846	23.0287	23.2529	22.8432	22.9567	22.7926	22.9096	22.1727	23.3144	22.9684	22.9643	22.2793	22.0127	22.162	21.8884	22.1066	21.9686	22.1728	22.2786	22.2676	22.4065	21.7315	22.1279	22.3277	22.4689	22.4316	21.8375	21.503	22.1327	21.9596	22.0397	21.9528	21.5869	21.6584	21.3914
RNF114	Q9Y508	RN114_HUMAN	7	32.0175		3.12665	-0.393527	+	2.7827	-0.601891	21.7925	21.7822	21.7884	22.202	22.0622	21.9403	21.7328	21.6606	21.9173	22.2949	22.2863	22.2116	21.9019	21.6374	21.5834	21.5411	21.6652	21.9038	21.1553	21.1362	21.3371	21.8401	21.7371	21.5102	22.0445	21.8217	21.6314	21.3507	21.0709	20.83	20.4582	21.1324	20.7008	21.5593	22.0722	21.7765
RPL31	P62899	RL31_HUMAN	18	58.4		0.959675	-0.11236		0.894951	-0.0929267	27.9042	27.8329	28.0167	28.0296	28.0415	28.0471	28.1293	27.9023	28.0238	27.5637	27.672	27.7382	27.6104	27.7335	27.4568	27.8355	27.9393	27.8449	27.9542	27.9055	27.9888	27.7746	27.6878	27.8217	27.8087	27.8591	27.8395	27.8083	27.7438	27.7851	27.8521	28.0049	27.983	27.7084	27.7491	27.6441
RPP38	P78345	RPP38_HUMAN	7	25.7951		0.0256062	-0.0109512		0.366422	0.112789	21.7425	21.5465	21.5972	21.463	21.488	21.5092	21.0666	20.7428	21.0431	21.7854	21.7251	21.7413	21.6963	21.4675	21.6203	21.8187	21.8605	21.3964	21.3757	20.4796	20.8996	21.7279	21.3076	21.6693	21.7668	21.9507	21.7405	21.9158	21.884	21.8349	21.6116	21.0378	21.4656	20.9794	21.0746	21.5425
SERINC1	Q9NRX5	SERC1_HUMAN	5	16.1148		0.573607	-0.269041		0.703742	-0.198661	20.6633	19.8209	19.8864	21.118	20.4851	21.0922	20.361	21.1628	20.9021	20.866	20.923	20.8894	20.5368	20.6553	20.8432	19.7886	20.2268	20.4607	20.6565	20.7697	21.3163	20.3457	18.6032	20.7388	20.386	20.2706	20.8229	20.3403	20.8867	20.6286	20.5572	20.0562	20.3496	20.5248	20.6854	20.2781
SMAD5	Q99717	SMAD5_HUMAN	6	15.6989		0.378046	0.122007		1.52638	0.305646	21.4794	20.8737	21.3279	21.0403	20.6456	21.0482	20.8628	20.5889	20.162	21.2528	21.3848	20.8813	20.5033	21.1568	21.1386	20.5764	21.0542	21.2329	20.6885	21.0452	21.6695	21.4346	21.2187	21.2929	21.6878	21.4925	21.2778	21.4467	20.8392	20.9255	21.1509	21.1068	21.1821	21.4142	21.5206	21.1713
UBXN4	Q92575	UBXN4_HUMAN	4	14.3701		0.182586	-0.0400802		0.193936	-0.052358	22.6332	22.7055	22.5722	22.3413	22.4298	22.0473	22.7098	22.9323	22.6625	22.6076	22.8265	22.3684	22.8189	22.4151	22.5002	22.5319	22.8146	22.6656	22.204	22.3892	22.4693	22.4261	22.3719	22.7484	22.4424	22.3987	22.6625	21.7109	22.4319	22.5196	22.6657	22.6384	22.67	22.9742	22.5901	22.5034
WBP2	Q969T9	WBP2_HUMAN	10	27.9693		0.261697	0.0670706		0.126016	0.0348865	23.206	23.3603	22.9804	23.4844	23.9784	24.1152	23.6477	23.8247	23.6879	23.7522	23.969	23.8858	23.7586	23.8257	23.8212	23.5587	23.545	23.4361	23.8747	24.062	23.7165	23.7665	23.6888	23.643	23.6327	23.4892	23.4499	23.8649	23.703	23.6126	23.6315	23.7077	23.6955	23.7933	23.9784	23.7517
WDR47	O94967	WDR47_HUMAN	4	7.94342		0.350648	0.206443		0.0393653	0.03157	18.8494	18.6823	19.3041	19.106	18.5516	19.0104	20.0748	20.9552	20.6699	19.4716	18.9047	18.9829	18.7977	19.755	19.7458	19.6756	20.0063	20.2279	19.7937	19.8356	19.4668	19.9639	19.147	18.625	19.9308	19.8047	19.7946	18.6593	18.6195	20.7362	19.4212	18.9366	19.7381	18.9884	19.2027	19.1096
ARGLU1	Q9NWB6	ARGL1_HUMAN	12	27.1062	+	6.42424	-0.657977	+	7.65963	-0.830926	24.4198	24.3648	24.2617	24.3153	24.1682	24.3486	24.3806	24.2083	24.3625	23.764	23.7342	23.7144	23.6628	23.4479	23.5337	23.3077	23.7709	23.6544	23.6885	23.3963	23.3401	23.5913	23.2297	23.5234	23.5144	23.554	23.734	23.4074	23.1105	23.4427	23.3575	23.3368	23.1335	23.2204	23.2137	23.0464
CCNY	Q8ND76	CCNY_HUMAN	6	21.7009		0.862671	0.628762		0.542014	0.393228	21.6564	22.044	22.2882	21.9194	20.7603	22.1371	19.343	19.6341	20.2145	21.8678	22.3663	22.3261	22.7199	22.4258	21.2938	22.5956	22.6949	22.4836	22.4943	22.3326	21.5029	19.5929	22.0619	21.9041	22.5871	22.2877	22.4992	21.4112	20.7413	21.6214	20.9235	21.7892	21.4497	22.0561	22.308	21.6017
CUTC	Q9NTM9	CUTC_HUMAN	6	27.1062		0.705921	0.277287		0.0562232	0.0393949	20.5378	20.4407	19.7722	20.4176	20.2083	19.3259	19.1304	20.5209	20.4851	20.9928	20.9884	20.3368	20.7109	20.4953	20.4109	20.7616	20.8018	20.1251	20.0263	20.6613	19.7578	21.1226	20.4149	21.1958	20.7844	20.9284	20.7305	21.0934	20.6256	20.4026	19.9296	19.4584	19.1976	20.6511	19.2754	20.5528
CYB5B	O43169	CYB5B_HUMAN	9	49.3333	+	4.53547	-0.981799	+	6.07472	-1.50034	24.5862	24.6616	24.694	25.1656	25.5995	25.4512	24.3494	24.6696	23.5077	24.5011	24.4271	24.2463	23.6985	23.327	23.724	23.8634	23.7336	23.1986	23.0998	23.6576	23.5951	23.9934	24.0946	24.0921	23.9859	23.8589	23.831	22.9555	22.2898	22.9069	23.0451	22.9405	23.5599	22.8519	22.7777	22.8519
DCAKD	Q8WVC6	DCAKD_HUMAN	6	32.0346		0.514791	0.240338		0.307942	-0.147661	21.1624	21.2672	21.5538	21.3856	21.2818	21.3291	20.7575	18.9345	20.5979	20.5672	20.5748	20.9089	21.0869	21.1205	21.0855	21.3676	21.0149	21.0803	21.2273	21.6171	21.7381	20.4648	20.8871	20.5145	20.7017	20.6778	20.8595	20.7136	20.7622	21.0368	20.6853	20.2793	21.0687	20.7126	20.4468	20.6045
FAM234B	A2RU67	F234B_HUMAN	6	11.8971		0.0501053	0.0269418		0.479396	0.199454	18.6644	19.625	18.7543	19.6974	19.8282	18.817	19.8542	20.1938	19.8655	19.6783	19.4221	19.65	19.3794	19.7701	19.6236	19.7853	19.3912	19.934	19.6417	19.8164	19.8464	19.6972	18.2391	19.249	19.9479	18.8093	20.4517	19.8153	19.7303	19.9086	19.7138	19.8496	18.9865	20.3907	19.4374	19.4023
FLYWCH2	Q96CP2	FWCH2_HUMAN	8	52.8571		1.85548	0.302796		0.225792	0.0649802	23.1532	22.8481	22.337	23.0075	23.368	23.1956	22.8303	23.3815	22.5096	22.7037	22.5117	22.938	23.4248	23.1576	23.4334	22.85	22.9548	23.1689	22.9747	23.2088	23.3341	23.1883	23.4007	23.3215	22.9306	22.8807	22.4037	23.0449	23.0707	23.4295	22.7838	23.0135	23.1314	23.0283	22.8895	22.9572
FNBP4	Q8N3X1	FNBP4_HUMAN	6	7.2763		0.997906	-0.243282		2.3188	-0.415748	21.3612	21.015	21.2314	20.8468	21.1015	21.3681	19.9333	21.044	21.4778	21.2167	21.0272	20.9566	21.0816	21.1629	20.3341	21.0616	20.9592	20.7094	20.7736	20.6224	21.0509	20.9271	20.2892	20.6884	20.7698	20.4846	21.0054	20.5799	20.4367	20.5241	20.1973	20.8948	20.8519	20.7191	20.6646	20.4625
GHITM	Q9H3K2	GHITM_HUMAN	11	21.4493		3.06336	-0.228589		0.554968	0.0690182	23.6683	23.7917	23.676	23.812	23.512	23.7069	23.4425	23.1896	23.4426	23.6597	23.6214	23.7134	23.3306	23.2324	23.4022	23.4938	23.3852	23.5741	23.4786	23.2509	23.3878	23.3761	23.2654	23.3158	23.8104	23.6786	23.5953	23.7214	23.7045	23.6974	23.714	23.8162	23.676	23.5896	23.3504	23.7105
KCTD15	Q96SI1	KCD15_HUMAN	6	26.1484		0.204741	0.144762		0.968415	-0.57343	20.2574	20.2558	20.6268	18.2192	20.4544	19.5306	20.7935	19.6963	19.6035	21.3126	21.5727	20.6766	20.5867	20.3875	20.4524	20.4031	20.9419	20.5471	20.0279	20.1962	19.1829	20.6239	20.8602	20.527	20.6058	19.8598	20.6746	19.4525	18.8943	19.5085	20.2407	18.8714	18.064	19.8431	20.2156	19.888
KLHDC4	Q8TBB5	KLDC4_HUMAN	5	14.2308		1.54094	-0.663805	+	2.25879	-0.948257	21.2989	21.5134	21.6676	21.7151	21.6052	22.0084	20.8789	19.8736	19.8102	21.4935	21.1992	21.7521	20.9458	21.1762	21.0385	20.9086	20.5985	20.8232	20.0579	19.8039	20.7591	18.8545	20.8148	21.0694	21.0096	20.6437	20.6935	20.4852	21.3394	18.7894	20.7025	20.1869	19.4857	20.6409	18.962	20.4981
MEN1	O00255	MEN1_HUMAN	6	12.1311		1.76798	0.285341		0.448258	-0.115851	22.0135	22.1838	21.8922	22.265	22.0756	21.9194	21.3047	21.646	21.316	22.0281	22.1026	21.9082	21.8704	22.0921	22.3115	22.4391	22.0153	21.9799	22.2294	22.2826	22.3207	22.3354	22.4302	21.7726	22.291	21.8788	22	21.978	21.5582	21.7837	21.413	21.7285	21.3597	21.9685	21.9101	21.3955
MRPS23	Q9Y3D9	RT23_HUMAN	9	38.9474		0.932183	-0.162051		1.04446	-0.174659	22.9676	23.269	23.7588	23.3009	23.3915	23.3611	23.3071	23.1804	23.4125	23.0527	23.1406	23.2028	23.0614	22.9624	23.0675	23.2783	23.2367	23.7386	23.1995	23.188	22.7805	22.7373	22.8292	23.3209	23.2412	23.4979	23.3621	22.6691	23.1398	23.2823	22.9233	23.1004	23.3982	22.9907	23.018	22.6258
PHLDA1	Q8WV24	PHLA1_HUMAN	10	18.4539	+	4.02741	-0.769375	+	5.22141	-0.937463	23.6455	23.1897	23.1834	23.4861	23.8015	23.6563	23.6937	23.5734	23.1183	22.3758	22.5365	22.4143	22.2738	22.3768	22.5199	22.7457	22.6274	22.6246	22.4309	22.1983	22.8033	22.2189	22.2703	22.352	22.4603	22.4731	22.4976	22.1805	22.3147	22.2109	22.3886	22.0619	22.4638	22.1774	21.9448	22.2515
RALA	P11233	RALA_HUMAN	11	35.9223		1.11179	-0.176102	+	7.67775	-0.867037	24.2121	24.2278	23.7635	24.1014	24.1792	24.1094	23.6859	23.6697	24.6203	23.7143	23.7314	24.0535	23.6918	23.7633	23.9002	23.934	23.8047	23.8619	23.7799	23.4637	24.0238	23.939	23.8888	23.9043	22.8919	23.0993	22.7182	23.1628	23.1059	23.2807	23.3674	23.3447	23.2958	23.0784	23.0359	23.2832
RLBP1	P12271	RLBP1_HUMAN	6	23.3438		0.756775	0.298835		0.807214	0.363015	19.2981	20.0441	19.73	19.9041	19.878	18.8197	20.7457	20.4422	19.4971	19.356	18.5071	20.2566	19.8757	20.2189	19.7237	20.3075	20.1316	20.4503	20.2848	20.3219	19.8711	20.044	19.4526	19.3826	20.3221	20.4434	20.5824	19.0427	20.476	19.8571	20.3339	20.2821	20.0656	20.5544	19.943	18.9321
RNF220	Q5VTB9	RN220_HUMAN	7	13.0742		1.20929	0.473857	+	3.22138	0.867963	18.9596	18.9896	19.4898	19.1829	18.7972	19.0315	19.6872	20.7175	20.119	20.4658	20.2876	20.0808	20.0036	20.651	20.1268	20.5823	19.4181	20.7938	19.6253	19.8805	19.4906	20.8672	20.1621	19.8935	21.0183	20.4915	20.0165	21.1251	20.095	20.5387	20.7563	20.6116	20.7078	20.2045	20.2878	20.3709
SH3BP5L	Q7L8J4	3BP5L_HUMAN	5	18.8295		1.39939	0.45283		0.285183	0.17596	20.7467	20.709	20.8305	20.7327	18.9831	21.0352	20.9551	21.3399	21.7283	20.4946	20.594	20.3371	21.1777	21.254	21.0268	20.8553	20.9569	20.6782	20.9055	21.5128	21.3913	21.3438	21.6108	21.207	20.5922	21.4532	21.4621	21.0194	21.4907	21.3181	20.8699	21.3624	20.1279	20.3013	21.1826	19.4176
SMC1B	Q8NDV3	SMC1B_HUMAN	5	5.9919		0.713844	0.98522	+	0.743412	-1.02932	19.8238	18.4139	23.3998	23.6146	23.3284	18.7698	20.3448	23.2531	19.5943	23.4834	23.6366	23.7018	23.3561	23.175	22.9303	23.2257	23.3746	23.4972	22.4807	23.1274	23.1205	23.2534	23.0253	18.6208	19.3155	20.4326	19.7277	22.038	22.3909	19.2086	22.1023	19.8374	19.5062	22.1867	19.557	22.7096
TIMM13	Q9Y5L4	TIM13_HUMAN	8	77.8947		1.2905	-0.456248		1.71182	-0.557787	22.4771	22.5722	22.2996	23.6875	23.2316	23.6279	24.2723	24.2132	24.135	22.9425	22.9997	22.9968	22.9948	22.9758	22.4248	22.4253	22.8503	22.5538	23.1016	23.3362	22.5208	22.4867	23.1403	23.17	22.8323	22.4057	22.7927	22.7872	22.5993	22.5342	22.6277	22.5496	22.2919	23.5928	22.8322	22.9163
TMEM245	Q9H330	TM245_HUMAN	7	8.41866		1.23414	0.305175		2.1808	0.480737	22.3228	22.2487	22.1425	22.0212	21.9794	21.9124	21.6766	22.2599	20.4211	22.1103	22.2231	22.1	22.2806	22.473	22.2126	22.3516	22.2167	22.3811	22.3291	22.2212	22.1674	22.3376	22.0641	22.0449	22.539	21.9078	22.5063	22.6811	22.5898	22.343	22.4062	22.4274	22.5091	22.5682	22.5304	22.1784
TXNDC12	O95881	TXD12_HUMAN	10	43.0233		1.02171	0.166153		0.776537	0.136363	24.4602	24.7723	24.6452	25.1281	25.007	25.2003	24.4365	24.7413	24.7369	24.5964	24.6123	24.7129	25.0003	24.8978	25.082	24.5734	24.6143	24.7531	25.3909	25.1114	24.8188	24.9246	24.8895	24.9871	24.8405	25.2545	25.3147	24.948	24.8373	24.8049	24.5684	24.9468	24.6515	24.8498	24.9983	24.6711
YIF1B	Q5BJH7	YIF1B_HUMAN	5	23.5669		2.19415	-0.316606	+	4.04129	-0.507285	22.5248	22.6617	22.8987	23.0953	22.5631	22.6854	22.1255	22.0273	22.794	22.5635	22.4237	22.6858	22.4397	22.133	22.2025	22.1639	22.2596	22.5722	22.2043	22.3761	21.776	22.265	22.3538	22.5037	22.2966	22.3245	22.3041	21.8109	22.1408	22.2305	22.2245	21.8485	22.2075	21.9522	21.8292	21.7922
ZNF24	P17028	ZNF24_HUMAN	5	20.1087		0.356455	0.324389		0.151856	0.141026	21.8826	21.5158	19.3492	21.9163	19.2046	21.5929	21.86	19.8711	22.1444	20.9747	21.5488	21.5995	21.8431	21.7386	21.6866	21.521	21.7561	21.5939	18.4363	22.119	22.1665	21.538	21.4053	21.5484	21.5869	21.7472	21.8011	20.0665	21.8098	21.5938	20.4955	22.2591	21.0262	19.9761	21.5492	21.2408
CBFB	Q13951	PEBB_HUMAN	8	41.2088		4.47499	-0.462229	+	7.61271	-0.773425	23.0973	23.5415	23.691	23.6174	23.7115	23.6588	23.8348	23.6543	23.4955	23.346	23.7349	23.3297	23.2113	23.1628	23.3974	23.1602	22.7085	22.9162	23.0798	23.322	22.7157	23.0058	23.1433	23.343	22.6923	22.8619	22.5275	22.9064	22.8519	22.3208	22.8932	23.293	22.6222	22.7471	22.8317	22.8837
EXOSC1	Q9Y3B2	EXOS1_HUMAN	8	38.4615		0.588033	0.0775294		1.76749	-0.143461	22.7025	22.8278	22.8955	22.6682	22.7288	22.5289	22.2757	22.7203	22.5669	22.6493	22.6123	22.7747	22.7941	22.6526	22.6293	22.6821	22.8691	22.6314	22.7942	23.0627	23.0002	22.5528	22.6607	22.5522	22.3122	22.6556	22.4126	22.6178	22.5673	22.4662	22.4274	22.6637	22.4663	22.5459	22.5075	22.587
FAM169A	Q9Y6X4	F169A_HUMAN	5	11.194	+	2.40706	-0.884267	+	2.53135	-0.811099	20.9066	20.9699	20.7511	20.0898	20.0732	20.482	19.8427	18.545	20.8769	20.3532	19.6359	20.2051	19.5412	18.1106	19.5733	20.1683	19.4994	19.5805	20.2934	19.3756	19.5558	19.4168	18.6384	18.367	19.9324	18.5961	18.9761	19.8624	19.0885	20.0289	19.2717	18.8028	19.8025	19.2216	19.5688	19.8465
HIF1AN	Q9NWT6	HIF1N_HUMAN	8	21.49	+	4.86988	-1.85769	+	4.02875	-2.08592	22.321	21.947	22.182	22.7443	22.9033	22.023	22.7637	20.8987	23.3021	21.7679	22.5619	21.9276	22.1583	21.4283	21.0343	19.8143	20.1137	21.8689	19.3743	19.9	19.8927	20.4011	19.7014	19.3631	22.055	19.4358	21.7893	21.5137	18.7835	19.308	19.6563	22.4512	19.6827	18.7124	18.8073	20.1163
JPT1	Q9UK76	JUPI1_HUMAN	7	48.7013	+	2.09735	-0.872773	+	4.06399	-1.43676	23.5618	23.8681	23.8703	25.3703	25.6533	25.5659	25.6482	26.0613	25.7926	24.5814	24.7752	24.6167	23.0643	24.2454	24.3776	23.539	23.2478	23.4829	24.4435	24.1646	24.3731	24.3985	24.8353	24.7197	23.2147	23.6352	23.3802	23.6949	23.6352	24.0376	23.0273	23.3945	22.0234	24.2991	23.8594	23.9223
LAMTOR2	Q9Y2Q5	LTOR2_HUMAN	6	60	+	7.31296	-1.05094	+	5.51978	-0.62641	22.5729	22.8756	22.8135	23.1798	23.0652	23.1123	22.7706	22.7778	22.8846	22.36	22.6447	22.5444	22.1584	22.2954	22.1117	21.2953	21.8674	21.5775	22.2215	21.6702	21.6377	21.6055	21.2241	21.3253	21.9798	21.9632	22.0304	22.178	22.4622	22.5997	21.965	22.1484	21.8101	22.5272	22.1314	22.2889
NRAS	P01111	RASN_HUMAN	6	39.6825		0.962575	-0.260857		1.07651	-0.264742	22.5979	22.4749	21.8745	22.6473	22.8147	22.9138	22.9954	21.319	22.1642	22.3777	21.9887	22.4503	22.3408	21.8312	22.0614	21.7282	22.3794	22.5133	22.0413	22.3189	22.3043	22.0506	22.0124	21.9062	22.3137	22.2582	22.1459	22.0309	21.9769	22.3696	21.9576	22.0186	22.0473	22.1007	22.291	21.9311
RBM3	P98179	RBM3_HUMAN	11	47.7707		2.05361	0.362957		0.244429	0.0570645	25.5594	25.6786	25.5855	25.7788	25.9709	25.807	26.0644	25.6506	25.8591	26.2044	26.2962	26.2145	26.2707	26.2061	26.1257	26.0842	25.689	25.9519	26.7322	26.942	26.646	26.1027	26.0581	26.2162	25.7181	25.7757	25.7103	26.3093	26.254	26.0655	25.7719	25.9822	25.6128	25.9948	26.057	26.1025
RPL14	P50914	RL14_HUMAN	12	34.8837		0.710658	0.0703271		0.606654	0.0592634	28.3123	28.4383	28.4317	28.5018	28.3836	28.471	28.0493	28.3112	28.4015	28.2579	28.4567	28.6785	28.4306	28.4207	28.3741	28.5389	28.5124	28.6325	28.4131	28.4102	28.3023	28.4248	28.6296	28.4487	28.3372	28.4142	28.3981	28.3741	28.4808	28.3971	28.6302	28.3966	28.4588	28.5252	28.4968	28.496
SH3BGRL	O75368	SH3L1_HUMAN	11	65.7895		0.403652	-0.146569		1.56216	-0.43904	23.9849	24.0166	23.9594	23.9976	24.0512	23.9969	22.9109	23.3296	22.7669	23.1418	23.2026	22.8565	23.1805	23.1752	23.1138	23.172	23.3592	22.9792	23.6861	23.6543	23.5668	23.3378	23.7561	23.4749	23.6177	23.7058	23.4991	22.9961	22.8885	22.6639	23.1121	23.297	22.9734	22.675	22.7994	22.7182
SNU13	P55769	NH2L1_HUMAN	15	58.5938		2.60843	0.385776		0.00115738	0.00034984	26.6637	26.7282	27.0255	26.9839	27.0572	26.9033	26.8872	26.6888	26.9509	27.1489	26.9446	27.0125	27.2351	26.9978	27.3974	27.7642	27.4015	28.0731	26.9919	27.0779	27.4825	26.9514	27.3898	26.8615	27.1131	26.8115	27.3542	26.2966	26.6488	26.5383	27.1678	26.8928	26.6877	27.0969	27.0929	27.2984
SNUPN	O95149	SPN1_HUMAN	7	20.8333		0.900212	0.301928		1.7502	0.462749	21.6507	21.4694	21.2629	20.9883	21.1839	21.5965	21.1736	21.3313	19.4829	21.8364	21.2011	21.4654	20.928	21.5066	21.7677	21.7098	21.6557	21.666	21.6509	21.9047	21.525	21.4846	21.3202	21.1464	21.9213	21.5195	21.5525	21.6262	21.5157	21.543	21.4575	21.9428	21.7993	21.5664	21.9654	21.7858
SOAT1	P35610	SOAT1_HUMAN	6	13.6364		0.334677	-0.183036		0.926213	-0.697858	23.5089	23.0377	23.2082	23.3833	23.4254	23.2205	23.1414	20.5037	23.2503	23.6029	23.516	23.2844	22.8183	22.8727	22.9705	22.8063	22.7374	22.5969	23.0167	23.009	22.9304	22.9391	23.2768	22.9122	22.9948	22.5839	22.9158	22.8553	23.0242	22.5309	22.5111	18.6071	23.0935	22.7599	21.9277	22.9043
SPRYD7	Q5W111	SPRY7_HUMAN	6	38.2653		0.157126	0.168034		0.440075	0.369554	21.5106	19.2518	21.4407	22.0857	21.4854	19.4649	20.363	20.4035	22.1052	22.3195	22.0776	21.412	21.8093	19.4612	21.8628	21.7368	22.3375	20.0859	21.8668	22.0567	22.0542	19.4428	21.4959	21.7265	21.3707	22.1742	22.1364	21.9039	21.7821	21.9855	19.2035	21.6797	21.9517	21.5477	20.3264	22.2928
TAP1	Q03518	TAP1_HUMAN	6	10.0267		2.42089	-0.707048		2.04054	0.55347	21.0583	20.5447	20.4475	20.7156	19.6133	20.3138	19.3661	21.1653	20.5592	20.2768	20.477	19.5208	20.0328	19.697	19.778	20.1146	19.2131	20.3317	19.3334	19.7241	20.2655	18.984	18.9803	19.1194	20.412	21.0487	21.4417	20.9657	20.4815	21.1956	21.1213	21.0167	20.5014	21.1578	20.9323	20.4253
TPM2	P07951	TPM2_HUMAN	11	26.4085		1.65088	-0.383833	+	3.40666	-0.559601	23.3342	23.44	23.2503	24.11	24.0444	24.1656	24.4373	24.0993	24.1903	24.4371	24.3409	24.1051	23.8495	23.5903	23.7779	23.352	23.0583	23.3196	23.2916	23.319	23.6751	24.0955	23.916	24.1036	23.1896	23.2206	23.247	23.7953	23.5383	23.6284	23.6504	23.6054	23.3424	23.2723	23.4667	23.2829
UTP23	Q9BRU9	UTP23_HUMAN	6	30.1205		0.20067	0.0566084		4.74762	0.382957	22.2196	21.9484	21.9867	21.7808	22.0002	22.0073	21.8374	21.943	21.6908	21.9818	22.0486	22.101	22.1238	22.0426	22.5084	22.1722	21.3502	22.2858	22.4181	21.984	22.3106	22.0007	21.473	21.5553	22.6884	22.5489	22.21	22.284	22.1548	22.2624	22.1782	22.3294	22.7305	22.3033	22.2383	22.2128
WNK2	Q9Y3S1	WNK2_HUMAN	8	3.26513		0.923102	0.191773		0.458966	-0.263318	21.303	21.3364	20.9123	20.6763	21.2721	21.5085	20.475	20.849	20.9715	21.5455	21.5193	21.4788	21.3168	21.6815	21.4422	21.2048	21.2648	21.3611	20.9828	21.2206	21.3688	21.6175	21.254	21.434	21.1961	21.2734	21.3976	19.8753	21.4283	20.933	21.036	21.0514	18.4629	21.1762	21.5913	21.2664
ZNF330	Q9Y3S2	ZN330_HUMAN	7	23.4375		0.120171	-0.0269895		1.6016	0.196292	21.655	21.8345	22.0555	22.1227	22.1685	22.1481	22.1697	22.237	21.9021	22.4217	22.3077	22.2284	21.9961	22.3385	22.0697	22.2159	22.1791	22.0482	21.8742	21.5788	21.9491	22.2304	22.2902	22.1569	22.0777	22.4946	22.3562	21.9961	22.5337	22.1569	22.2223	22.4482	22.3075	22.1022	22.4882	22.4228
ARF6	P62330	ARF6_HUMAN	7	43.4286		2.49415	-0.249271	+	3.06918	-0.66513	23.7734	23.5644	23.7887	23.3668	23.6131	23.6082	23.6977	23.2684	23.5441	23.431	23.2412	23.413	23.1216	23.074	23.1565	23.2702	23.2336	23.2425	23.4248	23.5449	23.6908	23.1467	23.2544	23.1586	22.9052	23.3465	23.7862	22.7555	22.7698	23.3517	23.2077	23.2763	21.853	22.0616	22.4778	22.537
BCL10	O95999	BCL10_HUMAN	8	32.618		0.172352	0.214526		0.874579	-0.778847	21.3663	20.361	21.6529	21.1168	19.9339	21.5645	18.7862	19.4719	20.662	21.8476	20.7003	21.3385	21.778	21.4164	21.6265	21.5373	21.6995	21.6868	21.2625	21.2135	18.9966	21.8287	17.0105	21.3198	18.4898	21.7667	22.0281	21.2568	21.3737	19.2392	18.9964	20.5459	17.4925	20.017	19.6065	18.6432
CAAP1	Q9H8G2	CAAP1_HUMAN	7	21.0526		0.000111143	-7.34329e-05		0.0600521	-0.0407055	18.5295	19.4016	20.0398	20.6813	20.6764	20.6313	19.3432	21.0301	20.3993	20.528	20.2677	20.5494	20.1526	20.4237	20.2866	20.0084	20.2645	20.7301	20.1963	19.8073	19.9492	20.5681	19.8212	19.8688	20.9497	20.2451	20.5894	19.8685	20.4071	19.6927	19.2588	19.7311	20.1953	20.0119	20.1502	20.4893
CISD2	Q8N5K1	CISD2_HUMAN	10	56.2963		0.823241	0.10182		0.245355	0.0356927	23.169	23.2584	23.2658	23.2084	23.1087	22.9801	23.4331	23.4034	23.1542	23.0427	22.9469	23.1212	23.0413	23.1885	23.2466	23.1312	23.3593	23.2355	23.4069	23.6123	23.5104	23.3176	23.2803	22.9839	23.419	23.5003	23.2048	23.0505	23.2595	23.2501	23.1875	23.0165	22.9836	23.2691	23.193	23.1863
COLGALT2	Q8IYK4	GT252_HUMAN	5	12.1406		0.237269	0.158343		0.661568	0.3495	23.3093	23.0042	23.2791	23.574	23.4732	23.447	22.8724	23.3832	20.181	22.8986	23.3763	23.1082	23.3032	23.3977	23.4643	23.2528	23.4173	23.1177	22.309	23.032	22.7331	23.1796	23.1754	23.4245	23.4003	23.833	23.5567	23.242	22.8884	23.6034	23.4139	23.0402	23.21	23.0466	23.3035	23.5625
CRIP2	P52943	CRIP2_HUMAN	6	36.5385		2.67318	-0.523395	+	7.17973	-1.11373	24.3429	24.4681	23.9567	24.5718	24.6579	24.3012	24.9659	24.7806	24.7586	24.2473	24.2014	23.9082	23.9451	23.81	23.8999	23.5659	23.5598	23.3718	24.5011	24.4888	24.5428	23.6836	23.5794	23.9316	22.9626	22.9518	22.7266	23.5153	23.2603	24.1046	23.5728	23.2187	23.493	23.2427	23.3131	23.4344
DUSP3	P51452	DUS3_HUMAN	8	41.0811		0.271528	0.143328	+	3.61458	0.925477	21.5762	21.3266	21.2789	21.6792	21.8121	21.7861	19.8021	20.0022	21.4023	21.735	21.9049	21.6618	21.6379	21.8585	21.877	21.1275	21.1152	21.8762	21.9149	21.3893	21.0677	21.5187	20.8571	21.447	22.4468	22.3328	21.8541	22.4608	22.2923	22.4241	22.0946	22.1279	21.9302	22.0966	22.4528	22.5599
EHMT1	Q9H9B1	EHMT1_HUMAN	7	5.85516		1.49579	-0.649949		1.90814	-0.483882	21.9056	22.1429	21.6707	21.3732	21.3077	21.5395	20.9412	21.847	21.5774	21.6075	21.4202	21.2082	21.7684	21.5091	21.579	21.4278	21.2996	21.2437	19.8691	19.4155	18.9943	21.4526	20.9714	21.2114	21.3758	20.6696	21.2946	21.2339	19.6072	21.3195	20.9637	21.3477	21.0086	21.6289	21.0105	21.2746
ERGIC2	Q96RQ1	ERGI2_HUMAN	6	20.1592		1.26852	-0.389827		0.00940265	-0.00384347	21.2985	21.3158	21.16	21.0127	20.8756	20.8751	20.4453	20.1957	20.2751	20.655	20.6574	20.4115	20.3654	20.8252	20.7083	20.2118	19.9967	20.3957	20.8164	19.6736	20.3595	19.2226	20.9351	20.9896	21.2218	20.6238	20.5233	20.8204	20.4005	20.8536	20.8671	21.0019	21.1477	20.418	20.3124	20.9413
FYTTD1	Q96QD9	UIF_HUMAN	7	23.8994		1.0827	0.460104		0.0886231	-0.0815179	21.2135	20.5535	20.4048	21.5327	19.5255	19.0129	19.8399	19.5702	19.6426	20.9352	20.9155	21.2637	20.7495	20.4928	21.2423	21.3374	21.1313	20.9467	20.6693	20.8661	20.8024	20.6355	20.3978	20.6603	20.6863	20.7937	20.9021	20.4539	20.5991	20.6013	20.7883	20.5661	18.3556	20.2994	20.791	18.5951
LAMTOR1	Q6IAA8	LTOR1_HUMAN	5	47.205		0.320431	-0.104691		1.37664	-0.321073	23.0895	23.1005	23.2711	23.717	23.5221	23.5914	22.266	22.4339	22.5373	23.3117	23.1449	23.3407	23.19	23.0397	22.9869	22.8577	23.0025	22.6889	23.3693	22.9752	22.8317	23.2037	23.0742	22.8499	22.9924	22.5324	23.3037	22.7249	22.6856	22.8696	22.7115	22.4337	22.7682	22.7921	22.8161	22.8429
LRCH4	O75427	LRCH4_HUMAN	6	11.1274		0.402553	0.192725		0.435298	0.22124	19.9274	18.7669	19.0284	19.0734	20.1353	20.27	20.133	20.2782	19.3644	20.0839	20.5748	20.3417	20.2829	20.1751	20.5055	20.2755	20.1264	20.0684	18.9856	20.5666	19.734	19.8748	19.3159	20.3793	20.3853	20.8317	20.3936	20.2483	20.4342	20.4834	18.7789	19.5619	19.4264	20.1571	20.1893	19.7421
MMTAG2	Q9BU76	MMTA2_HUMAN	7	28.8973		4.76872	-0.568596	+	7.6755	-0.973667	21.706	21.5025	21.6462	21.7112	21.0883	21.6495	21.3044	21.3578	21.4532	21.5703	21.3944	21.1352	20.9575	20.7832	21.0381	20.9623	21.0477	20.4814	21.1782	21.4913	20.7278	20.701	20.8778	20.4496	21.0542	20.2523	20.9202	19.7964	20.4353	20.5715	20.4565	20.8265	20.3168	20.2961	20.5035	20.4058
MZT2B	Q6NZ67	MZT2B_HUMAN	5	48.1013	+	4.73619	-1.14513	+	6.04028	-1.29607	22.7199	22.4083	22.9157	23.3016	23.296	23.042	23.1163	23.4283	23.3502	22.7046	23.1258	22.8836	22.2554	22.3212	22.2499	21.2848	21.8464	21.0931	21.6659	20.3568	22.2106	22.3927	22.4068	22.4673	21.9816	21.9259	22.015	20.1801	21.0376	21.6208	21.6863	21.8588	21.9677	21.8525	22.3942	22.219
NDOR1	Q9UHB4	NDOR1_HUMAN	4	12.7303		0.0556149	0.0237625		1.32658	-0.359936	19.6945	19.5113	19.798	20.0298	19.9063	19.3611	20.5376	20.7178	19.5237	19.9472	19.3703	19.7306	20.4381	19.8148	19.4106	19.5202	19.5958	19.8263	19.721	19.7451	20.2557	20.1141	19.6913	20.2803	19.3008	18.6847	19.6149	19.5757	19.0939	20.1339	19.4529	19.369	19.0889	19.6331	19.9566	19.9046
NENF	Q9UMX5	NENF_HUMAN	7	44.186		0.777639	-0.210685		1.12624	-0.40169	23.0582	23.258	23.4426	24.0234	23.8778	23.428	23.4705	23.0688	23.2499	23.0114	22.6745	22.8713	23.3274	23.0519	22.8834	22.7627	22.5094	22.7508	22.9824	23.1217	23.3652	23.2543	23.1821	23.7149	23.7919	23.5689	23.6116	22.4858	22.7975	22.7187	22.148	22.5306	21.642	23.0752	23.2143	23.0296
NPC2	P61916	NPC2_HUMAN	7	50.3311		5.46329	-0.514588	+	9.29715	-0.679082	24.3439	24.286	24.3142	24.0301	24.1152	24.1421	24.6292	24.3784	24.01	24.3038	24.2394	24.0023	23.663	23.6575	23.6075	23.2737	23.598	23.4597	23.9538	24.0958	23.8718	23.8733	23.7574	23.8081	23.7221	23.6791	23.3759	23.4738	23.6451	23.6147	23.4778	23.7248	23.3845	23.6319	23.4507	23.4651
PLD3	Q8IV08	PLD3_HUMAN	6	15.5102		1.60754	0.220164		0.825609	0.1559	24.374	24.082	24.3861	24.101	24.0847	24.1171	23.7997	24.0494	23.469	23.817	23.8853	23.7814	24.0825	24.1395	24.2225	24.3734	24.318	24.4445	24.282	24.4629	24.038	23.8348	24.2134	24.1772	24.6243	23.905	24.257	23.8619	24.3493	24.4028	23.9829	24.0407	23.815	24.3278	24.0157	24.2351
POLE3	Q9NRF9	DPOE3_HUMAN	6	51.7007		0.0208838	0.0197072	+	1.64594	0.639269	20.4887	19.2039	18.5177	20.8814	21.0924	19.1697	20.7573	20.8649	20.3134	20.9433	20.7813	20.8777	20.5271	21.1398	21.2664	20.4248	20.7777	20.6265	19.2545	18.9895	20.1093	21.3091	19.9337	19.7698	20.9582	21.518	20.962	21.274	21.0208	21.1207	20.8565	20.6331	21.0872	20.5545	20.8801	20.6981
POLR1F	Q3B726	RPA43_HUMAN	6	22.4852		1.60427	-0.29762		1.40862	-0.46178	21.3895	21.4091	21.3553	21.1213	20.9655	21.1704	20.8914	20.7717	20.4632	21.5711	21.2361	21.0683	20.6344	20.4552	20.8965	21.0159	20.4766	20.7548	20.7557	20.7367	20.9856	20.63	20.9532	21.5466	21.1782	19.7064	18.9771	20.8302	20.8077	20.9903	20.8974	21.0669	20.8282	20.9838	20.4743	21.1309
PRKRA	O75569	PRKRA_HUMAN	6	24.2812		0.691429	-0.188912		1.07668	-0.301203	22.2881	22.0692	22.3068	21.8983	21.8215	22.181	22.0553	22.4763	22.185	21.4032	21.1551	21.0912	21.6664	21.5716	21.6319	21.6853	21.8061	21.8145	21.9672	22.1801	21.6256	21.6516	21.4499	21.6137	22.1203	21.9527	22.2593	21.6626	21.4985	21.4199	21.4887	21.5624	21.6123	21.2501	21.4262	21.0636
PTGES3	Q15185	TEBP_HUMAN	14	47.5		4.48339	-0.258365	+	5.21378	-0.546155	28.0198	27.9673	28.0844	28.0361	27.9934	28.1177	28.0804	27.7793	27.8126	27.7995	27.8834	27.7645	27.4779	27.7669	27.8132	27.5621	27.5727	27.5617	27.7996	27.7627	27.7728	27.7328	27.7221	27.6937	27.4673	27.8681	27.6585	27.2781	27.3926	27.1738	27.6579	27.4403	27.6978	26.8522	27.1914	27.1066
RAP2B	P61225	RAP2B_HUMAN	7	41.5301		0.489294	0.275089		0.465659	0.274978	21.2869	21.2532	21.3317	21.5703	21.6515	21.6174	21.5536	20.2987	18.7396	20.9903	20.9828	22.5026	21.624	21.5241	21.3604	21.5976	21.0488	21.7613	21.2094	21.1591	21.4773	21.6561	21.3441	21.3176	21.3516	21.1916	21.3686	21.0644	21.4701	21.4535	21.0199	21.3143	21.9312	21.3979	21.282	22.2333
RDH14	Q9HBH5	RDH14_HUMAN	8	22.619		1.0368	0.208629		0.0539932	0.0160193	21.9269	21.7536	21.8818	21.7754	21.7743	21.8668	21.4647	21.4592	22.7893	21.7998	21.6219	21.5644	21.8521	21.7033	21.9162	22.1054	22.1152	22.3334	22.1097	22.3904	21.7432	22.0627	22.0466	21.8033	21.9092	21.9535	21.7508	21.7255	21.7697	21.8384	22.0182	21.8244	21.9707	21.8089	21.5022	21.7987
RNF126	Q9BV68	RN126_HUMAN	6	24.4373	+	3.23054	-0.722284	+	5.06497	-1.19232	22.4993	22.492	22.6403	23.2168	23.3758	23.2629	22.9591	22.7973	22.1863	21.837	22.1017	22.0097	21.9098	22.0346	21.7009	21.6272	21.5594	21.5194	21.9594	21.5969	21.6161	22.4975	22.3404	22.3493	21.9297	22.2557	22.1566	21.108	21.5064	21.1124	21.2593	20.6868	21.0188	21.2075	21.7546	21.0746
RPE	Q96AT9	RPE_HUMAN	7	33.3333		1.03776	-0.630138	+	1.43306	-0.852177	21.5377	21.6384	21.6691	22.2337	22.2882	22.2188	20.8738	20.2649	20.4826	21.6401	21.6847	21.6306	21.0932	21.0668	21.2241	21.346	21.471	19.9299	18.4996	19.9294	21.5813	22.1768	20.2593	22.0233	21.7202	21.6294	21.7282	18.1516	21.0134	20.5538	19.513	20.941	19.1317	21.0563	20.7703	21.7275
SGTB	Q96EQ0	SGTB_HUMAN	5	25		0.55517	-0.194386		1.2925	-0.5332	20.0684	20.4101	20.7053	21.2447	21.2825	21.1581	21.0412	20.842	20.632	19.8165	19.7744	20.0658	20.3917	20.3853	20.4811	20.5234	20.4005	20.5886	20.0922	20.2878	19.7703	20.6508	20.6113	20.5254	21.1127	21.068	21.3164	19.4498	19.7168	19.8754	19.5829	19.2683	20.0097	19.8897	19.8271	19.5258
SRSF3	P84103	SRSF3_HUMAN	14	46.3415		3.19225	0.230317		0.118054	0.0172946	27.1549	27.1536	27.1749	27.0249	27.0631	27.1744	27.3367	27.2503	27.3077	27.5095	27.2767	27.4422	27.5992	27.5027	27.4907	27.5589	27.5362	27.5894	27.1274	27.3066	27.3785	27.4361	27.5798	27.5271	27.2728	27.3587	26.9756	27.2824	27.2493	27.4288	27.2438	27.1305	27.3364	27.1575	27.1984	27.4423
STX7	O15400	STX7_HUMAN	7	29.1188		1.25623	-0.170951		0.554487	-0.0894127	22.4235	22.7338	22.5187	22.8874	22.2946	22.6637	22.3836	22.8705	22.5923	22.3461	22.5879	22.5766	22.5845	22.44	22.6879	22.3513	22.2489	22.3763	22.1269	22.1595	22.4777	22.5321	22.76	22.0822	22.7489	22.4746	22.3482	22.7049	22.2146	22.8264	22.6125	22.3953	22.2586	22.3205	22.371	22.5301
TRIM27	P14373	TRI27_HUMAN	5	14.8148		0.0151246	-0.0146467		0.299398	0.230497	18.3384	19.3849	18.8145	18.6381	19.3783	19.4666	19.9819	21.5485	20.0905	17.3592	18.876	18.5285	18.704	19.0074	19.2526	19.6125	19.3483	19.7281	18.858	19.056	19.9751	19.691	18.2674	18.7292	18.4925	19.7024	19.7297	20.2229	19.9793	19.4325	19.574	18.6123	19.1791	19.2019	19.6654	19.3795
[truncated: 3,939 more rows]

## Sheet: THP-1
Genes	Protein.Group	Protein.Names	No of peptides	Coverage_Percentage	INH: Significant	INH: -Log(P-value)	INH: Difference	KO: Significant	KO: -Log(P-value)	KO: Difference	WT1	WT2	WT3	WT4	WT5	WT6	WT7	WT8	WT9	INH1	INH2	INH3	INH4	INH5	INH6	INH7	INH8	INH9	KO1	KO2	KO3	KO4	KO5	KO6	KO7	KO8	KO9
[truncated: 4,943 more rows]
